# Supplementary material for: Genome-wide studies reveal novel and distinct biological pathways regulated by SIN3 isoforms
Source: BMC Genomics. 2016 Feb 13;17:111. doi: 10.1186/s12864-016-2428-5 (PMC4752761; doi:10.1186/s12864-016-2428-5)
Supplement: Additional file 3: Table S1. — Detailed information on peaks identified by ChIP-seq analysis. This table is related to Figs. 2 and 3 (XLSX 823 kb) [file 12864_2016_2428_MOESM3_ESM.xlsx]

## Sheet: IDR analysis
Additional file 3
Table S1. Highly reproducible peaks as identified by irreproducible discovery rate analysis from two independent biological replicates of ChIP-seq experiments to map the binding sites of SIN3 187 (SIN3 187HA peaks FE≥3 IDR 0.1) and SIN3 220 (SIN3 220HA peaks FE≥3 IDR 0.1). Peaks were identified at an IDR of 0.1 and further filtered for peaks showing more than 3 fold enrichment versus input. This …

## Sheet: SIN3 187HA peaks FE>3 IDR 0.1
chr	start	end	length	abs_summit	pileup	(-)LOG10(pvalue)	fold_enrichment	(-)LOG10(qvalue)
chr3L	6488186	6488538	353	6488411	64	21.6192	4.19386	19.7687
chr3L	14794916	14795414	499	14795361	92	21.6271	3.2224	19.7763
chr3R	21071334	21071783	450	21071470	83	21.6296	3.45511	19.7788
chr2L	9498128	9498764	637	9498275	91	21.647	3.2479	19.7957
chr3L	3545107	3545413	307	3545269	100	21.6634	3.05809	19.812
chr3L	18944002	18944452	451	18944325	73	21.6885	3.79898	19.8366
chr3R	8426667	8427418	752	8427054	73	21.6885	3.79898	19.8366
chr3L	20392659	20393116	458	20392771	90	21.6931	3.27699	19.841
chr2L	19051571	19051872	302	19051699	63	21.6996	4.26177	19.8474
chr2R	3614649	3614836	188	3614787	65	21.7016	4.15682	19.8493
chr2L	10476924	10477302	379	10477191	81	21.7058	3.52451	19.8535
chr3L	4120573	4120861	289	4120766	84	21.7179	3.43738	19.8655
chr3L	19898497	19898744	248	19898629	63	21.7233	4.26608	19.8707
chr2R	13153584	13153894	311	13153708	83	21.7263	3.46719	19.8736
chr2L	5057896	5058495	600	5058355	70	21.7549	3.9319	19.9018
chr2L	9215611	9215907	297	9215779	70	21.7549	3.9319	19.9018
chr3L	16856120	16856364	245	16856190	71	21.7579	3.89002	19.9048
chr3L	9709697	9710463	767	9709918	73	21.7663	3.81055	19.9131
chr3R	1650020	1650705	686	1650421	85	21.7847	3.41748	19.9311
chr2L	7885913	7886417	505	7886082	75	21.7895	3.73799	19.9357
chr3R	11665203	11665448	246	11665320	59	21.8016	4.51755	19.9477
chr2R	2901488	2902094	607	2901818	81	21.8127	3.53834	19.9585
chrX	21857062	21858770	1709	21857774	66	21.8232	4.12772	19.9688
chr3R	5319781	5320003	223	5319920	70	21.8304	3.94382	19.9759
chr2R	19498471	19499047	577	19498753	63	21.8356	4.2866	19.9809
chr3R	20636565	20636926	362	20636772	63	21.8356	4.2866	19.9809
chrX	11387127	11387701	575	11387216	63	21.8356	4.2866	19.9809
chr2R	14517117	14517520	404	14517265	84	21.8674	3.45583	20.0121
chr2L	6082458	6083560	1103	6083244	88	21.8726	3.34761	20.0173
chr2L	3475191	3476251	1061	3475499	67	21.8735	4.08752	20.018
chrX	20941837	20942356	520	20942230	66	21.8758	4.13674	20.0203
chrX	1767599	1768105	507	1768008	61	21.8878	4.411	20.0322
chr2L	19756697	19757107	411	19756864	59	21.8986	4.53703	20.0428
chrX	17530134	17530320	187	17530204	59	21.8986	4.53703	20.0428
chr3R	1219478	1219902	425	1219705	77	21.9009	3.68191	20.045
chr3R	4387199	4387740	542	4387569	98	21.9144	3.12269	20.0582
chr2R	17495624	17496072	449	17495772	92	21.9197	3.25446	20.0634
chr2L	221839	222605	767	222329	69	21.9218	4.00255	20.0654
chr2R	5054790	5055319	530	5055164	74	21.9228	3.79493	20.0663
chr2R	7180571	7181131	561	7180783	68	21.9258	4.04896	20.0693
chr3L	6955131	6955742	612	6955570	102	21.9501	3.04813	20.0933
chr2L	14133798	14134222	425	14134075	60	21.9732	4.48852	20.1161
chr2R	1660476	1660784	309	1660585	103	22.0111	3.03543	20.1534
chr3L	15756496	15756831	336	15756658	63	22.0177	4.32	20.16
chr2R	13673468	13673870	403	13673697	67	22.0213	4.1124	20.1635
chr3L	22717348	22717575	228	22717429	86	22.0225	3.4186	20.1646
chr3R	9888007	9888514	508	9888337	76	22.0248	3.73495	20.1667
chr3L	17008872	17009828	957	17009429	82	22.0501	3.53809	20.1915
chrX	15880613	15881194	582	15880939	82	22.0501	3.53809	20.1915
chrX	8025847	8026277	431	8026206	64	22.0571	4.27223	20.1984
chr3R	13542755	13543644	890	13542970	65	22.0622	4.22004	20.2034
chr2R	14502361	14502768	408	14502599	66	22.0688	4.16993	20.2098
chrX	9137584	9137931	348	9137690	62	22.0697	4.38668	20.2106
chr2R	4975152	4975535	384	4975258	85	22.1052	3.45653	20.2456
chr3R	14264877	14265338	462	14265014	60	22.1104	4.51558	20.2507
chr2R	4802087	4802312	226	4802179	60	22.1268	4.51881	20.2669
chr2L	12822564	12822993	430	12822839	83	22.1355	3.51863	20.2755
chr2R	13149287	13149793	507	13149475	78	22.1369	3.67974	20.2768
chrX	16214947	16215477	531	16215110	78	22.1369	3.67974	20.2768
chr2L	2855819	2856309	491	2855978	81	22.1508	3.58229	20.2904
chr2R	9812744	9813259	516	9813065	81	22.1508	3.58229	20.2904
chr2L	10408092	10408518	427	10408237	93	22.1571	3.25705	20.2965
chr3L	1865073	1865693	621	1865274	75	22.1572	3.791	20.2965
chr2L	19484501	19484849	349	19484672	59	22.1748	4.59278	20.3129
chr3R	2933565	2933854	290	2933711	59	22.1748	4.59278	20.3129
chr3R	26103529	26104189	661	26103819	59	22.1748	4.59278	20.3129
chrX	2144049	2144258	210	2144118	59	22.1748	4.59278	20.3129
chrX	6173367	6173910	544	6173475	59	22.1748	4.59278	20.3129
chrX	8984006	8984300	295	8984182	59	22.1748	4.59278	20.3129
chrX	10259469	10260448	980	10260185	59	22.1748	4.59278	20.3129
chrX	13172203	13173196	994	13172653	59	22.1748	4.59278	20.3129
chr2R	10881105	10881488	384	10881404	84	22.1934	3.49624	20.3311
chr3L	3334772	3335261	490	3334932	97	22.2379	3.17661	20.3752
chr3R	215828	216193	366	215928	66	22.2643	4.20373	20.4009
chr3L	9480490	9481284	795	9480949	103	22.277	3.06083	20.4135
chrX	16213640	16214520	881	16213930	65	22.2792	4.25839	20.4157
chr2R	3397588	3397965	378	3397812	91	22.2802	3.3185	20.4166
chrX	15634283	15634637	355	15634355	63	22.2876	4.36981	20.4238
chr2L	2935799	2936092	294	2935919	74	22.2988	3.85032	20.4346
chr3R	11983424	11983991	568	11983814	74	22.2988	3.85032	20.4346
chr2L	3046425	3047234	810	3046753	60	22.2991	4.55295	20.435
chr3R	8844748	8845073	326	8844900	78	22.308	3.70325	20.4438
chr2R	9905796	9906714	919	9906191	67	22.3223	4.16337	20.4579
chr2L	520779	521418	640	521265	75	22.3234	3.81512	20.4589
chr2R	3474429	3474765	337	3474682	69	22.3293	4.06869	20.4647
chr3L	15809819	15810284	466	15810137	69	22.3293	4.06869	20.4647
chr3L	19896479	19896736	258	19896631	69	22.3293	4.06869	20.4647
chr2L	8414954	8417537	2584	8415492	95	22.3387	3.23087	20.474
chr3R	26573281	26573581	301	26573440	93	22.3449	3.27752	20.4801
chr2R	10870836	10871219	384	10871012	90	22.3482	3.35116	20.4832
chr3R	6675262	6675938	677	6675689	88	22.3506	3.40343	20.4856
chr3R	2222290	2222646	357	2222545	65	22.3671	4.27397	20.502
chr2L	9178369	9178947	579	9178661	79	22.373	3.67762	20.5077
chr2L	12705160	12705796	637	12705640	79	22.373	3.67762	20.5077
chr2R	10244546	10245095	550	10244924	79	22.373	3.67762	20.5077
chr3L	9394206	9394676	471	9394335	79	22.373	3.67762	20.5077
chr2L	21209573	21210135	563	21209740	71	22.3821	3.98727	20.5166
chrX	15679324	15680307	984	15680032	76	22.3916	3.78718	20.5258
chr2R	11032454	11033266	813	11032976	91	22.3934	3.33121	20.5276
chr2R	7731484	7731883	400	7731648	92	22.3944	3.30683	20.5286
chr3L	7647390	7647921	532	7647698	67	22.3984	4.17631	20.5325
chr2L	21344348	21344807	460	21344668	99	22.4162	3.15293	20.5501
chr3R	26390213	26390696	484	26390551	89	22.4207	3.38522	20.5546
chr3R	8265346	8266063	718	8265474	107	22.4251	3.00269	20.5589
chr2L	12423060	12423565	506	12423300	102	22.4291	3.09447	20.5629
chr3R	3942809	3943321	513	3943131	75	22.4304	3.83069	20.5642
chr3L	23118841	23119621	781	23119251	85	22.4309	3.49648	20.5646
chr3R	10114660	10115424	765	10115015	73	22.4456	3.9125	20.5792
chr2R	7021948	7022337	390	7022031	73	22.4503	3.91321	20.5837
chr3L	22830893	22831488	596	22831068	73	22.4503	3.91321	20.5837
chr3L	18883559	18884307	749	18884144	68	22.4514	4.13617	20.5847
chr2R	14558361	14559823	1463	14559324	70	22.4734	4.04618	20.6064
chr2R	3257942	3258377	436	3258215	67	22.4747	4.18933	20.6078
chr2R	3609913	3611030	1118	3610454	81	22.4948	3.62734	20.6276
chrX	658970	659518	549	659249	64	22.5063	4.35358	20.6387
chr3R	17198936	17199703	768	17199545	85	22.5066	3.5058	20.639
chr2R	20971597	20972085	489	20971931	68	22.5191	4.14749	20.6513
chr3R	21996093	21996703	611	21996516	68	22.52	4.14763	20.652
chr2R	8070031	8070321	291	8070207	71	22.5307	4.01064	20.6624
chr2L	12524054	12524310	257	12524160	87	22.589	3.4589	20.7199
chr3L	11101846	11102036	191	11101923	60	22.5985	4.61265	20.7292
chrX	8023502	8024104	603	8023654	60	22.5985	4.61265	20.7292
chr2L	8464189	8464735	547	8464246	80	22.609	3.67555	20.7396
chr3R	23373209	23373386	178	23373268	80	22.609	3.67555	20.7396
chr2R	18812997	18813395	399	18813321	72	22.6125	3.97999	20.743
chr3R	16142191	16144179	1989	16143459	72	22.6125	3.97999	20.743
chr3R	9226294	9227833	1540	9227644	83	22.6248	3.58072	20.755
chrX	16171811	16172651	841	16172127	77	22.6261	3.78346	20.7562
chr3L	17951094	17951786	693	17951449	95	22.6319	3.26208	20.7619
chr2L	497851	498247	397	498004	100	22.6655	3.15746	20.7951
chr3L	2554010	2554764	755	2554578	100	22.6655	3.15746	20.7951
chr3L	258940	259311	372	259246	86	22.7217	3.50321	20.8506
chr2R	13604057	13605043	987	13604579	76	22.7256	3.83512	20.8544
chr3L	9962260	9963092	833	9962753	82	22.7314	3.62598	20.8599
chr2R	18024321	18024647	327	18024411	96	22.7338	3.25022	20.8622
chr3L	3127513	3128005	493	3127787	89	22.7358	3.42181	20.8642
chr3R	1122817	1123463	647	1123155	85	22.7428	3.53497	20.871
chr3L	21374132	21374682	551	21374404	98	22.7605	3.20902	20.8883
chr2L	13509923	13510391	469	13510163	85	22.7621	3.53737	20.8899
chr3R	7178350	7179077	728	7178722	80	22.7818	3.69874	20.9093
chr2L	1643309	1643906	598	1643775	71	22.7863	4.05105	20.9137
chr2L	10057313	10057829	517	10057402	72	22.8048	4.00983	20.9319
chrX	16314900	16317301	2402	16315447	97	22.813	3.23625	20.94
chrX	3646394	3647052	659	3646901	73	22.8432	3.97293	20.9697
chr2R	1922825	1923292	468	1923163	67	22.8694	4.25701	20.9953
chr2L	9143002	9143610	609	9143436	78	22.8776	3.78221	21.0034
chr2R	12895784	12896518	735	12896211	60	22.8803	4.66933	21.005
chr3R	25758577	25759249	673	25758887	60	22.8803	4.66933	21.005
chrX	8136502	8136847	346	8136694	60	22.8803	4.66933	21.005
chrX	8338771	8339879	1109	8339060	60	22.8803	4.66933	21.005
chrX	10250664	10251094	431	10250940	60	22.8803	4.66933	21.005
chrX	10638357	10639676	1320	10638555	60	22.8803	4.66933	21.005
chrX	11348051	11348423	373	11348299	60	22.8803	4.66933	21.005
chrX	13714718	13715379	662	13715158	60	22.8803	4.66933	21.005
chrX	17400997	17401490	494	17401384	60	22.8803	4.66933	21.005
chrX	17603534	17604560	1027	17604106	60	22.8803	4.66933	21.005
chrX	22415135	22415573	439	22415451	60	22.8803	4.66933	21.005
chr2L	12531980	12532467	488	12532331	82	22.8915	3.64681	21.0161
chr2L	7813091	7814782	1692	7814201	91	22.8963	3.38799	21.0207
chr2L	18563810	18564100	291	18563960	87	22.906	3.49696	21.0303
chrX	18751906	18752395	490	18752014	87	22.906	3.49696	21.0303
chrX	12632150	12632647	498	12632247	76	22.928	3.86434	21.052
chr2R	6959244	6959461	218	6959361	64	22.9393	4.43292	21.0631
chr2R	14197145	14197371	227	14197245	69	22.9428	4.16955	21.0666
chr3L	85201	85817	617	85459	78	22.9434	3.79139	21.0671
chr3R	8889773	8890194	422	8890017	66	22.9457	4.32291	21.0694
chr2R	6781701	6782129	429	6781859	68	22.9486	4.21974	21.0722
chr2L	3656635	3656983	349	3656817	71	22.9662	4.07964	21.0895
chr2R	9466182	9466425	244	9466336	71	22.9662	4.07964	21.0895
chr2L	13368930	13369416	487	13369265	80	22.9734	3.72456	21.0963
chr2R	12234795	12235127	333	12234957	94	22.9932	3.32444	21.1159
chr2R	15260591	15260965	375	15260714	87	22.9954	3.50774	21.1181
chr3L	20423352	20423851	500	20423502	99	22.9974	3.21184	21.12
chr3R	6719015	6719414	400	6719303	77	22.9992	3.83636	21.1217
chr3L	12741897	12742456	560	12742332	86	22.9994	3.53714	21.1218
chr2R	1911160	1911722	563	1911386	72	23.0153	4.04265	21.1374
chr3L	16404623	16404916	294	16404759	72	23.0153	4.04265	21.1374
chr2R	8523395	8524442	1048	8523894	85	23.0988	3.57922	21.2196
chr2R	3333024	3333649	626	3333481	92	23.134	3.38933	21.2544
chr3L	7236793	7237320	528	7237189	109	23.1553	3.03431	21.2753
chr2R	14686704	14687181	478	14686872	67	23.1663	4.3084	21.2862
chr3R	15513979	15514842	864	15514143	67	23.1663	4.3084	21.2862
chr3L	15560646	15561091	446	15560918	72	23.1665	4.06634	21.2864
chr3R	12145567	12146249	683	12146014	72	23.1665	4.06634	21.2864
chrX	14102780	14103390	611	14103035	65	23.1836	4.42056	21.3032
chr2L	2164058	2164916	859	2164657	72	23.1957	4.07093	21.3152
chr3L	18891173	18891846	674	18891705	82	23.205	3.68781	21.3241
chr2L	6794375	6794642	268	6794501	63	23.2284	4.5463	21.3471
chr3L	8627065	8627318	254	8627196	78	23.2328	3.83196	21.3514
chr3R	16934010	16934541	532	16934210	73	23.2444	4.03451	21.3627
chr3L	448088	448426	339	448259	67	23.2568	4.32413	21.3749
chr2R	9445112	9445809	698	9445249	98	23.273	3.26192	21.391
chr2R	13582815	13583210	396	13583019	75	23.305	3.95944	21.4225
chr3R	304518	304911	394	304808	75	23.305	3.95944	21.4225
chr3R	21128030	21128389	360	21128168	83	23.3172	3.66966	21.4344
chr2R	8893415	8893913	499	8893756	80	23.3299	3.77289	21.4469
chr2R	17860358	17860878	521	17860639	80	23.3299	3.77289	21.4469
chr3R	26275827	26276524	698	26275961	80	23.3299	3.77289	21.4469
chr3L	14754150	14755755	1606	14755210	77	23.3389	3.88492	21.4558
chr2R	14642388	14642844	457	14642497	76	23.3391	3.92413	21.456
chr3R	5185178	5185683	506	5185489	93	23.3717	3.39065	21.4881
chr2L	5271145	5271638	494	5271257	77	23.3796	3.89076	21.4958
chrX	20360032	20361176	1145	20360245	66	23.3924	4.4022	21.5084
chr3R	16385607	16386099	493	16385973	66	23.4007	4.40368	21.5165
chr2R	12473085	12473557	473	12473413	76	23.4085	3.93428	21.5242
chr3L	14047607	14047999	393	14047919	97	23.4263	3.30052	21.5417
chr3L	2532522	2533952	1431	2533355	82	23.4371	3.71834	21.5522
chrX	8310383	8310601	219	8310475	64	23.4404	4.52594	21.5555
chr3L	18881089	18881581	493	18881407	85	23.4412	3.62208	21.5562
chr3RHet	1898937	1899402	466	1899090	85	23.4412	3.62208	21.5562
chr2R	17607270	17608436	1167	17607565	101	23.4712	3.21732	21.5857
chr2R	16132650	16133061	412	16132983	74	23.4738	4.02662	21.5882
chr3R	1108574	1109502	929	1108949	74	23.4738	4.02662	21.5882
chr3R	1567721	1568548	828	1568112	74	23.4738	4.02662	21.5882
chr3L	16661045	16661245	201	16661070	73	23.5131	4.07609	21.627
chr2L	7885288	7885776	489	7885390	81	23.5646	3.76956	21.6776
chr2R	10146284	10146920	637	10146519	81	23.5646	3.76956	21.6776
chr2R	10461865	10462438	574	10462148	81	23.5646	3.76956	21.6776
chr2R	18523215	18523683	469	18523395	81	23.5646	3.76956	21.6776
chr3R	24852669	24853198	530	24852832	81	23.5646	3.76956	21.6776
chr3R	25684383	25684671	289	25684514	81	23.5646	3.76956	21.6776
chr2L	8570541	8570931	391	8570707	91	23.5666	3.46452	21.6796
chr2L	7084545	7084762	218	7084663	113	23.57	3.00334	21.6829
chr3L	8404548	8405169	622	8404857	81	23.572	3.77054	21.6849
chr3L	21269000	21270532	1533	21270363	87	23.5728	3.5778	21.6856
chrX	19202036	19202520	485	19202370	65	23.5743	4.49182	21.6871
chr2R	12468898	12469583	686	12469347	61	23.5929	4.74587	21.7045
chr3R	18886824	18887454	631	18887119	61	23.5929	4.74587	21.7045
chr3R	21047378	21047565	188	21047531	61	23.5929	4.74587	21.7045
chrX	1133907	1134303	397	1133990	61	23.5929	4.74587	21.7045
chrX	3327740	3328208	469	3328080	61	23.5929	4.74587	21.7045
chrX	4010733	4011919	1187	4011421	61	23.5929	4.74587	21.7045
chrX	6568138	6568541	404	6568472	61	23.5929	4.74587	21.7045
chrX	10278935	10279463	529	10279296	61	23.5929	4.74587	21.7045
chrX	13709107	13710131	1025	13709348	61	23.5929	4.74587	21.7045
chr3L	15129557	15130634	1078	15129921	70	23.5975	4.22912	21.709
chr3L	16224937	16225691	755	16225208	90	23.6184	3.49763	21.7295
chr2R	18954756	18955160	405	18954946	71	23.6221	4.18493	21.733
chr3R	25702546	25702988	443	25702728	84	23.6288	3.67745	21.7395
chr2R	18529043	18529227	185	18529183	98	23.6416	3.30026	21.7522
chr3L	15524666	15526888	2223	15526597	98	23.6416	3.30026	21.7522
chr3L	16153632	16154776	1145	16154390	86	23.6506	3.61746	21.7612
chr2L	13369854	13370313	460	13370001	103	23.6581	3.19447	21.7684
chr3L	8820411	8820812	402	8820525	103	23.6581	3.19447	21.7684
chr3R	16373731	16374085	355	16373908	73	23.6748	4.10124	21.785
chr2L	19533178	19533951	774	19533296	77	23.6831	3.93451	21.7931
chr2R	16945159	16945451	293	16945299	80	23.7004	3.82352	21.81
chr3L	14979777	14980823	1047	14980584	89	23.7112	3.53648	21.8205
chr3R	736094	737122	1029	736331	74	23.7137	4.06321	21.8229
chr2R	16527947	16528717	771	16528636	63	23.7182	4.64001	21.8273
chrX	650688	650984	297	650821	63	23.7182	4.64001	21.8273
chr3L	10848947	10849149	203	10848996	68	23.7188	4.35132	21.8279
chr3R	1558992	1559171	180	1559078	83	23.7343	3.72387	21.8433
chr2R	19468131	19468727	597	19468496	79	23.7528	3.86756	21.8617
chr3R	20346187	20347078	892	20346746	79	23.7528	3.86756	21.8617
chr2L	4454237	4454627	391	4454519	77	23.7676	3.94673	21.8762
chr3L	175857	176372	516	176185	96	23.7743	3.361	21.8827
chr2L	5007566	5007913	348	5007772	64	23.789	4.59138	21.8973
chr3R	27514213	27515387	1175	27515011	88	23.8098	3.57711	21.9177
chr3L	5181703	5182142	440	5181970	113	23.8304	3.026	21.9381
chr2R	17030843	17031299	457	17031141	70	23.8315	4.26785	21.9391
chr3L	1413091	1413604	514	1413370	70	23.8315	4.26785	21.9391
chr2L	170454	170660	207	170515	94	23.8729	3.42103	21.9798
chr2L	16545568	16546293	726	16546050	69	23.8762	4.32603	21.983
chr3L	9391927	9392431	505	9392273	99	23.879	3.3023	21.9857
chr2R	3377919	3378329	411	3378021	73	23.8827	4.1337	21.9892
chr2L	17421787	17422094	308	17421949	76	23.9333	4.01154	22.039
chr3L	20180896	20181904	1009	20181157	76	23.9333	4.01154	22.039
chr3R	11800485	11801412	928	11801097	76	23.9333	4.01154	22.039
chr3L	9691160	9691691	532	9691337	81	23.9343	3.81947	22.0399
chr3R	7589779	7590435	657	7590093	81	23.9343	3.81947	22.0399
chr3R	12050172	12050717	546	12050472	71	23.9461	4.23759	22.0516
chr3R	1300408	1300921	514	1300459	90	23.9485	3.53627	22.0539
chr3R	16849852	16850597	746	16850015	90	23.9485	3.53627	22.0539
chr3R	26575024	26575364	341	26575211	90	23.9485	3.53627	22.0539
chr2R	20684578	20685119	542	20684980	79	23.9569	3.89616	22.0622
chr2L	8421139	8422726	1588	8421311	89	23.9583	3.56588	22.0636
chr2L	10987490	10988167	678	10987898	108	23.9983	3.12943	22.1033
chr2R	18588010	18588504	495	18588388	93	24.0063	3.46164	22.111
chr2R	19947638	19948291	654	19947991	79	24.0254	3.90578	22.1299
chr2L	9495819	9496230	412	9496069	86	24.0256	3.6642	22.13
chr2R	16899189	16899562	374	16899354	86	24.0256	3.6642	22.13
chr3L	16467009	16467491	483	16467353	83	24.0342	3.76314	22.1384
chr2RHet	471494	472128	635	471655	89	24.0467	3.57644	22.1508
chr3L	7150095	7150542	448	7150459	71	24.0542	4.25525	22.1581
chr2R	19431277	19431754	478	19431601	69	24.0562	4.35664	22.16
chrX	14725814	14726982	1169	14726562	69	24.0562	4.35664	22.16
chr3L	1177004	1177442	439	1177317	83	24.0569	3.76611	22.1606
chr2R	6707284	6707639	356	6707435	73	24.0731	4.16358	22.1766
chr2R	14744971	14745587	617	14745307	85	24.093	3.70449	22.1962
chr2R	19794249	19795401	1153	19795227	92	24.0933	3.49806	22.1964
chr2L	7826995	7827364	370	7827197	77	24.1043	3.9957	22.2072
chrX	17801182	17801963	782	17801481	75	24.1102	4.08031	22.2129
chr3L	21209695	21210627	933	21210048	76	24.1162	4.0387	22.2189
chr2R	3669869	3670818	950	3670510	77	24.1633	4.00433	22.2652
chr3R	18443919	18444431	513	18444128	82	24.1683	3.81553	22.27
chr3R	23432896	23433477	582	23433184	82	24.1683	3.81553	22.27
chr2R	14706983	14707363	381	14707191	68	24.175	4.43049	22.2766
chr2L	8381378	8382192	815	8381835	99	24.1809	3.33359	22.2825
chr3L	11674834	11675331	498	11674992	91	24.1857	3.53607	22.2871
chr3R	22361418	22363115	1698	22361479	92	24.1877	3.50887	22.2891
chr3L	15612698	15613287	590	15612966	63	24.2217	4.73765	22.3227
chr2R	2123307	2123750	444	2123453	67	24.2415	4.49782	22.3422
chr2L	13041075	13041766	692	13041270	94	24.2438	3.46222	22.3444
chr3L	9504403	9504642	240	9504522	77	24.2466	4.01653	22.3472
chrX	10279754	10281229	1476	10279897	62	24.2565	4.81125	22.357
chrX	20067163	20068300	1138	20067791	68	24.2577	4.44494	22.3581
chr2L	5983190	5983594	405	5983522	70	24.276	4.34206	22.3761
chr3L	21274395	21275091	697	21274566	72	24.2774	4.24306	22.3774
chr2L	21163376	21163988	613	21163693	72	24.2948	4.24586	22.3946
chr2R	5955971	5956395	425	5956123	72	24.2948	4.24586	22.3946
chrX	10742350	10742874	525	10742658	68	24.2977	4.45195	22.3974
chr2L	8292310	8292657	348	8292480	74	24.305	4.15433	22.4045
chr2R	18490	18706	217	18550	81	24.3109	3.87073	22.4102
chrX	920579	921055	477	920887	62	24.3123	4.82242	22.4105
chrX	1374356	1374926	571	1374606	62	24.3123	4.82242	22.4105
chrX	1755862	1756230	369	1756024	62	24.3123	4.82242	22.4105
chrX	13267367	13268844	1478	13267522	62	24.3123	4.82242	22.4105
chrX	14112137	14113099	963	14112585	62	24.3123	4.82242	22.4105
chrX	17384009	17384935	927	17384520	62	24.3123	4.82242	22.4105
chrX	18273676	18274111	436	18274003	62	24.3123	4.82242	22.4105
chrX	15238598	15239133	536	15238925	97	24.3223	3.39564	22.4202
chr2R	19868585	19869224	640	19868853	76	24.3336	4.07112	22.4314
chr2R	7932018	7932634	617	7932491	112	24.358	3.08959	22.4555
chr3R	15454375	15454685	311	15454564	106	24.3681	3.20272	22.4655
chr2L	13839277	13840213	937	13840028	112	24.3943	3.09281	22.4912
chr3L	4262237	4262687	451	4262533	96	24.3995	3.42854	22.4963
chr3R	18493043	18493448	406	18493206	96	24.3995	3.42854	22.4963
chrX	17053267	17054828	1562	17053849	96	24.3995	3.42854	22.4963
chr3R	10383587	10384190	604	10384026	64	24.4085	4.70921	22.5051
chr3R	3366271	3366484	214	3366361	64	24.4257	4.71251	22.522
chrX	13648176	13649506	1331	13648862	64	24.4257	4.71251	22.522
chr3R	25838237	25838890	654	25838558	80	24.4377	3.92551	22.534
chr3L	1489563	1490244	682	1489816	74	24.4557	4.17775	22.5517
chr2R	8520744	8521347	604	8521133	76	24.4798	4.09302	22.5755
chr3R	20101071	20102497	1427	20101506	95	24.4813	3.46279	22.577
chr3R	20393073	20393546	474	20393343	77	24.4838	4.05136	22.5795
chr2L	10305600	10306216	617	10305901	99	24.487	3.36549	22.5827
chrX	21875399	21875699	301	21875527	71	24.4963	4.32797	22.5918
chr3R	20098327	20099309	983	20098889	73	24.5011	4.23126	22.5963
chrX	3247302	3247616	315	3247469	73	24.5011	4.23126	22.5963
chr2L	4382520	4382892	373	4382787	85	24.504	3.75704	22.5991
chr3L	11177697	11178064	368	11177831	85	24.504	3.75704	22.5991
chr3R	19616282	19617118	837	19616550	82	24.544	3.86605	22.6383
chr3R	8249842	8250419	578	8250220	77	24.5671	4.06364	22.661
chr3R	19539737	19540113	377	19539838	77	24.5671	4.06364	22.661
chr3R	11235113	11236322	1210	11235396	65	24.5799	4.67874	22.6736
chr2R	15141500	15141855	356	15141679	100	24.6169	3.3558	22.7102
chr3R	19612349	19613348	1000	19613065	86	24.6232	3.73942	22.7165
chrX	12642170	12642575	406	12642341	79	24.624	3.99053	22.7171
chr2R	9855493	9856060	568	9855710	113	24.6296	3.09609	22.7226
chr3R	8785921	8786294	374	8786119	63	24.6531	4.8224	22.7456
chr3R	4983485	4984062	578	4983906	101	24.6559	3.33701	22.7484
chr2R	14164634	14164952	319	14164831	65	24.6692	4.69558	22.7615
chr2L	8735582	8735860	279	8735721	97	24.6903	3.43517	22.7825
chr3L	1324031	1324657	627	1324485	81	24.6945	3.92338	22.7865
chr3R	7026277	7026961	685	7026693	81	24.6945	3.92338	22.7865
chrX	16985063	16985453	391	16985297	70	24.731	4.41888	22.8224
chr2L	19159531	19160291	761	19159790	86	24.739	3.7541	22.8302
chrX	19102013	19102468	456	19102295	86	24.739	3.7541	22.8302
chr2R	18576195	18576651	457	18576521	76	24.7521	4.134	22.843
chrX	15033176	15034022	847	15033881	66	24.7531	4.64955	22.844
chr2L	294795	295495	701	295174	68	24.7699	4.53514	22.8605
chr3R	11234020	11234603	584	11234275	66	24.7707	4.65282	22.8614
chr3L	11289517	11290661	1145	11289746	83	24.7771	3.8615	22.8676
chrX	15751632	15752279	648	15751737	83	24.7771	3.8615	22.8676
chrXHet	84404	85042	639	84715	78	24.7959	4.05567	22.886
chr2R	10102344	10102821	478	10102664	116	24.7979	3.05946	22.8879
chr3L	11601829	11602749	921	11602454	77	24.8265	4.10204	22.9163
chrX	16480225	16481190	966	16480392	66	24.8375	4.6652	22.9271
chr2L	10375555	10376347	793	10375873	108	24.8414	3.20798	22.931
chr2L	2227626	2228764	1139	2228397	81	24.8508	3.94495	22.9401
chr3L	16341010	16341559	550	16341223	80	24.8546	3.98391	22.9438
chr2R	20231058	20231458	401	20231218	85	24.8707	3.80428	22.9596
chr3L	12132559	12132968	410	12132656	85	24.8707	3.80428	22.9596
chr3R	7454056	7454680	625	7454377	98	24.8746	3.43029	22.9634
chr3R	14919019	14920951	1933	14919357	73	24.8777	4.2914	22.9664
chr2L	12837383	12837779	397	12837522	107	24.8926	3.23265	22.9812
chr2L	12483485	12484672	1188	12484015	102	24.8934	3.33868	22.982
chr3L	12329452	12330011	560	12329608	102	24.8934	3.33868	22.982
chr2R	8553220	8553499	280	8553400	94	24.8973	3.53548	22.9859
chr3R	7035669	7036224	556	7035818	94	24.8973	3.53548	22.9859
chr3R	18882565	18883733	1169	18883569	82	24.9266	3.91793	23.0147
chr3R	19966582	19967231	650	19966900	66	24.9304	4.68244	23.0185
chr2R	17015729	17016214	486	17015946	73	24.9386	4.30118	23.0266
chrX	13641043	13642181	1139	13641339	64	24.9389	4.81168	23.0268
chr3L	20183330	20183573	244	20183455	71	24.9488	4.40321	23.0365
chr3L	8398132	8398760	629	8398262	75	24.9496	4.20879	23.0372
chr3R	18408745	18409246	502	18408920	75	24.9496	4.20879	23.0372
chr2L	5531998	5532688	691	5532352	97	24.9563	3.46389	23.0438
chrX	18169816	18170679	864	18170368	73	24.9563	4.30403	23.0438
chr3R	25113769	25114168	400	25114041	101	24.9621	3.36834	23.0495
chr3L	17998196	17998772	577	17998318	90	24.9703	3.65749	23.0576
chr2L	18985732	18986277	546	18986024	72	24.9808	4.35744	23.0678
chr3L	18831190	18831460	271	18831336	93	24.9946	3.57389	23.0813
chr2R	3403657	3404103	447	3403791	79	25.0096	4.04572	23.0962
chr2L	2220469	2221372	904	2220843	79	25.025	4.04793	23.1113
chr3L	5892314	5892862	549	5892488	79	25.025	4.04793	23.1113
chr2L	2748505	2749892	1388	2748637	63	25.0385	4.89897	23.1236
chr2L	19958388	19959161	774	19959087	63	25.0385	4.89897	23.1236
chr4	528125	528519	395	528401	63	25.0385	4.89897	23.1236
chrX	834684	835076	393	834950	63	25.0385	4.89897	23.1236
chrX	1959084	1959676	593	1959351	63	25.0385	4.89897	23.1236
chrX	2029296	2030946	1651	2029443	63	25.0385	4.89897	23.1236
chrX	6548208	6548927	720	6548371	63	25.0385	4.89897	23.1236
chrX	7829822	7830467	646	7830002	63	25.0385	4.89897	23.1236
chrX	7853113	7853801	689	7853411	63	25.0385	4.89897	23.1236
chrX	10213221	10213658	438	10213359	63	25.0385	4.89897	23.1236
chrX	10474390	10474761	372	10474629	63	25.0385	4.89897	23.1236
chrX	13025123	13025470	348	13025331	63	25.0385	4.89897	23.1236
chrX	16492329	16493522	1194	16493430	63	25.0385	4.89897	23.1236
chrX	19591019	19591887	869	19591560	63	25.0385	4.89897	23.1236
chr3L	16846557	16848258	1702	16846712	96	25.0429	3.49886	23.1279
chr2R	13432521	13432944	424	13432684	92	25.0975	3.61399	23.1817
chr3L	4626647	4627526	880	4627112	92	25.0975	3.61399	23.1817
chr3R	14123765	14125237	1473	14124804	86	25.1049	3.80072	23.1889
chr3R	8841687	8842163	477	8841844	80	25.1114	4.02016	23.1954
chr3R	4946704	4947004	301	4946908	95	25.1345	3.53529	23.218
chr2L	13576323	13576599	277	13576454	87	25.1566	3.77419	23.2399
chr3R	4890572	4890979	408	4890802	74	25.1605	4.28844	23.2436
chr3R	26634169	26634756	588	26634276	98	25.1906	3.46408	23.2733
chr3R	12055678	12056274	597	12055956	73	25.1942	4.34237	23.2768
chr2R	3556308	3556861	554	3556645	82	25.1947	3.95455	23.2773
chrX	14920806	14921048	243	14920941	70	25.1971	4.49848	23.2796
chr2L	6913854	6914501	648	6914203	78	25.2064	4.11574	23.2886
chr2R	6015289	6016020	732	6015633	88	25.2091	3.74843	23.2912
chr2R	13323069	13323556	488	13323407	88	25.2091	3.74843	23.2912
chr3L	15530433	15531485	1053	15530794	88	25.2091	3.74843	23.2912
chr3L	11345970	11346768	799	11346620	80	25.2115	4.03434	23.2936
chrX	12651163	12651518	356	12651213	94	25.2315	3.57329	23.3133
chr2L	7790092	7791125	1034	7790429	74	25.2345	4.30017	23.3163
chr3R	18492094	18492598	505	18492298	106	25.2418	3.28662	23.3235
chr2L	8543171	8543474	304	8543314	85	25.2438	3.85273	23.3254
chr2L	18621780	18622407	628	18622155	85	25.2438	3.85273	23.3254
chr3L	18675673	18676214	542	18676074	80	25.2543	4.04041	23.3357
chr3L	4117909	4118364	456	4118216	101	25.2725	3.40026	23.3537
chrX	19587617	19587815	199	19587700	68	25.2785	4.62589	23.3596
chr3R	25840732	25841378	647	25841074	97	25.2802	3.49905	23.3613
chrX	7604657	7604981	325	7604720	69	25.2826	4.56893	23.3636
chrX	19058580	19058983	404	19058746	117	25.3004	3.08561	23.3813
chr2R	12047340	12047941	602	12047508	76	25.3037	4.21782	23.3846
chr3L	10648795	10649269	475	10648968	70	25.3517	4.5251	23.4317
chr3R	12268556	12269168	613	12268868	84	25.3911	3.90747	23.4704
chr3R	27811250	27811662	413	27811535	84	25.3911	3.90747	23.4704
chr3L	18859039	18859686	648	18859363	71	25.408	4.48045	23.487
chrX	19587302	19587511	210	19587417	64	25.4261	4.9071	23.5048
chrX	5786684	5787732	1049	5787408	79	25.4339	4.10701	23.5125
chr3R	20599117	20599446	330	20599283	69	25.4638	4.60086	23.5418
chrX	20352465	20353084	620	20352625	69	25.4638	4.60086	23.5418
chr2L	16824695	16825460	766	16825123	78	25.4701	4.15463	23.548
chr2R	20193218	20195417	2200	20194912	86	25.4772	3.84852	23.5549
chr3R	19617284	19617890	607	19617581	86	25.4772	3.84852	23.5549
chr3R	631752	632802	1051	632148	81	25.4837	4.0331	23.5613
chr2R	19829653	19830295	643	19829939	106	25.5405	3.31557	23.6175
chr3L	723578	724066	489	723705	74	25.5436	4.34939	23.6205
chr3R	21314947	21315194	248	21315107	67	25.5457	4.73483	23.6226
chr2L	18831244	18831596	353	18831419	83	25.5474	3.96514	23.6241
chr3L	20802223	20802995	773	20802443	67	25.5498	4.73558	23.6265
chr2R	17990453	17990638	186	17990514	91	25.5577	3.69769	23.6343
chr2L	10327747	10328217	471	10327914	103	25.5961	3.38714	23.6722
chr3L	16608338	16608836	499	16608688	84	25.6049	3.93596	23.681
chr2L	1751961	1752247	287	1752071	76	25.6057	4.26417	23.6815
chrX	18459938	18460540	603	18460041	72	25.6275	4.46437	23.7027
chr2L	18143033	18143951	919	18143531	66	25.6566	4.81877	23.7316
chr2R	19253640	19254627	988	19254112	72	25.6582	4.4695	23.7332
chr3L	20289865	20290361	497	20290204	100	25.6686	3.46546	23.7434
chr2L	10737082	10737755	674	10737420	90	25.6793	3.74303	23.7537
chr3R	25924785	25925506	722	25925138	90	25.6793	3.74303	23.7537
chr3R	15856635	15857880	1246	15857268	87	25.7108	3.84441	23.7847
chrX	15803270	15803707	438	15803606	82	25.7134	4.02599	23.7873
chr3L	768875	769489	615	769202	108	25.7161	3.29058	23.7899
chr2R	8737589	8738050	462	8737751	68	25.7506	4.7112	23.8239
chr2R	16984700	16985008	309	16984814	68	25.7506	4.7112	23.8239
chr2L	8541394	8541777	384	8541635	99	25.7549	3.49941	23.8281
chr2R	3136359	3136770	412	3136600	64	25.7714	4.97551	23.8435
chrX	416256	417613	1358	416452	64	25.7714	4.97551	23.8435
chrX	829108	829453	346	829259	64	25.7714	4.97551	23.8435
chrX	1293527	1294013	487	1293700	64	25.7714	4.97551	23.8435
chrX	4596386	4597381	996	4597022	64	25.7714	4.97551	23.8435
chrX	5312633	5313563	931	5313429	64	25.7714	4.97551	23.8435
chrX	10354607	10354984	378	10354705	64	25.7714	4.97551	23.8435
chrX	13592912	13593354	443	13593185	64	25.7714	4.97551	23.8435
chrX	17772163	17773916	1754	17772954	64	25.7714	4.97551	23.8435
chr2L	21262922	21264043	1122	21263791	107	25.7778	3.31733	23.8498
chr3L	2170739	2170969	231	2170887	91	25.8054	3.72733	23.8772
chr2L	6791838	6792392	555	6792148	72	25.825	4.49736	23.8963
chr3L	212082	212873	792	212592	75	25.8257	4.34562	23.8969
chr3L	11246228	11246647	420	11246506	75	25.8257	4.34562	23.8969
chr2R	10345417	10345874	458	10345558	77	25.829	4.2526	23.9001
chr3R	14398678	14399053	376	14398847	77	25.829	4.2526	23.9001
chr3L	16962791	16963330	540	16962961	81	25.8464	4.08415	23.9172
chr2R	15178470	15178783	314	15178612	116	25.8858	3.15322	23.956
chr2L	5010474	5011458	985	5010961	81	25.8898	4.09029	23.9599
chr2R	4536724	4537546	823	4537160	81	25.8898	4.09029	23.9599
chr3L	3760184	3760972	789	3760285	83	25.8906	4.01187	23.9607
chr3L	13443205	13443955	751	13443849	70	25.8922	4.61895	23.9623
chrX	15369540	15369968	429	15369630	75	25.893	4.35624	23.963
chr2R	5876441	5877244	804	5877069	82	25.9027	4.05225	23.9726
chr2R	1539631	1540432	802	1540188	105	25.912	3.37374	23.9818
chr2R	4801367	4801584	218	4801521	67	25.9143	4.80329	23.9841
chr3L	5920598	5921046	449	5920739	83	25.9433	4.01907	24.0125
chr4	464285	464675	391	464393	83	25.9433	4.01907	24.0125
chr2R	1904957	1905492	536	1905097	86	25.948	3.90948	24.0171
chrX	2536570	2537471	902	2536839	84	25.953	3.98262	24.0221
chr2L	4385814	4386358	545	4385980	69	25.9566	4.68847	24.0255
chr2L	11100665	11101256	592	11101023	88	25.9578	3.84209	24.0268
chr3L	21526394	21527048	655	21526899	82	25.9748	4.06229	24.0435
chr3L	15546963	15548040	1078	15547134	114	25.9755	3.19731	24.0443
chr2R	2674119	2674609	491	2674502	71	25.9834	4.57849	24.052
chr3L	3818520	3819373	854	3818638	104	25.9849	3.40351	24.0535
chr3L	3896752	3897112	361	3896938	104	25.9849	3.40351	24.0535
chr3L	18054776	18055337	562	18055136	85	26.0101	3.95344	24.0784
chr3L	11287911	11288379	469	11288255	66	26.0303	4.88996	24.0983
chr3L	5240891	5242073	1183	5241131	89	26.0338	3.81853	24.1017
chr2R	8394612	8395075	464	8394778	76	26.0463	4.33238	24.114
chr2L	4368818	4369404	587	4369231	78	26.0526	4.24138	24.1202
chr2R	11567364	11567931	568	11567674	103	26.062	3.43439	24.1293
chr3R	22977195	22977589	395	22977349	80	26.0773	4.15835	24.1443
chrX	19061328	19061535	208	19061466	105	26.1006	3.39245	24.1672
chr2R	4557708	4559172	1465	4558536	82	26.1181	4.08228	24.1845
chr2R	10658437	10659177	741	10658832	82	26.1181	4.08228	24.1845
chr2R	19836595	19836943	349	19836791	82	26.1181	4.08228	24.1845
chr2L	9230936	9232156	1221	9231265	79	26.1191	4.20722	24.1854
chr2R	5963587	5964350	764	5964062	81	26.1397	4.12574	24.2059
chr3R	24451413	24451823	411	24451628	102	26.1434	3.46645	24.2095
chr2L	8708397	8709749	1353	8709584	92	26.1497	3.73788	24.2157
chrX	2502739	2503275	537	2502970	92	26.1497	3.73788	24.2157
chr3R	6175741	6176676	936	6175873	85	26.1572	3.97296	24.223
chr3R	16616112	16616662	551	16616283	70	26.1638	4.66659	24.2294
chr3L	17994179	17994966	788	17994810	84	26.1646	4.01116	24.2303
chr3L	20302757	20303267	511	20303147	84	26.1646	4.01116	24.2303
chr2R	358153	358528	376	358374	89	26.1781	3.83649	24.2434
chr2L	8488703	8489157	455	8488985	98	26.1791	3.571	24.2444
chr3L	12112897	12113253	357	12113026	98	26.1791	3.571	24.2444
chr3R	16649536	16649925	390	16649778	77	26.2674	4.31955	24.3314
chr3R	2826439	2826847	409	2826719	79	26.2716	4.22973	24.3355
chr3R	20353507	20354006	500	20353828	77	26.2736	4.3205	24.3376
chr2R	14054419	14054982	564	14054733	79	26.2767	4.23049	24.3405
chr3R	26214799	26215370	572	26215213	91	26.2771	3.78416	24.3408
chrX	18544289	18544609	321	18544452	91	26.2771	3.78416	24.3408
chr3L	17604990	17605671	682	17605191	75	26.2783	4.41743	24.342
chr3L	8961221	8961941	721	8961707	81	26.2879	4.14686	24.3514
chr3L	18009578	18010273	696	18009851	83	26.3206	4.0709	24.3835
chr3R	7041756	7042468	713	7042140	83	26.3466	4.07449	24.4092
chrX	13202294	13203013	720	13202471	68	26.3564	4.82221	24.4189
chr3L	21278561	21279425	865	21278893	74	26.3583	4.48088	24.4207
chr3R	27397640	27397824	185	27397745	112	26.3689	3.27097	24.4312
chr3L	19917704	19918608	905	19918066	75	26.3783	4.4334	24.4404
chr2L	5985556	5986502	947	5986145	85	26.4036	4.00579	24.4652
chr2L	18705526	18705884	359	18705816	71	26.4173	4.65336	24.4786
chr2R	11198379	11199124	746	11198551	93	26.4187	3.73936	24.48
chr3R	16675953	16676708	756	16676236	87	26.4283	3.93652	24.4896
chr2R	20763030	20763513	484	20763183	85	26.4386	4.01046	24.4997
chr3R	20642533	20643378	846	20642878	65	26.4519	5.04036	24.5129
chr3L	11714011	11714735	725	11714146	65	26.5109	5.05206	24.5698
chr3L	12125160	12125472	313	12125300	65	26.5109	5.05206	24.5698
chr3R	25820870	25821227	358	25821058	65	26.5109	5.05206	24.5698
chrX	2479569	2480224	656	2480139	65	26.5109	5.05206	24.5698
chrX	2683435	2683865	431	2683586	65	26.5109	5.05206	24.5698
chrX	6664767	6665369	603	6665220	65	26.5109	5.05206	24.5698
chrX	7622140	7623021	882	7622288	65	26.5109	5.05206	24.5698
chrX	7814229	7814457	229	7814356	65	26.5109	5.05206	24.5698
chrX	20382322	20382869	548	20382654	65	26.5109	5.05206	24.5698
chr2L	20878408	20878818	411	20878674	69	26.5409	4.79377	24.5992
chr3L	17842526	17843063	538	17842872	78	26.5438	4.31541	24.602
chr3R	10915309	10915719	411	10915492	104	26.6181	3.46741	24.6754
chr2L	9449110	9449906	797	9449393	97	26.624	3.64713	24.681
chr2L	7412098	7412692	595	7412321	125	26.6441	3.06681	24.7009
chrX	20913535	20914076	542	20913852	91	26.6456	3.82894	24.7023
chr2L	7795696	7796239	544	7795857	81	26.6629	4.20061	24.7194
chr2L	4393607	4394483	877	4394017	70	26.6654	4.75545	24.7217
chr3R	11516537	11516766	230	11516667	77	26.6719	4.38191	24.7282
chr2L	7296073	7296379	307	7296230	79	26.7111	4.29506	24.7668
chr2R	15384130	15384596	467	15384416	95	26.7137	3.71424	24.7693
chr2R	12151963	12152285	323	12152124	77	26.7153	4.38864	24.7709
chr3R	18410172	18410685	514	18410332	81	26.7259	4.20968	24.7814
chr3R	16405377	16406050	674	16405721	96	26.7366	3.68795	24.7919
chrX	14917612	14918705	1094	14918540	75	26.741	4.49165	24.7962
chr3R	16402509	16402993	485	16402658	67	26.7412	4.95928	24.7963
chr3R	5040073	5040311	239	5040192	93	26.7463	3.77807	24.8013
chr4	487846	488224	379	488005	90	26.7751	3.87761	24.8298
chr2R	8500486	8500969	484	8500656	74	26.7782	4.54966	24.8327
chr2L	15057589	15058114	526	15057914	73	26.7913	4.6056	24.8456
chrX	13217030	13217973	944	13217499	73	26.7913	4.6056	24.8456
chr3L	4623124	4623832	709	4623354	92	26.7922	3.81477	24.8464
chr3L	16405026	16405229	204	16405170	92	26.858	3.8227	24.9115
chr2R	3871682	3872173	492	3871832	71	26.8607	4.73072	24.9141
chr2L	17963011	17964045	1035	17963466	74	26.8632	4.56367	24.9164
chr3R	19938050	19938775	726	19938210	87	26.8646	3.99319	24.9178
chr2L	21251791	21252101	311	21251952	101	26.8898	3.5694	24.9426
chr3R	21837327	21837541	215	21837398	70	26.9001	4.79741	24.9528
chr2R	2077594	2077773	180	2077648	87	26.916	3.9999	24.9685
chr3L	22860994	22861815	822	22861509	97	26.9486	3.68345	25.0005
chr3L	14975683	14976030	348	14975856	97	26.9724	3.68613	25.0239
chr3R	16411123	16411792	670	16411402	97	26.9724	3.68613	25.0239
chrX	11415195	11416558	1364	11416069	69	26.9808	4.87409	25.0321
chr2L	6907616	6908197	582	6907979	74	27.0024	4.58668	25.0532
chr3L	6167075	6167280	206	6167126	91	27.0203	3.87478	25.0708
chr3R	27443292	27443906	615	27443589	116	27.0239	3.25291	25.0745
chr3R	10484994	10485491	498	10485208	86	27.0335	4.05237	25.0838
chr3L	17661654	17662653	1000	17662215	81	27.0446	4.25577	25.0948
chr2R	157882	158094	213	158031	72	27.0754	4.71003	25.1253
chr3L	5576557	5576747	191	5576677	115	27.0798	3.27691	25.1296
chr3R	12939390	12940818	1429	12940473	88	27.0953	3.98713	25.1448
chr2R	7516850	7517448	599	7517261	110	27.0989	3.37997	25.1483
chr3L	15290377	15290806	430	15290503	127	27.1134	3.07296	25.1627
chr2R	15068137	15069652	1516	15069146	90	27.1144	3.91987	25.1636
chr3L	4282559	4283067	509	4282890	109	27.1719	3.40853	25.2202
chr2L	7577694	7577967	274	7577845	77	27.1729	4.45998	25.221
chr2L	8320371	8320562	192	8320430	83	27.1765	4.19005	25.2245
chr3L	14701251	14701699	449	14701359	83	27.1765	4.19005	25.2245
chr3R	11851315	11852168	854	11851695	83	27.1765	4.19005	25.2245
chrX	5648879	5649954	1076	5649223	70	27.1798	4.84775	25.2277
chr2L	22121626	22122395	770	22122055	88	27.19	3.99936	25.2378
chr2R	19546665	19547329	665	19546828	98	27.2083	3.68434	25.2558
chr3L	11106180	11107195	1016	11106649	94	27.2105	3.8021	25.258
chr2R	2862458	2862705	248	2862610	85	27.2125	4.11476	25.2599
chr3R	16138606	16138868	263	16138750	85	27.2125	4.11476	25.2599
chr2R	11805762	11806195	434	11805923	124	27.2193	3.12908	25.2664
chrX	15468350	15468846	497	15468531	71	27.2226	4.79449	25.2698
chr2L	2804747	2805187	441	2804870	66	27.2569	5.12861	25.3026
chr2L	3299191	3300121	931	3299721	66	27.2569	5.12861	25.3026
chr2L	4830453	4830679	227	4830613	66	27.2569	5.12861	25.3026
chr3R	11503235	11503765	531	11503420	66	27.2569	5.12861	25.3026
chrX	602050	602402	353	602226	66	27.2569	5.12861	25.3026
chrX	4442734	4443061	328	4442908	66	27.2569	5.12861	25.3026
chrX	4578305	4578985	681	4578553	66	27.2569	5.12861	25.3026
chrX	7628436	7629812	1377	7628567	66	27.2569	5.12861	25.3026
chrX	9502468	9503219	752	9503185	66	27.2569	5.12861	25.3026
chrX	9552156	9553046	891	9552533	66	27.2569	5.12861	25.3026
chrX	12981405	12981705	301	12981572	66	27.2569	5.12861	25.3026
chrX	13277737	13278168	432	13278001	66	27.2569	5.12861	25.3026
chr3R	4388079	4388515	437	4388229	87	27.2629	4.04538	25.3085
chr3R	25641984	25642408	425	25642285	130	27.2877	3.0412	25.333
chr2R	8086315	8086819	505	8086525	79	27.2902	4.38215	25.3355
chr3L	10347839	10348238	400	10348118	71	27.3141	4.8107	25.3592
chr3L	19995387	19996461	1075	19995729	71	27.3141	4.8107	25.3592
chr2R	17266732	17267155	424	17267045	82	27.3158	4.25184	25.3608
chrX	14960522	14960962	441	14960639	68	27.3206	5.00251	25.3655
chr3L	18804887	18805737	851	18805583	89	27.3239	3.98093	25.3687
chr3L	2585755	2586541	787	2586457	88	27.3312	4.01763	25.3758
chr3L	20530290	20532087	1798	20531708	111	27.3362	3.38115	25.3807
chrX	15966210	15966643	434	15966381	87	27.3426	4.05587	25.3871
chr2L	7575438	7575662	225	7575511	94	27.3475	3.81826	25.3918
chr2L	11130080	11130567	488	11130477	95	27.3548	3.78842	25.3991
chr3R	13543819	13544336	518	13544163	80	27.3749	4.34875	25.4189
chr2L	17500883	17501298	416	17501122	71	27.3802	4.82242	25.424
chr3R	5260508	5260853	346	5260696	73	27.3826	4.70567	25.4264
chr2L	22129808	22130230	423	22130086	95	27.3939	3.79296	25.4374
chr2R	15557908	15558383	476	15558033	74	27.3981	4.65249	25.4416
chr3R	485017	486036	1020	485189	84	27.4022	4.18065	25.4455
chr4	887007	887769	763	887439	84	27.4022	4.18065	25.4455
chr3R	10556985	10557575	591	10557157	108	27.4038	3.45323	25.4471
chr4	328471	328974	504	328829	77	27.4082	4.49697	25.4514
chr2R	11105666	11106284	619	11105783	95	27.4199	3.796	25.463
chr3L	16036428	16036895	468	16036570	96	27.4288	3.76695	25.4718
chr3L	2493181	2494474	1294	2493815	99	27.4442	3.6826	25.4868
chrX	9766737	9767347	611	9766892	67	27.4446	5.09466	25.4872
chr2L	7409524	7410215	692	7409722	91	27.4573	3.92869	25.4997
chr2L	16253929	16254772	844	16254240	100	27.4675	3.65776	25.5099
chr2R	11023840	11024239	400	11024077	72	27.4816	4.78053	25.5237
chr3R	10151750	10152994	1245	10152287	82	27.5475	4.28516	25.5888
chr2R	10633777	10634002	226	10633928	90	27.5572	3.97547	25.5983
chr3L	8507787	8508205	419	8507939	90	27.5572	3.97547	25.5983
chr3R	19753129	19753638	510	19753483	90	27.5572	3.97547	25.5983
chrX	8601990	8603001	1012	8602834	90	27.5572	3.97547	25.5983
chr3R	4876070	4876814	745	4876409	87	27.559	4.08445	25.6
chr2R	15035956	15036312	357	15035999	101	27.569	3.64187	25.6098
chr2R	9441513	9441831	319	9441667	95	27.5816	3.81487	25.6222
chr3L	18863075	18863687	613	18863244	83	27.6034	4.25033	25.6436
chr4	715835	717031	1197	716329	83	27.6034	4.25033	25.6436
chr3L	16171641	16171910	270	16171770	94	27.606	3.84887	25.6461
chr3R	11048683	11049152	470	11048989	77	27.6405	4.53368	25.68
chr2L	20349783	20351225	1443	20350197	107	27.6528	3.50075	25.6921
chr3R	6136838	6137636	799	6137270	90	27.6679	3.98944	25.7071
chr2R	10639557	10640251	695	10639720	87	27.6684	4.09895	25.7075
chr3R	6697864	6698592	729	6698062	97	27.6853	3.76668	25.7241
chr2R	10492628	10493118	491	10492802	103	27.7002	3.60354	25.7388
chr3R	25686988	25687867	880	25687753	87	27.7044	4.10373	25.7429
chr3R	22696928	22697150	223	22697018	70	27.7076	4.94372	25.746
chr2L	12527671	12528039	369	12527881	91	27.8024	3.9716	25.8396
chr3R	21929255	21929447	193	21929285	102	27.8053	3.64062	25.8424
chr2L	847376	847901	526	847796	82	27.817	4.32413	25.8538
chr3L	881919	882152	234	882065	80	27.8253	4.41616	25.8619
chr2L	18612030	18612479	450	18612350	84	27.8275	4.23993	25.864
chr3R	18182255	18182995	741	18182698	67	27.8362	5.17112	25.8726
chr2L	10200775	10201266	492	10200967	105	27.8373	3.56742	25.8736
chrX	19247148	19247771	624	19247388	67	27.8463	5.17311	25.8826
chr3R	12865710	12866619	910	12866450	86	27.8546	4.16261	25.8908
chr3L	3159345	3160301	957	3159818	90	27.8789	4.01617	25.9147
chr4	1052422	1052873	452	1052666	88	27.8967	4.09135	25.9321
chr3R	278036	278552	517	278422	71	27.9035	4.91603	25.9388
chr2R	17070680	17071076	397	17070907	76	27.9081	4.62852	25.9433
chrX	20928889	20929182	294	20929043	98	27.9201	3.76399	25.9551
chr3L	12824635	12824978	344	12824812	78	27.9253	4.5282	25.9602
chr3L	10842891	10843706	816	10843230	104	27.9368	3.6027	25.9716
chr2L	19123564	19123854	291	19123784	95	27.9532	3.85845	25.9876
chr3L	1876076	1876605	530	1876448	95	27.9532	3.85845	25.9876
chr3L	11076719	11077005	287	11076834	107	27.9797	3.53331	26.0139
chr3R	6238341	6239191	851	6238487	74	28.0009	4.75397	26.0348
chr2L	850543	851225	683	851060	67	28.0092	5.20515	26.0421
chr2L	3573123	3573605	483	3573296	67	28.0092	5.20515	26.0421
chr2R	12717401	12718636	1236	12718087	67	28.0092	5.20515	26.0421
chr2R	12743447	12745080	1634	12744046	67	28.0092	5.20515	26.0421
chr3R	12976281	12976579	299	12976361	67	28.0092	5.20515	26.0421
chrX	1783826	1784529	704	1784393	67	28.0092	5.20515	26.0421
chrX	3266668	3267405	738	3267174	67	28.0092	5.20515	26.0421
chrX	6249064	6249570	507	6249400	67	28.0092	5.20515	26.0421
chrX	8411331	8412851	1521	8412052	67	28.0092	5.20515	26.0421
chrX	9580334	9581507	1174	9581040	67	28.0092	5.20515	26.0421
chrX	10666364	10666654	291	10666564	67	28.0092	5.20515	26.0421
chrX	13170446	13171559	1114	13171212	67	28.0092	5.20515	26.0421
chrX	13223757	13224507	751	13223992	67	28.0092	5.20515	26.0421
chrX	13563286	13563662	377	13563506	67	28.0092	5.20515	26.0421
chrX	20354000	20354492	493	20354351	67	28.0092	5.20515	26.0421
chr3L	440560	441717	1158	441403	100	28.0324	3.71942	26.0649
chr2R	10785344	10785555	212	10785462	83	28.0388	4.31236	26.0712
chr2R	10056034	10056235	202	10056150	106	28.0741	3.56694	26.1057
chr3R	17175029	17175517	489	17175362	90	28.0919	4.04326	26.1232
chrX	17193335	17194828	1494	17194420	68	28.0922	5.15005	26.1235
chr3L	1652543	1653182	640	1652991	72	28.1009	4.8894	26.1319
chr3R	8045168	8045568	401	8045336	89	28.1252	4.08394	26.1559
chr3R	10172347	10173176	830	10172899	89	28.1252	4.08394	26.1559
chr3L	21033435	21033883	449	21033609	99	28.155	3.76135	26.1853
chr3R	5399047	5400707	1661	5400054	99	28.155	3.76135	26.1853
chr2R	6933415	6933954	540	6933781	71	28.1563	4.96168	26.1866
chr3L	2489698	2490394	697	2490065	82	28.1777	4.37664	26.2077
chr2L	7222766	7223352	587	7223005	96	28.1866	3.8546	26.2164
chr3L	15004769	15005172	404	15005016	75	28.1939	4.73007	26.2236
chr3L	15992369	15992948	580	15992534	74	28.2087	4.7893	26.2383
chr3L	19599217	19599822	606	19599441	83	28.2091	4.33679	26.2387
chr3L	21006378	21006901	524	21006752	95	28.2153	3.88939	26.2448
chr3R	18206734	18207255	522	18207099	108	28.2167	3.53316	26.2461
chr2R	2583936	2584930	995	2584105	70	28.2422	5.04223	26.2715
chr3R	10535378	10536087	710	10535946	96	28.2485	3.86181	26.2777
chr2L	7023734	7024724	991	7024022	82	28.2631	4.38914	26.2918
chr3R	14078315	14078762	448	14078592	101	28.2678	3.71733	26.2964
chr2L	22353863	22354854	992	22354194	98	28.2841	3.80512	26.3123
chr2R	10532266	10533029	764	10532856	88	28.3447	4.15036	26.3719
chr3L	4121009	4121436	428	4121130	100	28.3899	3.75877	26.4165
chr3R	2171400	2171877	478	2171734	76	28.4002	4.70899	26.4266
chrX	5583278	5584765	1488	5583605	76	28.4002	4.70899	26.4266
chr3L	20388867	20389518	652	20389213	106	28.41	3.60107	26.4364
chr3R	19685341	19685625	285	19685439	86	28.4777	4.24754	26.5031
chr2L	18448736	18449394	659	18449145	94	28.4826	3.95379	26.5079
chr2R	12048466	12048809	344	12048643	94	28.4826	3.95379	26.5079
chrX	7409549	7409912	364	7409776	94	28.4826	3.95379	26.5079
chr2R	1930033	1930508	476	1930212	83	28.4828	4.37623	26.508
chr2L	5943603	5944109	507	5943835	85	28.4836	4.28982	26.5086
chr3R	204257	205142	886	204568	74	28.4998	4.83907	26.5247
chr2R	5912806	5913665	860	5913514	87	28.5016	4.21045	26.5263
chr3R	22702074	22702573	500	22702431	102	28.5033	3.71528	26.5279
chr3L	15527681	15528738	1058	15528205	105	28.5142	3.63701	26.5387
chr2R	16944446	16945040	595	16944885	112	28.5164	3.47091	26.5408
chr3L	9067163	9067841	679	9067681	78	28.5209	4.62205	26.5453
chr2R	15507671	15507994	324	15507825	89	28.5352	4.13732	26.5593
chr3R	14275694	14276421	728	14276049	89	28.5352	4.13732	26.5593
chr3R	2221334	2222079	746	2221915	79	28.542	4.57434	26.5659
chr2R	10152681	10153614	934	10153295	91	28.5827	4.0697	26.6061
chr3R	3732851	3733647	797	3733241	72	28.6008	4.97851	26.6241
chr3L	4227038	4227564	527	4227285	86	28.6157	4.26651	26.6387
chr3L	18394105	18394634	530	18394483	89	28.6173	4.14805	26.6402
chr2L	8233234	8233962	729	8233377	119	28.624	3.33632	26.6468
chr2L	13019042	13019400	359	13019195	101	28.6249	3.75625	26.6476
chr3L	4367492	4367778	287	4367663	124	28.6272	3.24453	26.6499
chr2L	357706	358095	390	358033	72	28.6332	4.98431	26.6557
chr3L	1777153	1777647	495	1777471	72	28.6332	4.98431	26.6557
chr3L	20306960	20307248	289	20307093	98	28.638	3.84537	26.6606
chr3L	20533435	20533970	536	20533844	92	28.6393	4.04126	26.6618
chr3L	19163553	19164021	469	19163767	74	28.6399	4.86316	26.6624
chr3R	1296137	1296831	695	1296514	93	28.6428	4.007	26.6652
chr3R	3934367	3934884	518	3934713	93	28.6428	4.007	26.6652
chr3R	16959610	16960147	538	16959815	93	28.6428	4.007	26.6652
chr3R	12184844	12185278	435	12184985	98	28.6537	3.84716	26.6759
chr2L	6465495	6465874	380	6465636	77	28.6946	4.70277	26.7164
chr3R	20011825	20012474	650	20011997	84	28.7029	4.3637	26.7245
chr3L	5242257	5242502	246	5242419	86	28.7065	4.27902	26.728
chr3L	8434333	8435470	1138	8434796	122	28.7382	3.28972	26.7591
chr2R	14593239	14593722	484	14593380	103	28.7388	3.71327	26.7597
chr2R	18474928	18475288	361	18475041	100	28.7528	3.79897	26.7734
chr3R	5780163	5780967	805	5780411	73	28.7592	4.94433	26.7797
chrX	2488665	2489564	900	2488970	73	28.7592	4.94433	26.7797
chr3L	1969567	1970195	629	1970072	90	28.7626	4.12932	26.783
chrX	21233809	21234289	481	21233975	90	28.7626	4.12932	26.783
chr2L	2767612	2768430	819	2767786	68	28.7679	5.2817	26.7874
chr2R	12839236	12839741	506	12839449	68	28.7679	5.2817	26.7874
chr2R	20825676	20826120	445	20825809	68	28.7679	5.2817	26.7874
chrX	515113	515501	389	515358	68	28.7679	5.2817	26.7874
chrX	2088235	2088646	412	2088485	68	28.7679	5.2817	26.7874
chrX	5631777	5632415	639	5632112	68	28.7679	5.2817	26.7874
chrX	11451702	11452921	1220	11452692	68	28.7679	5.2817	26.7874
chrX	19472247	19473277	1031	19472494	68	28.7679	5.2817	26.7874
chr2R	12403519	12403868	350	12403577	109	28.7846	3.56558	26.8039
chr3L	3908194	3908486	293	3908350	109	28.7846	3.56558	26.8039
chr2L	16620433	16621234	802	16620533	73	28.8275	4.95638	26.8461
chr2L	19432464	19432814	351	19432627	73	28.8275	4.95638	26.8461
chr2R	17029286	17029813	528	17029622	73	28.8275	4.95638	26.8461
chr3L	18178770	18179511	742	18179337	95	28.8298	3.9625	26.8483
chr2L	19041631	19042037	407	19041746	102	28.8599	3.75378	26.8781
chr2L	4456725	4457333	609	4457034	85	28.9235	4.35152	26.9408
chr2R	17575171	17575394	224	17575264	83	28.9356	4.44202	26.9525
chr3L	21128923	21129486	564	21129176	83	28.9356	4.44202	26.9525
chr3L	139689	140629	941	140122	91	28.9426	4.11545	26.9594
chr2R	5031065	5031701	637	5031361	81	28.9685	4.54106	26.9848
chr3R	11173534	11173995	462	11173840	76	28.9721	4.8037	26.9884
chr2L	14515167	14515586	420	14515443	104	28.9743	3.71131	26.9906
chr2L	10143349	10143686	338	10143530	74	29.0233	4.9295	27.0388
chr3L	11421417	11421794	378	11421568	93	29.0411	4.05615	27.0562
chr2L	20120613	20120861	249	20120706	75	29.0822	4.87996	27.097
chr2L	563886	564338	453	564214	70	29.0895	5.20111	27.1042
chr3R	14298352	14298764	413	14298593	77	29.1074	4.77015	27.1217
chrX	11262039	11262711	673	11262338	77	29.1074	4.77015	27.1217
chr2R	75386	75775	390	75526	84	29.1172	4.42309	27.1314
chr2R	5990567	5991320	754	5991147	100	29.121	3.84003	27.1351
chr2R	13739031	13739356	326	13739197	86	29.1446	4.3397	27.1583
chr2R	15518590	15519862	1273	15519586	116	29.1472	3.44343	27.1609
chr2L	1433578	1434353	776	1433788	82	29.1574	4.52141	27.1709
chr2R	16529021	16529461	441	16529322	72	29.1792	5.08298	27.1922
chr3L	12131341	12132370	1030	12131493	73	29.1805	5.019	27.1936
chr3R	27076346	27076695	350	27076509	82	29.1828	4.5252	27.1957
chr2L	16679948	16680842	895	16680336	87	29.2116	4.307	27.2243
chr2R	18528707	18528925	219	18528847	89	29.216	4.22692	27.2287
chr2L	22429141	22429553	413	22429288	119	29.2343	3.38991	27.2465
chr2L	4371724	4372219	496	4371874	76	29.2467	4.84963	27.2587
chr3R	14068146	14069218	1073	14069044	99	29.2618	3.88602	27.2736
chr2RHet	390748	391226	479	390891	90	29.2618	4.19414	27.2736
chr2L	7494317	7495341	1025	7494825	128	29.2852	3.22921	27.2967
chr2L	14490071	14491065	995	14490583	98	29.3095	3.92247	27.3209
chr3R	6640858	6641077	220	6641011	78	29.3122	4.74874	27.3234
chr2R	20757350	20757546	197	20757462	96	29.3349	3.98983	27.3457
chrX	21888520	21889201	682	21888938	101	29.3547	3.83658	27.3654
chr2R	6785271	6785642	372	6785478	87	29.3661	4.3282	27.3765
chr3R	14051423	14052778	1356	14051738	85	29.3721	4.41503	27.3823
chr2R	20650425	20650873	449	20650578	70	29.3773	5.25584	27.3874
chr2R	10027781	10028794	1014	10028368	89	29.3776	4.24836	27.3876
chrX	13213293	13214189	897	13213787	98	29.3777	3.93035	27.3877
chr2R	17022009	17022758	750	17022365	83	29.3977	4.50982	27.4074
chr2R	11888952	11889422	471	11889125	121	29.4017	3.36533	27.4113
chr2L	815707	816210	504	816078	76	29.4192	4.87863	27.4284
chr3R	5588495	5589675	1181	5589379	93	29.4461	4.10653	27.4549
chr2R	17180763	17181518	756	17181163	103	29.4561	3.79022	27.4647
chrX	20938916	20939947	1032	20939523	82	29.4937	4.57183	27.502
chr3L	1083554	1084059	506	1083764	100	29.4948	3.88199	27.503
chr3L	19254408	19254769	362	19254606	75	29.5142	4.95401	27.5222
chr2R	5033392	5034305	914	5033569	79	29.518	4.72805	27.5259
chr3L	11537659	11538088	430	11537794	79	29.518	4.72805	27.5259
chr2R	9102044	9102454	411	9102241	69	29.5328	5.35825	27.5396
chr3L	22359918	22360998	1081	22360360	69	29.5328	5.35825	27.5396
chrX	5559958	5560313	356	5560106	69	29.5328	5.35825	27.5396
chrX	9979973	9980532	560	9980107	69	29.5328	5.35825	27.5396
chrX	17472991	17473474	484	17473131	69	29.5328	5.35825	27.5396
chrX	17545564	17546781	1218	17546391	69	29.5328	5.35825	27.5396
chrX	20377018	20377911	894	20377736	69	29.5328	5.35825	27.5396
chr3L	22175010	22176494	1485	22175153	71	29.5573	5.22001	27.564
chr3L	9697227	9697781	555	9697652	74	29.5599	5.02336	27.5665
chr2L	6068803	6069537	735	6069035	102	29.5886	3.83321	27.5945
chr3L	16574299	16574661	363	16574487	92	29.6312	4.16633	27.6363
chrX	21890807	21891174	368	21891029	71	29.6401	5.23555	27.6451
chr2L	9386869	9387610	742	9387381	108	29.655	3.67725	27.6599
chr3L	840826	841330	505	841155	80	29.7248	4.70805	27.7287
chr3L	5890289	5890810	522	5890492	80	29.7248	4.70805	27.7287
chr2R	1550454	1551020	567	1550669	101	29.7278	3.87805	27.7317
chr3R	11658445	11658651	207	11658536	73	29.729	5.11735	27.7328
chr2R	3799775	3800356	582	3799949	82	29.7491	4.61038	27.7526
chr3L	8668618	8669262	645	8668783	146	29.7963	3.00169	27.7993
chr3R	22054838	22056110	1273	22055270	98	29.7969	3.97903	27.7998
chr3R	3297644	3297929	286	3297778	89	29.8103	4.30615	27.8129
chr3L	6982075	6982571	497	6982201	103	29.8224	3.8299	27.8248
chr2L	459945	460223	279	460084	104	29.826	3.80193	27.8284
chr3R	8256643	8257428	786	8256964	91	29.8266	4.22926	27.8289
chr3R	21929996	21931073	1078	21930318	85	29.8295	4.48042	27.8316
chr3L	17468054	17468399	346	17468259	88	29.8738	4.35595	27.8753
chr2R	19859549	19860198	650	19859848	115	29.8756	3.53222	27.8769
chr2R	3361163	3361940	778	3361339	95	29.9028	4.09225	27.9038
chr3L	20223463	20223873	411	20223666	89	29.9083	4.31931	27.9093
chr3R	16955703	16956166	464	16955865	91	29.911	4.24023	27.912
chr2R	2553469	2554067	599	2553652	105	29.9251	3.78468	27.9259
chr2R	14582942	14583443	502	14583212	76	29.947	4.96812	27.9474
chr2R	17271647	17271987	341	17271822	76	29.947	4.96812	27.9474
chr2R	18485599	18486296	698	18485989	76	29.947	4.96812	27.9474
chr3L	10878947	10879386	440	10879211	97	29.9599	4.03096	27.96
chr3R	2229477	2230416	940	2230165	102	29.961	3.87419	27.9611
chrX	17750587	17751393	807	17751036	70	29.9647	5.36882	27.9648
chr3L	1164354	1164915	562	1164544	81	30.0065	4.70016	28.0063
chr2L	12704226	12704956	731	12704540	88	30.0305	4.37739	28.0298
chr2L	7486385	7486798	414	7486544	90	30.0329	4.29556	28.032
chr3L	8392146	8392725	580	8392391	86	30.0463	4.46637	28.0451
chr3L	2578791	2578981	191	2578879	92	30.0516	4.22008	28.0503
chr2L	2145131	2145820	690	2145298	89	30.0649	4.34039	28.0634
chr3L	7241980	7242737	758	7242374	84	30.0823	4.56351	28.0806
chr2R	11904510	11904904	395	11904731	90	30.1009	4.30458	28.0989
chr3L	7503911	7504699	789	7504242	75	30.1297	5.06085	28.1274
chrX	15708623	15709122	500	15708980	96	30.1314	4.08537	28.129
chr2R	6763021	6763498	478	6763340	77	30.1428	4.94199	28.1401
chr2L	8009302	8009707	406	8009449	128	30.1592	3.29966	28.1563
chr2R	12050795	12051636	842	12051179	90	30.1786	4.3149	28.1755
chr3R	8517146	8517694	549	8517666	98	30.1899	4.02502	28.1867
chr2R	17393122	17394219	1098	17393505	103	30.1941	3.87042	28.1907
chr3R	5904747	5905566	820	5905430	102	30.2037	3.90106	28.2002
chr2R	2515571	2516113	543	2515817	80	30.2084	4.78439	28.2049
chr2L	4442192	4442561	370	4442406	75	30.2274	5.07796	28.2236
chr3L	7855023	7855871	849	7855368	90	30.2566	4.32528	28.2524
chr2R	18379434	18379910	477	18379577	87	30.2636	4.45272	28.2592
chr2L	12543897	12544840	944	12544045	108	30.2704	3.73995	28.2659
chr3L	16949840	16951418	1579	16950046	85	30.296	4.54778	28.2909
chr2L	2976868	2977378	511	2977025	70	30.3038	5.43479	28.2977
chr2L	3469785	3470238	454	3470123	70	30.3038	5.43479	28.2977
chr2R	12892558	12893201	644	12892722	70	30.3038	5.43479	28.2977
chrX	381513	382043	531	381795	70	30.3038	5.43479	28.2977
chrX	2078674	2078919	246	2078838	70	30.3038	5.43479	28.2977
chrX	3056212	3056636	425	3056304	70	30.3038	5.43479	28.2977
chrX	8868111	8868851	741	8868691	70	30.3038	5.43479	28.2977
chrX	10218441	10218815	375	10218676	70	30.3038	5.43479	28.2977
chrX	11030143	11032103	1961	11030426	70	30.3038	5.43479	28.2977
chrX	11682138	11682883	746	11682742	70	30.3038	5.43479	28.2977
chrX	13675955	13676694	740	13676306	70	30.3038	5.43479	28.2977
chrX	14936847	14938679	1833	14937712	70	30.3038	5.43479	28.2977
chrX	16861580	16862748	1169	16862346	70	30.3038	5.43479	28.2977
chrX	21210321	21211042	722	21210917	70	30.3038	5.43479	28.2977
chr3R	7499757	7500188	432	7499872	95	30.3121	4.14245	28.3058
chrX	13534246	13535342	1097	13535177	72	30.3149	5.29251	28.3086
chr2R	15348712	15349313	602	15349117	121	30.3205	3.4453	28.3141
chr3R	7247545	7247956	412	7247627	75	30.3256	5.09519	28.3192
chr3R	12080321	12081115	795	12080823	75	30.3256	5.09519	28.3192
chr2L	6610670	6611298	629	6611085	78	30.3399	4.91678	28.3333
chr3L	11277316	11277726	411	11277431	78	30.3399	4.91678	28.3333
chr3L	11424775	11425377	603	11425171	78	30.3399	4.91678	28.3333
chr2R	7545125	7545685	561	7545533	108	30.3453	3.74763	28.3386
chr3R	11187022	11187622	601	11187329	83	30.3506	4.65182	28.3438
chr2L	8702117	8702560	444	8702272	97	30.3602	4.07865	28.3532
chr3R	26632090	26633023	934	26632712	107	30.3907	3.77899	28.3834
chr3L	4283574	4284033	460	4283732	107	30.3943	3.77937	28.3869
chr2R	10868497	10869362	866	10868863	102	30.4067	3.92362	28.3992
chr3L	1861536	1862449	914	1861664	84	30.449	4.61763	28.4409
chr2L	2151521	2152496	976	2151645	90	30.4718	4.35399	28.4634
chr3R	17093788	17095108	1321	17094974	92	30.4793	4.27523	28.4707
chr3R	21084417	21085055	639	21084541	88	30.4814	4.43946	28.4727
chr2L	13207434	13208116	683	13207946	109	30.5056	3.7378	28.4963
chr2R	12067479	12068555	1077	12067653	80	30.526	4.83497	28.5164
chr3L	12522462	12523489	1028	12523182	84	30.5348	4.63036	28.5251
chrX	10787055	10787633	579	10787225	73	30.5374	5.26474	28.5277
chr2R	2633469	2634135	667	2633966	81	30.5402	4.78341	28.5303
chr2R	2644527	2645063	537	2644942	85	30.5432	4.58375	28.5333
chr3R	19754691	19755187	497	19755066	84	30.5609	4.63424	28.5507
chr2L	21681574	21682387	814	21682078	112	30.5661	3.66816	28.5559
chr3L	91904	92302	399	92058	93	30.6061	4.25305	28.5954
chr3R	20858825	20859344	520	20858995	85	30.6281	4.59615	28.6172
chr2L	6291585	6292106	522	6291866	82	30.6357	4.74588	28.6246
chrX	17382548	17383805	1258	17382930	73	30.6406	5.28376	28.6295
chr3R	24645177	24646150	974	24645525	117	30.6789	3.56228	28.6673
chr2L	20060752	20061877	1126	20061108	91	30.693	4.34277	28.6811
chr3R	14731865	14732186	322	14732029	91	30.693	4.34277	28.6811
chr3R	19157087	19157295	209	19157255	129	30.6937	3.32524	28.6818
chr3R	9886097	9887155	1059	9886313	89	30.7016	4.42682	28.6896
chr3L	18987656	18988091	436	18987821	87	30.7253	4.51771	28.7128
chr3R	4495826	4497402	1577	4496775	87	30.7253	4.51771	28.7128
chr2L	5278313	5279240	928	5278455	80	30.737	4.86879	28.7243
chr3R	11088391	11089330	940	11088598	80	30.7381	4.86896	28.7252
chr3L	6935770	6936937	1168	6936601	82	30.8002	4.77132	28.7866
chrX	9560375	9560911	537	9560618	75	30.857	5.18915	28.8427
chr3R	14014195	14014997	803	14014654	78	30.8848	5.00751	28.87
chr3R	1432049	1432561	513	1432365	106	30.8941	3.85956	28.8792
chrX	8452795	8453671	877	8452954	72	30.9059	5.40389	28.8908
chr2L	6949946	6950158	213	6950057	81	30.9389	4.84625	28.9233
chr3R	25865067	25865658	592	25865343	88	30.9409	4.50332	28.9252
chr2R	14308712	14309162	451	14308848	96	30.9543	4.1856	28.9383
chr3R	9604984	9605504	521	9605349	96	30.9543	4.1856	28.9383
chrX	11698894	11700033	1140	11699825	86	30.9837	4.60066	28.9672
chr3L	8818737	8819506	770	8819192	117	31.0124	3.59312	28.9955
chr2R	2646323	2646711	389	2646457	75	31.0252	5.21913	29.0083
chr3R	8823210	8824173	964	8823541	105	31.0365	3.90355	29.0194
chr2L	11065353	11065893	541	11065506	100	31.0478	4.05942	29.0304
chr3L	13405375	13406367	993	13405800	100	31.0478	4.05942	29.0304
chr3L	7967872	7968450	579	7968275	133	31.0482	3.28426	29.0309
chr3R	8248258	8248634	377	8248426	84	31.0494	4.7072	29.0319
chr3L	16797862	16798221	360	16798034	85	31.0572	4.65915	29.0397
chrX	581684	581940	257	581806	71	31.0808	5.51134	29.062
chrX	1667574	1668228	655	1667908	71	31.0808	5.51134	29.062
chrX	2188393	2190386	1994	2188735	71	31.0808	5.51134	29.062
chrX	2555787	2556136	350	2555946	71	31.0808	5.51134	29.062
chrX	5313737	5315105	1369	5314336	71	31.0808	5.51134	29.062
chrX	6652882	6653637	756	6653437	71	31.0808	5.51134	29.062
chrX	8070473	8071298	826	8070643	71	31.0808	5.51134	29.062
chrX	8473755	8474398	644	8474069	71	31.0808	5.51134	29.062
chrX	16778404	16778612	209	16778520	71	31.0808	5.51134	29.062
chr3L	7830052	7830464	413	7830309	96	31.1188	4.20583	29.0996
chr2R	14225604	14226281	678	14226020	95	31.1514	4.24664	29.1315
chr3L	8184061	8184595	535	8184249	95	31.1514	4.24664	29.1315
chr3L	3049954	3050235	282	3050086	88	31.1721	4.53568	29.1519
chr3L	17954825	17955574	750	17955191	112	31.2112	3.7316	29.1905
chrX	5895265	5895739	475	5895409	77	31.2283	5.12668	29.2072
chrX	15221933	15222507	575	15222398	84	31.2327	4.73478	29.2116
chr3L	7313117	7313367	251	7313239	74	31.2532	5.3277	29.2319
chr3R	12146629	12147244	616	12147102	74	31.2532	5.3277	29.2319
chrX	8138387	8139249	863	8139077	74	31.2532	5.3277	29.2319
chrX	8292091	8293249	1159	8292233	85	31.2575	4.68876	29.236
chr2R	8811075	8811291	217	8811240	92	31.2685	4.37822	29.2468
chr3L	18833315	18833830	516	18833664	84	31.3303	4.74951	29.308
chr2R	13299953	13300486	534	13300316	83	31.344	4.80306	29.3215
chrX	7543695	7544215	521	7544114	92	31.3479	4.38868	29.3253
chrX	16216828	16217567	740	16217186	94	31.359	4.31083	29.3362
chr3R	14925758	14926433	676	14926087	90	31.3738	4.47575	29.3507
chr2R	17033079	17033764	686	17033473	96	31.376	4.23759	29.3527
chr3R	12173279	12174352	1074	12174212	96	31.376	4.23759	29.3527
chr3R	10195171	10196267	1097	10195254	88	31.4093	4.56905	29.3856
chr2L	10056860	10057150	291	10057022	87	31.413	4.61566	29.3892
chr3R	14109133	14109667	535	14109272	75	31.4304	5.29186	29.4063
chr2L	19790883	19792402	1520	19791762	89	31.4384	4.52826	29.4143
chr2L	4458058	4458671	614	4458293	81	31.459	4.92907	29.4345
chrX	1842174	1842948	775	1842262	81	31.459	4.92907	29.4345
chr2R	6725981	6726373	393	6726200	86	31.4665	4.67088	29.4418
chr2R	6415863	6416445	583	6416299	119	31.4855	3.59183	29.4607
chr2L	5197054	5197634	581	5197211	102	31.5069	4.04731	29.4818
chr3L	17044068	17044753	686	17044433	88	31.5079	4.58296	29.4827
chr3R	5995199	5996508	1310	5996236	88	31.5079	4.58296	29.4827
chr2L	15007026	15008060	1035	15007698	84	31.5481	4.78249	29.5225
chrX	15356515	15356860	346	15356660	84	31.5481	4.78249	29.5225
chr3L	776688	777903	1216	776997	91	31.5618	4.4586	29.5362
chr3L	14054458	14055175	718	14054751	104	31.5734	3.99211	29.5475
chr3R	5909455	5910327	873	5909854	115	31.5738	3.69276	29.5479
chr2R	4039620	4040186	567	4039807	95	31.5817	4.30073	29.5556
chr3R	12272704	12273786	1083	12272790	92	31.5877	4.42034	29.5614
chr3L	17556303	17557254	952	17556593	91	31.5911	4.46254	29.5647
chr3R	13365453	13366468	1016	13365894	91	31.5911	4.46254	29.5647
chr3R	24157698	24159018	1321	24158738	97	31.6009	4.22875	29.5743
chr2R	4780849	4781328	480	4781017	99	31.6339	4.16189	29.6068
chr3R	18353367	18354428	1062	18354252	77	31.6375	5.19753	29.6104
chr3L	19999487	20000561	1075	19999869	75	31.6428	5.33027	29.6156
chr3L	11196833	11197540	708	11197368	106	31.6496	3.94038	29.6223
chr2L	5149165	5149904	740	5149745	82	31.6573	4.90535	29.6298
chr2R	8901679	8902707	1029	8901937	82	31.6573	4.90535	29.6298
chrX	8008459	8010333	1875	8009713	82	31.6573	4.90535	29.6298
chr3L	1298429	1298843	415	1298728	110	31.6617	3.82905	29.6343
chr3R	26134612	26134996	385	26134708	78	31.6648	5.13939	29.6373
chr3R	23119815	23120221	407	23119974	87	31.6763	4.65354	29.6486
chr2L	8342270	8342915	646	8342444	101	31.6796	4.09961	29.6517
chr3L	1502019	1502925	907	1502759	101	31.6796	4.09961	29.6517
chr3R	10189432	10190259	828	10190088	77	31.7182	5.21159	29.6899
chr2LHet	34632	34997	366	34838	120	31.722	3.5912	29.6937
chr2R	7667531	7667903	373	7667603	116	31.7239	3.68306	29.6956
chr3L	9374624	9375341	718	9374921	85	31.7532	4.76258	29.7245
chr2L	12540221	12540722	502	12540338	86	31.7823	4.71721	29.7534
chr2R	5936783	5937583	801	5937069	90	31.788	4.53241	29.7589
chrX	5217509	5218052	544	5217722	77	31.791	5.22429	29.7619
chr3R	14742249	14743107	859	14742782	94	31.7985	4.36717	29.7692
chr3R	8525418	8527461	2044	8526755	92	31.8088	4.44969	29.7791
chr3R	27288228	27288952	725	27288854	92	31.8088	4.44969	29.7791
chr3L	17756374	17757714	1341	17756675	110	31.8283	3.84609	29.7983
chr2L	3813194	3813588	395	3813444	74	31.8476	5.43751	29.8173
chrX	17036992	17037546	555	17037410	122	31.8626	3.56044	29.8319
chr2L	4377658	4378224	567	4377965	72	31.8638	5.58788	29.8322
chr2L	4976795	4977710	916	4977180	72	31.8638	5.58788	29.8322
chrX	1472198	1472740	543	1472442	72	31.8638	5.58788	29.8322
chrX	2190557	2190877	321	2190729	72	31.8638	5.58788	29.8322
chrX	10696636	10697604	969	10696798	72	31.8638	5.58788	29.8322
chrX	13860629	13861077	449	13860900	72	31.8638	5.58788	29.8322
chrX	19644635	19645304	670	19645164	72	31.8638	5.58788	29.8322
chr3R	18551926	18554012	2087	18553134	88	31.8868	4.63672	29.8549
chrX	12635939	12636593	655	12636103	80	31.8997	5.05803	29.8677
chr3R	25926101	25926894	794	25926564	79	31.9134	5.12017	29.8813
chr2L	10500135	10501037	903	10500490	112	31.9295	3.803	29.8971
chr2L	11066227	11067338	1112	11066577	112	31.9295	3.803	29.8971
chr3L	15994266	15995056	791	15994401	85	31.9392	4.79048	29.9067
chr2R	15258149	15259036	888	15258355	111	31.9426	3.83078	29.9101
chr3R	23764001	23764486	486	23764187	86	31.9592	4.74328	29.9264
chr2R	13753228	13753534	307	13753400	104	31.9667	4.03573	29.9338
chr3L	21515833	21517459	1627	21516342	109	31.9678	3.88804	29.9348
chr2R	14742513	14743363	851	14742677	78	31.9743	5.1924	29.9413
chr3L	18274345	18274673	329	18274500	78	31.9743	5.1924	29.9413
chr2L	19413979	19414641	663	19414092	81	31.9908	5.01477	29.9577
chr2R	18433553	18434687	1135	18434146	82	31.9948	4.95884	29.9616
chr2R	12670934	12672341	1408	12671030	93	32.0271	4.43718	29.9934
chr3R	8281983	8282495	513	8282153	97	32.0282	4.28127	29.9944
chr2L	16356501	16356943	443	16356806	96	32.0342	4.31956	30.0003
chr3R	24431521	24431839	319	24431671	114	32.0377	3.76232	30.0037
chr2R	2636267	2638475	2209	2636619	91	32.0526	4.52494	30.0183
chr2R	20418922	20419773	852	20419186	111	32.062	3.84288	30.0276
chr2L	413953	415274	1322	414973	78	32.0648	5.20797	30.0303
chr3R	24875193	24875450	258	24875321	85	32.1195	4.81764	30.0843
chrX	17987991	17989372	1382	17989206	76	32.1235	5.34915	30.0883
chr3R	4557144	4558088	945	4557706	103	32.1369	4.0866	30.1016
chr2L	12712320	12712721	402	12712446	101	32.1831	4.15805	30.1472
chr3R	10187273	10188147	875	10187485	96	32.19	4.33912	30.1539
chr3R	22778852	22779243	392	22778967	78	32.2065	5.23241	30.1701
chr2R	9936755	9937213	459	9937079	81	32.2189	5.05183	30.1824
chr2L	7432205	7432545	341	7432429	96	32.2409	4.34553	30.2042
chrX	20942528	20943720	1193	20942907	96	32.2409	4.34553	30.2042
chr2L	9569639	9570405	767	9569949	98	32.2519	4.2719	30.215
chr2R	12013300	12015137	1838	12013659	98	32.2519	4.2719	30.215
chr2L	2856741	2857584	844	2857182	85	32.2592	4.83876	30.2221
chr3R	1619834	1620757	924	1620183	85	32.2592	4.83876	30.2221
chr2L	7418251	7418873	623	7418650	93	32.2602	4.46787	30.223
chr2R	10491444	10491861	418	10491770	97	32.3046	4.31547	30.2667
chr3R	20480606	20480820	215	20480739	102	32.3156	4.1398	30.2775
chrX	18670990	18671937	948	18671671	102	32.3156	4.1398	30.2775
chr2L	13783278	13784629	1352	13783606	109	32.346	3.9275	30.3076
chr3L	3247762	3247997	236	3247896	155	32.3503	3.05672	30.3118
chr3R	12821888	12822599	712	12822014	77	32.3679	5.3257	30.3292
chr3R	5463108	5463584	477	5463320	106	32.427	4.02465	30.3874
chr3L	16155004	16155552	549	16155161	100	32.4538	4.22447	30.4141
chr2R	18693742	18694671	930	18693917	84	32.5053	4.92931	30.4645
chr2R	13559574	13560361	788	13559898	83	32.5138	4.98543	30.4729
chr3R	19696949	19697491	543	19697256	103	32.5433	4.13277	30.5018
chr2R	7549426	7550415	990	7549861	129	32.547	3.47694	30.5055
chr2R	15197951	15198397	447	15198296	129	32.547	3.47694	30.5055
chr2R	14512274	14512492	219	14512353	81	32.5596	5.10756	30.5179
chr3R	4059051	4060007	957	4059591	89	32.5823	4.68882	30.5402
chrX	13525878	13526319	442	13526215	75	32.6226	5.51001	30.5801
chr2L	10299434	10300093	660	10299644	132	32.6272	3.42689	30.5846
chr2R	13586255	13586967	713	13586626	114	32.635	3.82096	30.5924
chr2L	6047693	6048200	508	6047878	73	32.6526	5.66443	30.609
chrX	1510872	1511883	1012	1511277	73	32.6526	5.66443	30.609
chrX	1736899	1737412	514	1737253	73	32.6526	5.66443	30.609
chrX	3273428	3273811	384	3273601	73	32.6526	5.66443	30.609
chrX	3326299	3327257	959	3327082	73	32.6526	5.66443	30.609
chrX	9042872	9043328	457	9043021	73	32.6526	5.66443	30.609
chrX	9141208	9141774	567	9141644	73	32.6526	5.66443	30.609
chrX	11782149	11782629	481	11782489	73	32.6526	5.66443	30.609
chrX	16504549	16505123	575	16504867	73	32.6526	5.66443	30.609
chr2L	1884251	1885122	872	1884776	78	32.6782	5.31434	30.6341
chr2R	5019135	5019739	605	5019376	96	32.6845	4.40158	30.6404
chr2L	10743673	10744186	514	10744053	98	32.6848	4.32496	30.6406
chr3R	19847474	19848144	671	19847901	98	32.6848	4.32496	30.6406
chr2L	18951407	18952159	753	18951723	97	32.6951	4.36409	30.6507
chr2L	8553564	8553952	389	8553813	85	32.6964	4.90525	30.652
chr2L	1710178	1710694	517	1710489	100	32.7002	4.25384	30.6558
chr2L	4882710	4883318	609	4883170	74	32.7007	5.59788	30.6562
chr2R	10739872	10740453	582	10740227	94	32.701	4.48438	30.6564
chr2L	6494350	6494854	505	6494551	79	32.7258	5.25813	30.681
chr2L	16450658	16451468	811	16451062	79	32.7258	5.25813	30.681
chr2R	7183781	7185137	1357	7184915	79	32.7258	5.25813	30.681
chr3R	9803135	9803675	541	9803446	79	32.7258	5.25813	30.681
chr2R	3541238	3541766	529	3541399	92	32.736	4.57412	30.6907
chr2R	19925183	19925438	256	19925344	92	32.736	4.57412	30.6907
chrX	16176120	16177204	1085	16176435	82	32.7415	5.07861	30.6962
chr3L	246243	247544	1302	247010	120	32.758	3.68568	30.7125
chr3R	20410646	20411522	877	20411006	85	32.7759	4.91741	30.7302
chr2L	9700314	9700867	554	9700654	90	32.8409	4.67863	30.7944
chr3L	6182034	6182713	680	6182225	88	32.8704	4.77826	30.8236
chrX	15395324	15396210	887	15395598	87	32.9092	4.83376	30.8618
chr2L	8704950	8705394	445	8705218	94	32.9372	4.5154	30.8893
chrX	11505067	11506184	1118	11505627	76	32.9441	5.49797	30.8961
chr2R	4127783	4130337	2555	4129004	93	32.9499	4.55955	30.9018
chr2L	16250901	16252690	1790	16251826	126	32.9503	3.57119	30.9022
chr3R	17674264	17675412	1149	17674918	83	32.9539	5.05527	30.9059
chr2R	3630325	3631030	706	3630763	86	32.9753	4.89502	30.9267
chr3L	20179045	20180312	1268	20179956	85	33.0416	4.9582	30.9922
chr3R	21154628	21155551	924	21154872	112	33.0431	3.91539	30.9937
chr3R	4671847	4672422	576	4672011	98	33.0434	4.36924	30.994
chr3L	13380748	13381349	602	13380894	76	33.0528	5.51791	31.0033
chr2R	15146433	15146642	210	15146538	89	33.0761	4.75931	31.0263
chr2L	10356596	10357094	499	10356928	97	33.0915	4.41382	31.0414
chr2L	10767703	10768245	543	10768082	123	33.108	3.64945	31.0577
chr3L	3471116	3471771	656	3471263	84	33.1094	5.02356	31.0591
chr3R	27231942	27233055	1114	27232783	78	33.1317	5.39398	31.0809
chr3R	26591183	26591799	617	26591602	120	33.15	3.72182	31.0989
chr3L	105200	105548	349	105389	91	33.156	4.67651	31.1047
chr2L	18626351	18627463	1113	18627018	89	33.159	4.77121	31.1077
chr3R	17647960	17648666	707	17648512	92	33.1616	4.63202	31.1103
chr2L	9576321	9576953	633	9576816	111	33.1927	3.95873	31.1408
chr2R	2540289	2540756	468	2540500	106	33.2273	4.1126	31.175
chr3L	17423953	17424821	869	17424333	106	33.2273	4.1126	31.175
chr3R	10541787	10543233	1447	10543089	116	33.2312	3.82775	31.1788
chr2R	19264198	19264914	717	19264466	90	33.243	4.7353	31.1904
chrX	15890925	15891255	331	15891054	84	33.254	5.0463	31.2014
chr2R	20856789	20857491	703	20857158	90	33.2826	4.74091	31.2295
chrX	18787504	18787838	335	18787674	90	33.2826	4.74091	31.2295
chr3L	17458813	17459123	311	17458948	108	33.2832	4.0565	31.2301
chr2R	8393383	8394485	1103	8393736	88	33.3496	4.84826	31.2956
chr2L	19053747	19054728	982	19053924	103	33.3748	4.22831	31.3203
chr3L	17346015	17346383	369	17346145	95	33.3794	4.53158	31.3247
chr3L	9373065	9373686	622	9373222	76	33.3821	5.5786	31.3274
chrX	15985483	15985996	514	15985652	100	33.4264	4.34116	31.3711
chr2L	840632	841139	508	840872	74	33.4473	5.74098	31.391
chr2L	19508354	19509008	655	19508594	74	33.4473	5.74098	31.391
chrX	2039807	2040525	719	2040063	74	33.4473	5.74098	31.391
chrX	4000716	4002228	1513	4001734	74	33.4473	5.74098	31.391
chrX	5515783	5516647	865	5516132	74	33.4473	5.74098	31.391
chrX	8007348	8008296	949	8007942	74	33.4473	5.74098	31.391
chrX	8997565	8998023	459	8997895	74	33.4473	5.74098	31.391
chrX	10441432	10441982	551	10441760	74	33.4473	5.74098	31.391
chr2R	9818070	9818351	282	9818183	101	33.4639	4.30916	31.4075
chr2R	3673226	3674349	1124	3673584	103	33.4721	4.23958	31.4155
chr3L	18227136	18227831	696	18227665	83	33.5007	5.14298	31.4437
chr3R	26253661	26254132	472	26253836	83	33.5007	5.14298	31.4437
chr3R	15686555	15687319	765	15687196	84	33.5541	5.09374	31.4966
chr2L	19411391	19411669	279	19411513	98	33.5725	4.43512	31.5146
chr2R	12674292	12674954	663	12674560	89	33.5797	4.83195	31.5215
chr3R	145174	145651	478	145428	91	33.5926	4.73744	31.5343
chr2R	18370570	18370989	420	18370718	96	33.595	4.51816	31.5366
chr3L	4357722	4358076	355	4357996	96	33.595	4.51816	31.5366
chr3R	19614894	19615556	663	19615251	96	33.595	4.51816	31.5366
chr2R	5964734	5966543	1810	5965798	93	33.5968	4.6467	31.5384
chr3L	10649561	10649851	291	10649722	83	33.5996	5.15897	31.5412
chr2L	168195	168907	713	168430	116	33.6001	3.86369	31.5416
chr3R	25032393	25033055	663	25032536	104	33.6002	4.22018	31.5416
chr3L	3308687	3309706	1020	3309097	94	33.6057	4.60399	31.547
chr3L	7940951	7941437	487	7941255	94	33.6226	4.60625	31.5638
chr3R	19644417	19645304	888	19644593	94	33.6361	4.60806	31.5771
chr2L	20797609	20798584	976	20797722	116	33.6432	3.8679	31.5841
chr2L	1986606	1987951	1346	1987528	84	33.6518	5.10923	31.5925
chr2R	6761779	6762532	754	6762360	84	33.6529	5.1094	31.5936
chr2R	11756409	11756722	314	11756578	113	33.6563	3.95004	31.5969
chrX	7597512	7598121	610	7597654	78	33.6616	5.48809	31.6021
chr3L	5801684	5803442	1759	5802926	80	33.6802	5.35769	31.6206
chrX	7602274	7603782	1509	7603469	80	33.6802	5.35769	31.6206
chr3L	20340634	20342981	2348	20341178	155	33.6913	3.14429	31.6315
chrX	19785586	19786943	1358	19786111	113	33.6946	3.95393	31.6348
chr2R	16027025	16027553	529	16027314	87	33.6962	4.95129	31.6364
chr3R	4572727	4574448	1722	4573465	89	33.699	4.84927	31.639
chr3L	19261731	19262381	651	19262109	86	33.7689	5.01585	31.7081
chr3R	1413678	1414801	1124	1414516	99	33.7916	4.42358	31.7303
chr3R	10190428	10191967	1540	10191408	80	33.8058	5.3793	31.7444
chr3R	24367464	24368137	674	24367835	112	33.8109	3.99407	31.7495
chr2L	16729437	16729868	432	16729594	105	33.8258	4.21225	31.764
chr3R	11311642	11312031	390	11311792	85	33.8431	5.08266	31.781
chr2L	18965698	18966439	742	18965871	95	33.8489	4.59322	31.7867
chr2R	13610700	13611039	340	13610887	93	33.8553	4.68183	31.793
chr2R	3993604	3993963	360	3993750	82	33.8556	5.26106	31.7933
chr3L	20723327	20724083	757	20723518	107	33.8637	4.15104	31.8012
chrX	11780966	11781519	554	11781145	79	33.9009	5.46226	31.8379
chr3R	1379814	1380330	517	1380157	93	33.907	4.68887	31.8438
chr3R	24978772	24979461	690	24979138	93	33.907	4.68887	31.8438
chr2L	11280154	11280719	566	11280379	119	33.9333	3.81933	31.8699
chr3L	12138784	12139846	1063	12139064	92	33.9423	4.73953	31.8789
chr2R	17057970	17058450	481	17058310	91	33.9474	4.78734	31.8839
chr2L	1982090	1982444	355	1982268	91	33.9876	4.79301	31.9235
chr3L	15558339	15560058	1720	15558787	100	34.011	4.41233	31.9466
chr2L	9710890	9711372	483	9711230	98	34.0277	4.49234	31.963
chr3R	9536469	9536774	306	9536621	98	34.0277	4.49234	31.963
chr2L	13382251	13382758	508	13382505	91	34.0369	4.79998	31.9719
chr3R	25328875	25329615	741	25329497	84	34.0461	5.17216	31.981
chr2L	8832971	8833216	246	8833081	89	34.0935	4.90684	32.0276
chr3L	12111198	12111902	705	12111430	80	34.1016	5.4304	32.0356
chr3R	17185075	17186091	1017	17185691	99	34.1108	4.46321	32.0448
chr2R	14858437	14858960	524	14858761	94	34.1166	4.67249	32.0505
chr3L	3471900	3472392	493	3472239	87	34.1174	5.01498	32.0512
chr2L	17477566	17478140	575	17477740	95	34.1251	4.62975	32.0588
chr3R	1388907	1389841	935	1389319	91	34.1266	4.81269	32.0603
chr2R	12907227	12908232	1006	12907429	84	34.1456	5.18813	32.0791
chrX	11320733	11321820	1088	11321482	84	34.1456	5.18813	32.0791
chr3L	16044667	16044892	226	16044822	150	34.1962	3.24825	32.1292
chr3L	2168963	2169316	354	2169225	84	34.2085	5.19824	32.1412
chrX	15476702	15477413	712	15477025	101	34.2308	4.40135	32.1632
chr2L	16493690	16494415	726	16493977	81	34.2449	5.38958	32.1769
chr2L	15768107	15768593	487	15768283	75	34.2477	5.81752	32.1788
chr3L	12483146	12483467	322	12483302	75	34.2477	5.81752	32.1788
chrX	2168536	2169258	723	2169069	75	34.2477	5.81752	32.1788
chrX	5907019	5907713	695	5907292	75	34.2477	5.81752	32.1788
chrX	9388200	9388681	482	9388356	75	34.2477	5.81752	32.1788
chrX	12553120	12554733	1614	12554199	75	34.2477	5.81752	32.1788
chr3L	10705962	10706559	598	10706185	104	34.276	4.29808	32.2068
chr2R	8066130	8067797	1668	8067486	97	34.2763	4.56473	32.207
chr2R	20889113	20889934	822	20889396	77	34.2805	5.67184	32.2111
chr2R	20835708	20836082	375	20835932	90	34.2937	4.88564	32.2242
chr3L	15580936	15582390	1455	15582054	90	34.2937	4.88564	32.2242
chr3R	4552435	4552762	328	4552630	87	34.3085	5.04407	32.2388
chr2L	16279693	16280293	601	16280132	109	34.3188	4.13749	32.2489
chr2R	5434924	5435350	427	5435093	160	34.3217	3.11993	32.2518
chr3R	19118280	19119544	1265	19119300	95	34.3269	4.65656	32.2569
chr2L	3514469	3514891	423	3514770	78	34.3486	5.61184	32.2784
chrX	15343419	15344641	1223	15343740	85	34.3932	5.16934	32.3226
chr2L	6036715	6037190	476	6037014	85	34.3943	5.16951	32.3235
chr3R	14230279	14230915	637	14230583	127	34.3953	3.67493	32.3245
chr3L	5648190	5649171	982	5649034	93	34.399	4.75632	32.3281
chrX	10418699	10419136	438	10419005	82	34.4202	5.35524	32.349
chr3L	1346796	1347205	410	1347032	102	34.4511	4.39064	32.3794
chr3R	7260955	7261523	569	7261401	102	34.4511	4.39064	32.3794
chr2R	13152695	13153454	760	13153073	100	34.4624	4.46782	32.3906
chr3L	3926363	3926603	241	3926472	100	34.4624	4.46782	32.3906
chr2R	13654054	13654680	627	13654487	85	34.4926	5.18511	32.4203
chr2R	2757179	2758009	831	2757530	79	34.5266	5.57323	32.4538
chr2R	4554500	4555541	1042	4555380	96	34.538	4.64107	32.465
chr3L	21817876	21818160	285	21818037	96	34.538	4.64107	32.465
chr3L	20306247	20306845	599	20306609	111	34.5478	4.10047	32.4748
chr3L	119413	119635	223	119548	86	34.5818	5.14176	32.5083
chr3L	2371722	2372567	846	2372077	112	34.6	4.07599	32.5263
chr3L	3178985	3179791	807	3179158	94	34.606	4.73875	32.5321
chrX	5785523	5786496	974	5786307	83	34.6114	5.32444	32.5375
chr3L	12139961	12140590	630	12140130	89	34.6177	4.98409	32.5437
chr3R	5168078	5170489	2412	5168940	111	34.6197	4.10808	32.5457
chr3L	13987233	13987551	319	13987377	128	34.6311	3.67365	32.5569
chr3L	12727343	12727935	593	12727849	122	34.6358	3.81135	32.5615
chr2L	9459392	9460382	991	9459833	96	34.6457	4.65525	32.5714
chr3L	18022683	18023020	338	18022880	106	34.6649	4.27371	32.5903
chr3R	20870633	20871126	494	20870772	98	34.667	4.57352	32.5924
chr3L	5348844	5349545	702	5348965	119	34.6724	3.88972	32.5976
chr2L	66684	67598	915	66860	105	34.678	4.30962	32.603
chrX	8462893	8463345	453	8463294	76	34.6803	5.82252	32.6053
chr3R	21510541	21510876	336	21510694	101	34.6805	4.45602	32.6054
chr2R	5429106	5429474	369	5429342	164	34.7224	3.09513	32.6468
chr2R	17383317	17385386	2070	17384944	116	34.7358	3.97566	32.66
chr3R	11145571	11147096	1526	11146578	79	34.7365	5.61081	32.6606
chrX	11001991	11003451	1461	11002649	79	34.7365	5.61081	32.6606
chr2R	18073218	18073862	645	18073380	87	34.7707	5.11492	32.6943
chr2L	8163525	8164457	933	8164281	111	34.7747	4.12451	32.6982
chr2L	19397888	19398625	738	19398386	84	34.7768	5.29021	32.7002
chr2R	12093550	12094798	1249	12093992	90	34.8145	4.96136	32.7375
chr3L	19253399	19254067	669	19253578	94	34.8182	4.76769	32.7411
chr3R	18414725	18415196	472	18415041	81	34.8426	5.49221	32.7652
chr2L	22960750	22961298	549	22960992	129	34.8669	3.6724	32.7893
chr2R	5914095	5914437	343	5914238	82	34.8845	5.4336	32.8067
chr3R	12868735	12869212	478	12869076	87	34.8906	5.13341	32.8128
chrX	8307669	8308320	652	8308063	82	34.8951	5.4354	32.8171
chr3L	16470837	16471286	450	16470967	93	34.9004	4.82573	32.8222
chr2L	12718172	12720253	2082	12720000	108	34.923	4.23576	32.8444
chr3L	4403201	4403704	504	4403378	110	34.9573	4.1751	32.8783
chr3L	18749983	18750636	654	18750333	110	34.9573	4.1751	32.8783
chr3L	16775835	16776331	497	16776173	85	34.9579	5.25939	32.8789
chr3R	11094142	11094893	752	11094310	88	34.9611	5.08895	32.8819
chr3L	3303685	3304681	997	3304168	108	34.9805	4.24213	32.9011
chr3L	21339783	21340236	454	21340059	97	34.9952	4.658	32.9157
chr3L	9498134	9498682	549	9498345	102	34.9957	4.4562	32.9162
chr3L	12407568	12408233	666	12407885	89	35.0051	5.04172	32.9254
chr2L	19164808	19165392	585	19165127	91	35.0124	4.93932	32.9325
chr3R	16447578	16448534	957	16448242	96	35.0222	4.70507	32.9421
chr2L	8948661	8949420	760	8948983	113	35.0224	4.09033	32.9422
chr3R	21342271	21343314	1044	21342764	119	35.049	3.9259	32.9687
chr3L	19914369	19914625	257	19914524	76	35.0537	5.89407	32.9725
chr3R	20850613	20851212	600	20850848	76	35.0537	5.89407	32.9725
chrX	13535468	13536267	800	13535913	76	35.0537	5.89407	32.9725
chr2R	5173906	5174335	430	5174191	127	35.0931	3.73591	33.0116
chr2R	11888227	11888834	608	11888682	89	35.101	5.05605	33.0193
chr3R	15703000	15703697	698	15703571	103	35.1178	4.43327	33.0358
chrX	7527418	7528496	1079	7528172	79	35.1362	5.68288	33.0539
chr2R	6304425	6304872	448	6304586	101	35.1376	4.51206	33.0551
chr2L	1732098	1732646	549	1732455	89	35.1529	5.06382	33.0701
chr3L	10890805	10892466	1662	10892351	118	35.1988	3.96698	33.1154
chr2R	5856286	5857068	783	5856683	85	35.1996	5.29826	33.1161
chrX	16043002	16043463	462	16043302	85	35.1996	5.29826	33.1161
chr3L	19854037	19854846	810	19854516	92	35.2052	4.91706	33.1217
chr2R	17047583	17048426	844	17048056	93	35.2787	4.87857	33.1944
chr3L	10656200	10656840	641	10656528	95	35.3095	4.78863	33.2248
chr2R	2562908	2563921	1014	2563394	125	35.3385	3.80379	33.2533
chr3L	1639235	1639944	710	1639576	90	35.3459	5.03947	33.2605
chr2R	17551475	17552439	965	17551980	102	35.3542	4.4997	33.2685
chr2L	10975053	10975300	248	10975191	101	35.3655	4.54017	33.2797
chrX	10429526	10429997	472	10429713	89	35.3907	5.09954	33.3045
chr2L	10386699	10387018	320	10386867	112	35.4113	4.16133	33.3249
chr3L	16993296	16993772	477	16993565	93	35.4115	4.89721	33.325
chr3L	8301753	8302603	851	8302222	98	35.4307	4.67182	33.3441
chr3L	14469773	14470373	601	14470111	99	35.4381	4.63055	33.3514
chr2R	10644969	10645581	613	10645286	98	35.4413	4.6732	33.3545
chrX	7528889	7530068	1180	7529806	77	35.4862	5.89814	33.3988
chr3R	21072671	21073833	1163	21073477	105	35.5568	4.4116	33.4684
chrX	14843340	14843680	341	14843521	109	35.5723	4.27462	33.4835
chr2L	13216036	13216611	576	13216446	123	35.6048	3.87649	33.5156
chrX	18393691	18394250	560	18394005	94	35.6125	4.87707	33.5232
chr3L	19810646	19812154	1509	19811347	100	35.6181	4.61201	33.5286
chrX	14136941	14137141	201	14137014	78	35.6305	5.84804	33.5408
chrX	20122186	20123364	1179	20123101	78	35.6305	5.84804	33.5408
chr2R	18686335	18687395	1061	18686484	101	35.6314	4.57313	33.5418
chr3R	7036659	7037693	1035	7037158	88	35.6331	5.19174	33.5434
chr2R	3803875	3805099	1225	3804651	113	35.6386	4.15466	33.5489
chr2L	4970951	4971935	985	4971568	86	35.6477	5.31021	33.5579
chr2L	5290558	5292094	1537	5290729	115	35.6884	4.10011	33.5981
chr2L	10231237	10233169	1933	10231939	115	35.6884	4.10011	33.5981
chr2L	207137	207654	518	207425	97	35.7219	4.75357	33.6311
chr2L	5986881	5987537	657	5987053	97	35.7219	4.75357	33.6311
chr3R	8239121	8239734	614	8239436	97	35.7219	4.75357	33.6311
chr3L	17599707	17600500	794	17600054	88	35.7328	5.20712	33.6419
chr3R	4043356	4044057	702	4043536	92	35.7358	4.99301	33.6449
chrX	17596387	17597335	949	17596919	86	35.7505	5.32666	33.6593
chr2L	18688570	18688972	403	18688835	79	35.7782	5.80001	33.6868
chrX	16970306	16972309	2004	16970616	79	35.7782	5.80001	33.6868
chr2L	9735716	9736719	1004	9736032	100	35.7876	4.63342	33.6959
chr3L	9201761	9202202	442	9202064	81	35.7957	5.6587	33.7039
chr3R	5412410	5412901	492	5412648	112	35.8256	4.20536	33.7332
chr2L	220401	220933	533	220698	93	35.8327	4.95667	33.7403
chr2R	17591741	17592588	848	17592329	86	35.8537	5.34321	33.7611
chr2R	11268636	11269480	845	11268758	100	35.8632	4.64299	33.7704
chr3L	680366	680707	342	680475	100	35.8632	4.64299	33.7704
chr2L	2769681	2770416	736	2770012	77	35.8653	5.97062	33.7717
chrX	9095123	9095793	671	9095336	77	35.8653	5.97062	33.7717
chr3L	11704088	11704636	549	11704428	100	35.8728	4.6442	33.779
chr3R	18287595	18288341	747	18287955	89	35.8809	5.17372	33.7871
chr2L	6337774	6339872	2099	6338925	90	35.8883	5.12008	33.7944
chr2R	5778959	5779697	739	5779532	90	35.8883	5.12008	33.7944
chr3R	10108914	10109983	1070	10109622	90	35.8883	5.12008	33.7944
chr3L	18758648	18759251	604	18758946	81	35.8966	5.67654	33.8025
chr2R	10298838	10299701	864	10299407	98	35.9293	4.73676	33.8348
chr3R	10449844	10451770	1927	10450987	87	35.9933	5.30569	33.898
chr3R	14117267	14118935	1669	14117753	87	35.9933	5.30569	33.898
chrX	11340735	11342908	2174	11341032	84	36.0087	5.49356	33.9131
chrX	18730245	18730638	394	18730506	104	36.0182	4.5033	33.9225
chr3R	21452449	21452866	418	21452708	103	36.032	4.54339	33.9361
chr2R	2555147	2555880	734	2555557	128	36.0416	3.7966	33.9455
chr2L	18987027	18988088	1062	18987484	101	36.0521	4.62561	33.9559
chr3R	22777739	22778323	585	22777795	88	36.0738	5.25996	33.9774
chr2L	602599	602993	395	602677	101	36.075	4.62847	33.9784
chr2R	17572653	17573169	517	17572877	101	36.075	4.62847	33.9784
chr3R	16739883	16740425	543	16740033	101	36.075	4.62847	33.9784
chr2L	22148617	22149477	861	22148785	140	36.1225	3.5549	34.0255
chr3R	16975906	16976205	300	16976046	85	36.124	5.44886	34.0268
chrX	9053887	9054439	553	9054060	94	36.1303	4.94931	34.0329
chr2L	19452516	19453672	1157	19452955	99	36.1374	4.7204	34.0399
chr2R	7258438	7258856	419	7258669	99	36.1374	4.7204	34.0399
chr2R	17621042	17621756	715	17621645	99	36.1374	4.7204	34.0399
chr3L	1348388	1349186	799	1349018	99	36.1374	4.7204	34.0399
chrX	11906054	11906689	636	11906572	85	36.1383	5.45122	34.0407
chrX	1787351	1788145	795	1787998	80	36.2086	5.80455	34.1104
chr3R	4809807	4810788	982	4809983	97	36.2213	4.82004	34.1229
chr3R	4882613	4883879	1267	4883511	101	36.2222	4.64693	34.1237
chr3R	22975841	22977046	1206	22976009	79	36.2232	5.88221	34.1247
chr3L	4221397	4222165	769	4221818	110	36.2254	4.31348	34.1267
chr3L	4242461	4243031	571	4242734	110	36.2254	4.31348	34.1267
chr3R	22721848	22722865	1018	22722068	96	36.2353	4.86806	34.1365
chr2L	574046	574926	881	574375	82	36.2403	5.66709	34.1415
chr2R	18262420	18262830	411	18262654	104	36.2477	4.53081	34.1486
chr3R	1511023	1512018	996	1511553	92	36.2707	5.0704	34.1714
chr3R	19606742	19608752	2011	19607294	92	36.2707	5.0704	34.1714
chr3L	15808172	15809600	1429	15808860	94	36.275	4.96962	34.1756
chr2L	2382999	2383571	573	2383223	102	36.2875	4.61432	34.1878
chr2L	2236760	2237036	277	2236928	86	36.2968	5.41469	34.197
chrX	4216028	4217265	1238	4216398	78	36.2976	5.97376	34.1978
chr3R	6158609	6159084	476	6158752	97	36.3132	4.83234	34.2132
chr2R	8230233	8230948	716	8230373	95	36.3292	4.92841	34.229
chr3R	25314865	25315552	688	25315114	95	36.3292	4.92841	34.229
chrX	7943283	7943787	505	7943389	79	36.3413	5.90418	34.241
chr3R	17704188	17704532	345	17704365	98	36.426	4.80208	34.3248
chr2L	8702710	8703257	548	8703109	111	36.4486	4.30478	34.3468
chr3L	10842019	10842458	440	10842305	85	36.459	5.50418	34.3571
chr2R	15452451	15452908	458	15452692	105	36.4637	4.51853	34.3617
chr3R	9486715	9487599	885	9487060	87	36.4717	5.3817	34.3694
chr2L	7090528	7091370	843	7091202	130	36.5105	3.79201	34.4077
chr3R	17190764	17191582	819	17191226	117	36.5496	4.12931	34.4464
chr2R	14021641	14023337	1697	14022291	111	36.5547	4.31638	34.4515
chr2R	4787510	4787995	486	4787677	84	36.5625	5.58676	34.4591
chrX	14974752	14975322	571	14975085	80	36.5807	5.87251	34.4771
chr2L	11268866	11269816	951	11269573	119	36.6045	4.0776	34.5006
chr3L	11054299	11054890	592	11054467	119	36.6045	4.0776	34.5006
chr2R	14330539	14331007	469	14330830	91	36.6285	5.17635	34.5244
chr2L	10238940	10239901	962	10239769	121	36.6443	4.02646	34.5399
chr2R	14176010	14176593	584	14176277	99	36.6544	4.7876	34.5499
chr2L	20916654	20919159	2506	20918514	110	36.6606	4.36166	34.5559
chr3R	4499587	4500053	467	4499879	91	36.6741	5.18314	34.569
chr2R	12894166	12895426	1261	12894432	80	36.6759	5.88999	34.5708
chr3L	8542619	8544049	1431	8543057	94	36.6803	5.02684	34.575
chr2R	7857284	7858475	1192	7857780	154	36.6809	3.35945	34.5756
chrX	550153	551022	870	550588	78	36.6824	6.04716	34.5763
chrX	15190842	15191312	471	15190966	78	36.6824	6.04716	34.5763
chrX	16617508	16617958	451	16617630	78	36.6824	6.04716	34.5763
chrX	19577088	19577474	387	19577187	78	36.6824	6.04716	34.5763
chrX	19598045	19598356	312	19598217	78	36.6824	6.04716	34.5763
chr3L	9495319	9496017	699	9495612	114	36.696	4.23499	34.5898
chr3L	5360899	5361625	727	5361267	123	36.7073	3.97948	34.6011
chr3R	12399272	12399725	454	12399582	102	36.7659	4.67385	34.6587
chr2R	12902963	12903854	892	12903312	83	36.7664	5.68943	34.6592
chr2R	15029013	15030169	1157	15029777	118	36.7778	4.12328	34.6704
chr2R	6993089	6994511	1423	6994209	111	36.7864	4.34178	34.679
chr3R	17202889	17203409	521	17203044	89	36.7869	5.31281	34.6794
chr3L	16405586	16406236	651	16406028	120	36.8338	4.07224	34.7259
chr3L	6599112	6599422	311	6599246	95	36.8537	5.0014	34.7455
chr3R	14979052	14979482	431	14979344	82	36.8775	5.77927	34.7691
chr2R	20413364	20413931	568	20413533	111	36.8824	4.35234	34.7738
chr2L	8398079	8398446	368	8398326	109	36.8825	4.42115	34.7739
chr2R	19749430	19750754	1325	19750248	113	36.8958	4.28794	34.7869
chrX	12657405	12657928	524	12657573	83	36.9243	5.71686	34.8151
chrX	16252555	16252958	404	16252869	109	36.955	4.42935	34.8453
chr2L	13398823	13399354	532	13399021	124	36.9727	3.97847	34.8629
chr3R	19146056	19146533	478	19146425	93	36.9762	5.12064	34.8664
chr3R	16936886	16939066	2181	16937311	132	36.9795	3.78757	34.8695
chr2R	10375571	10375950	380	10375748	119	37.0061	4.11737	34.8958
chr3R	24668180	24668864	685	24668426	101	37.0448	4.75105	34.934
chr2L	18630625	18631259	635	18630779	88	37.0642	5.41555	34.9531
chr3R	21808515	21809428	914	21809113	85	37.1125	5.61326	35.0009
chr2L	1076972	1078251	1280	1077706	86	37.1256	5.55021	35.0137
chr3L	3761877	3762271	395	3762187	106	37.1279	4.55939	35.016
chrX	1109111	1109327	217	1109260	84	37.1866	5.69314	35.0738
chr3L	3082906	3084144	1239	3083968	104	37.1881	4.64476	35.0753
chr2R	11417363	11417875	513	11417728	94	37.1964	5.10039	35.0834
chrX	2630743	2631016	274	2630865	94	37.1964	5.10039	35.0834
chr3R	21831658	21832272	615	21831832	80	37.2495	5.99609	35.1359
chrX	17754821	17755141	321	17754956	80	37.2495	5.99609	35.1359
chrX	16206781	16207966	1186	16207090	99	37.283	4.8702	35.1689
chr3L	16192494	16192758	265	16192639	145	37.3055	3.55361	35.1912
chr2R	16150276	16150663	388	16150519	111	37.3227	4.40096	35.2082
chr3L	15949293	15949985	693	15949813	100	37.338	4.83245	35.2231
chr2L	5298914	5300013	1100	5299418	82	37.3463	5.86283	35.2313
chr2R	7246210	7247080	871	7246779	92	37.3734	5.23261	35.258
chr3L	15087215	15088429	1215	15087711	89	37.4096	5.40996	35.2936
chr3R	16933463	16933797	335	16933629	89	37.4096	5.40996	35.2936
chr3R	9085829	9086298	470	9086043	92	37.4196	5.23948	35.3035
chr3R	17654816	17655661	846	17655512	86	37.4534	5.60449	35.3369
chrX	10678235	10681116	2882	10680134	82	37.4636	5.88386	35.3468
chr2L	18981836	18982608	773	18981979	91	37.4781	5.30412	35.3612
chr3R	18512042	18512533	492	18512430	159	37.4967	3.33974	35.3797
chr3L	7794482	7794871	390	7794778	79	37.5049	6.12371	35.3872
chrX	924515	924796	282	924652	79	37.5049	6.12371	35.3872
chrX	3379240	3379682	443	3379538	79	37.5049	6.12371	35.3872
chrX	6494557	6495498	942	6494718	79	37.5049	6.12371	35.3872
chrX	7805861	7806566	706	7806025	79	37.5049	6.12371	35.3872
chrX	11249768	11250325	558	11250035	79	37.5049	6.12371	35.3872
chrX	18140774	18141509	736	18141254	79	37.5049	6.12371	35.3872
chrX	8005469	8006991	1523	8006025	82	37.531	5.89599	35.4129
chr3R	16082740	16083681	942	16082967	101	37.5424	4.81481	35.4241
chr3R	21706895	21708506	1612	21707502	110	37.5508	4.46134	35.4323
chr3R	21486629	21488126	1498	21487142	116	37.5685	4.264	35.4497
chr3R	22805837	22806560	724	22806057	96	37.5816	5.0535	35.4624
chr2R	7171230	7172139	910	7171403	90	37.5852	5.37816	35.466
chr2R	10643803	10644449	647	10643924	125	37.5909	4.0103	35.4717
chr2L	20805601	20806715	1115	20805772	120	37.6406	4.15169	35.5208
chrX	11041148	11042633	1486	11042010	87	37.6704	5.57558	35.5502
chr2L	3778532	3779011	480	3778867	83	37.6769	5.8489	35.5566
chr3R	13360077	13360509	433	13360188	83	37.6769	5.8489	35.5566
chrX	10708983	10709954	972	10709792	83	37.6769	5.8489	35.5566
chr3R	5908377	5909272	896	5909006	122	37.6944	4.10055	35.5739
chr2L	17429742	17430880	1139	17429930	95	37.7008	5.12089	35.5802
chr3R	16561175	16561759	585	16561376	95	37.7689	5.13059	35.6474
chrX	8799534	8800514	981	8800187	86	37.7854	5.65984	35.6637
chr2L	12823207	12824455	1249	12823621	140	37.8048	3.68704	35.6827
chr3R	5503570	5504416	847	5504073	84	37.826	5.80365	35.7035
chr3R	11100286	11101217	932	11101070	100	37.8471	4.89909	35.7244
chr2L	7426374	7426752	379	7426466	121	37.8682	4.14556	35.7453
chr3L	21027310	21027945	636	21027474	121	37.8682	4.14556	35.7453
chrX	6746561	6747919	1359	6746845	136	37.9178	3.7791	35.7944
chr2R	18776035	18776808	774	18776369	92	37.942	5.31767	35.8181
chr3R	22738183	22738717	535	22738525	85	37.9781	5.76012	35.8537
chrX	7473076	7474191	1116	7473567	89	38.005	5.50401	35.8802
chr2R	4043877	4044385	509	4044071	87	38.0148	5.63219	35.8898
chr2R	2007659	2008509	851	2008126	89	38.0447	5.51034	35.9194
chr2R	13344518	13347601	3084	13345020	120	38.0519	4.19258	35.9264
chr3R	24729781	24730358	578	24730028	97	38.078	5.07284	35.9522
chr2R	8922395	8923358	964	8922619	83	38.0813	5.92077	35.9555
chr3R	22298179	22298372	194	22298285	100	38.0896	4.93105	35.9638
chr2L	11004634	11005403	770	11004965	93	38.1229	5.28887	35.9967
chr2R	16531332	16531789	458	16531655	93	38.1229	5.28887	35.9967
chr3R	19811934	19812761	828	19812411	93	38.1229	5.28887	35.9967
chr2R	7776969	7778094	1126	7777122	129	38.1308	3.95852	36.0045
chr2L	6967398	6968715	1318	6968213	103	38.1409	4.80451	36.0144
chr2R	11826763	11827636	874	11827490	163	38.1452	3.32459	36.0187
chr3L	20386301	20386883	583	20386810	124	38.1499	4.08948	36.0233
chrX	12630929	12631975	1047	12631450	98	38.1592	5.03492	36.0326
chr2R	7247721	7248574	854	7248302	95	38.1613	5.18669	36.0345
chr2R	19820783	19821307	525	19821199	101	38.1634	4.89522	36.0366
chr2L	4386814	4387199	386	4387071	82	38.2015	6.01751	36.0743
chr2L	8277634	8278071	438	8277807	115	38.207	4.36317	36.0797
chr3L	2574920	2575729	810	2575457	115	38.207	4.36317	36.0797
chr3L	17572426	17573291	866	17572770	94	38.2128	5.24744	36.0854
chr2R	2128843	2129935	1093	2129420	109	38.2537	4.57808	36.1256
chrX	18298217	18299003	787	18298773	93	38.2715	5.31096	36.1432
chr3L	8653011	8653789	779	8653617	101	38.3098	4.91431	36.1811
chr2R	19945181	19946148	968	19945476	108	38.3283	4.62466	36.1993
chrX	2597738	2598164	427	2597943	80	38.3328	6.20026	36.2031
chrX	4805689	4806597	909	4806069	80	38.3328	6.20026	36.2031
chrX	6159865	6160328	464	6159953	80	38.3328	6.20026	36.2031
chrX	13510083	13510643	561	13510247	80	38.3328	6.20026	36.2031
chrX	19682161	19682506	346	19682336	80	38.3328	6.20026	36.2031
chrX	20987694	20988647	954	20988323	80	38.3328	6.20026	36.2031
chr2L	21756596	21757663	1068	21757189	115	38.3333	4.37665	36.2035
chr3R	12032555	12033111	557	12033008	95	38.3596	5.21521	36.2295
chr2R	14496709	14497239	531	14497094	105	38.3676	4.74872	36.2373
chr3L	18037409	18037952	544	18037816	89	38.3686	5.56204	36.2383
chr2R	13468721	13469298	578	13469123	116	38.4289	4.35422	36.298
chr2R	2516618	2518539	1922	2517890	90	38.4626	5.51517	36.3311
chr3R	18312910	18313208	299	18313052	88	38.4659	5.64137	36.3344
chr2R	3658976	3659605	630	3659245	99	38.4886	5.0314	36.3567
chr2L	142943	143539	597	143296	98	38.5058	5.08242	36.3736
chr2L	5546515	5547764	1250	5547204	98	38.5058	5.08242	36.3736
chr2L	18858645	18859442	798	18859168	108	38.5129	4.64641	36.3805
chr3L	2780464	2781122	659	2780795	92	38.5225	5.40554	36.39
chr3R	12281521	12282090	570	12281826	92	38.5225	5.40554	36.39
chr2R	13357043	13357688	646	13357208	86	38.5766	5.79334	36.4435
chr3R	1531063	1531768	706	1531641	85	38.587	5.8651	36.4538
chr3L	21934775	21935548	774	21935156	93	38.6826	5.3724	36.5481
chr3L	19076469	19077852	1384	19077588	169	38.6835	3.27628	36.549
chr3L	3090973	3091769	797	3091146	121	38.6943	4.22723	36.5596
chr3R	19924380	19926041	1662	19924765	99	38.699	5.05991	36.5642
chr2L	10857850	10859398	1549	10858337	116	38.7596	4.38924	36.6242
chr3L	3898946	3899450	505	3899120	132	38.8266	3.94736	36.6903
chr3R	17307665	17308229	565	17307845	110	38.8584	4.61053	36.7219
chr2R	9711562	9712366	805	9712204	95	38.8615	5.28789	36.725
chr3L	2377468	2378237	770	2377697	116	38.8682	4.40078	36.7314
chr2R	8146117	8147178	1062	8146389	118	38.8735	4.33689	36.7366
chr3L	9453683	9454334	652	9454009	118	38.8735	4.33689	36.7366
chr3R	21931937	21932951	1015	21932646	94	38.877	5.34514	36.7399
chr3L	324450	325104	655	324839	120	38.8911	4.27684	36.7538
chr3R	1041506	1043389	1884	1043039	100	38.8934	5.03804	36.756
chr3R	12117319	12118015	697	12117793	89	38.8949	5.6468	36.7575
chr3L	12796835	12798463	1629	12797011	112	38.8991	4.54172	36.7616
chr3R	21419996	21420231	236	21420125	88	38.9123	5.7147	36.7747
chrX	22255979	22257516	1538	22256590	89	38.9171	5.65039	36.7794
chr3L	14265167	14266383	1217	14265703	122	38.9201	4.22031	36.7824
chr2R	17960678	17961024	347	17960830	86	38.923	5.8525	36.7853
chr2R	16195826	16196209	384	16196047	110	38.9378	4.6197	36.7998
chr3R	16997990	16999103	1114	16998557	98	39.0505	5.1577	36.9113
chr3L	3126136	3126584	449	3126278	112	39.0566	4.55944	36.9173
chr2L	10265058	10265579	522	10265422	133	39.0587	3.94376	36.9193
chr3R	18351711	18353171	1461	18352714	95	39.0648	5.31754	36.9254
chr3L	6747690	6748260	571	6747982	106	39.0692	4.79352	36.9296
chrX	15597006	15598384	1379	15597969	106	39.0692	4.79352	36.9296
chrX	19162656	19163196	541	19162885	106	39.0692	4.79352	36.9296
chr2R	19633926	19634489	564	19634246	101	39.0888	5.01678	36.949
chr3L	1647244	1647627	384	1647483	115	39.0949	4.45852	36.9549
chr3L	20445746	20446926	1181	20445910	105	39.1075	4.84033	36.9674
chr2R	19852044	19852511	468	19852232	92	39.1155	5.49636	36.9751
chr2R	5313779	5314538	760	5314005	111	39.1237	4.60369	36.9832
chr3R	18373020	18373777	758	18373600	103	39.1364	4.93132	36.9958
chr3R	4468421	4468690	270	4468570	97	39.1526	5.22335	37.0118
chr2L	819277	820180	904	819841	81	39.1661	6.2768	37.0243
chr3L	17964188	17964561	374	17964417	81	39.1661	6.2768	37.0243
chrX	2015744	2016119	376	2015922	81	39.1661	6.2768	37.0243
chrX	9539934	9541425	1492	9540274	81	39.1661	6.2768	37.0243
chrX	11273275	11273892	618	11273445	81	39.1661	6.2768	37.0243
chrX	13457635	13458512	878	13457919	81	39.1661	6.2768	37.0243
chr3L	1295629	1296144	516	1295788	143	39.2076	3.7377	37.0655
chr2R	3412984	3413519	536	3413209	94	39.2349	5.39833	37.0926
chr3L	16772586	16773647	1062	16773016	96	39.2382	5.28848	37.0957
chr3L	19591429	19592151	723	19591780	97	39.2523	5.23747	37.1096
chr3L	10676213	10676679	467	10676325	107	39.2726	4.77711	37.1297
chr2L	13059946	13060783	838	13060390	106	39.2779	4.81917	37.1349
chr3R	5226566	5227432	867	5226907	93	39.287	5.46366	37.1437
chrX	13176467	13177070	604	13176811	85	39.2909	5.98816	37.1476
chr3L	9687248	9689124	1877	9688004	118	39.3101	4.38229	37.1665
chr3R	23746599	23747040	442	23746940	114	39.3316	4.51884	37.1878
chr2R	1902797	1903471	675	1903309	105	39.3678	4.87284	37.2234
chr3R	5335827	5337188	1362	5336020	105	39.3678	4.87284	37.2234
chr3L	15503894	15504382	489	15504020	95	39.3725	5.36263	37.2281
chr3R	8877771	8878367	597	8878115	95	39.3725	5.36263	37.2281
chr2L	13296147	13297352	1206	13296496	120	39.3736	4.32578	37.2291
chrX	19155047	19156123	1077	19156009	91	39.3787	5.5981	37.2341
chr2L	10211115	10211416	302	10211253	95	39.3828	5.36415	37.2382
chr2R	3350350	3351216	867	3350914	90	39.3957	5.66364	37.2509
chr2L	17378739	17379528	790	17379170	108	39.4826	4.76182	37.3369
chr2R	17588665	17589053	389	17588898	108	39.4826	4.76182	37.3369
chr3R	21091235	21091766	532	21091540	108	39.4826	4.76182	37.3369
chr2L	5042922	5043977	1056	5043311	87	39.4919	5.87974	37.3459
chr2R	14060991	14061408	418	14061271	93	39.5233	5.49965	37.3772
chr3L	1533804	1534709	906	1534124	121	39.5424	4.31219	37.396
chr3R	16966180	16967473	1294	16967027	91	39.5573	5.62633	37.4106
chr3L	3310763	3311193	431	3311058	106	39.5709	4.85536	37.4239
chr3R	6709895	6711813	1919	6711271	98	39.6056	5.23524	37.4581
chr2L	6920411	6922368	1958	6921704	92	39.6114	5.57315	37.4638
chr2L	11003920	11004274	355	11004108	104	39.6813	4.95642	37.5329
chr2R	12949933	12950412	480	12950136	92	39.7214	5.59029	37.5724
chr3R	13371719	13372375	657	13372114	92	39.7214	5.59029	37.5724
chr3L	11808364	11808780	417	11808540	118	39.7527	4.42865	37.6034
chr3L	4612787	4613384	598	4613117	116	39.7659	4.49696	37.6162
chr3L	17983044	17983480	437	17983202	116	39.7659	4.49696	37.6162
chr3L	21825127	21826215	1089	21825766	116	39.7659	4.49696	37.6162
chr3R	8303005	8303298	294	8303135	114	39.7936	4.56989	37.6436
chr3R	2899906	2901136	1231	2900699	107	39.806	4.84214	37.6558
chr2R	20020225	20021387	1163	20020976	96	39.8126	5.37174	37.6623
chr2L	825659	826180	522	826010	84	39.8431	6.16251	37.6923
chrX	15743067	15743366	300	15743239	118	39.8509	4.43899	37.7001
chr3L	21490372	21490905	534	21490558	115	39.8562	4.54139	37.7052
chr3L	3054830	3055050	221	3054995	93	39.8667	5.55225	37.7157
chr2L	14409394	14409875	482	14409660	123	39.8805	4.28572	37.7293
chr2R	19316054	19316891	838	19316611	93	39.8876	5.55546	37.7363
chr2R	19935655	19936763	1109	19936290	113	39.9059	4.61865	37.7543
chr2L	10967400	10968451	1052	10968039	126	39.947	4.20553	37.795
chr2L	21156111	21157342	1232	21156880	87	39.9631	5.96035	37.811
chr2L	21153782	21154342	561	21154054	119	39.9727	4.41912	37.8205
chr2L	8346301	8346653	353	8346569	121	39.9751	4.35596	37.8228
chr3R	5403059	5403911	853	5403541	103	39.9766	5.04016	37.8243
chr3L	18779213	18779901	689	18779734	100	39.9787	5.1851	37.8263
chr2L	20463247	20463878	632	20463546	108	39.9794	4.82171	37.8269
chrX	1513147	1514038	892	1513761	82	40.0045	6.35335	37.8509
chrX	1858055	1858711	657	1858231	82	40.0045	6.35335	37.8509
chrX	6161846	6162696	851	6162404	82	40.0045	6.35335	37.8509
chrX	6907647	6907959	313	6907809	82	40.0045	6.35335	37.8509
chrX	10367187	10369139	1953	10368813	82	40.0045	6.35335	37.8509
chrX	11464193	11464881	689	11464560	82	40.0045	6.35335	37.8509
chrX	19512332	19512802	471	19512488	82	40.0045	6.35335	37.8509
chrX	19530803	19532963	2161	19531168	82	40.0045	6.35335	37.8509
chr2L	1989427	1989909	483	1989627	90	40.0419	5.76815	37.8878
chrX	11686162	11687152	991	11686783	88	40.0614	5.90662	37.9069
chrX	17984467	17985877	1411	17985386	93	40.0618	5.58229	37.9073
chr3L	9756540	9757784	1245	9756945	122	40.1452	4.3423	37.99
chr3L	22064704	22066158	1455	22065671	120	40.193	4.40977	38.0369
chr3L	7328063	7328366	304	7328271	99	40.2458	5.27306	38.089
chr2L	13394925	13395266	342	13395126	114	40.2626	4.62211	38.1055
chr2R	19795679	19796153	475	19795797	98	40.3056	5.33419	38.1481
chr3R	23097660	23098604	945	23098001	98	40.3056	5.33419	38.1481
chrX	15966993	15967689	697	15967421	112	40.3175	4.70293	38.1599
chr2LHet	32278	33173	896	33103	145	40.3867	3.78961	38.2282
chr2R	3818173	3818985	813	3818463	96	40.3987	5.45767	38.2399
chr2R	17553929	17554430	502	17554260	105	40.4026	5.00362	38.2437
chr2R	15051348	15052273	926	15051731	136	40.4027	3.9886	38.2439
chr3R	6219128	6220816	1689	6219609	117	40.4405	4.53539	38.281
chrX	11575397	11576360	964	11575791	89	40.5257	5.91539	38.3653
chr3L	17658213	17658735	523	17658559	88	40.5468	5.98908	38.386
chr3R	19181566	19182669	1104	19181925	113	40.5856	4.69566	38.4245
chr2L	8126682	8127397	716	8127079	106	40.6	4.98394	38.4385
chr3R	17766404	17767743	1340	17767576	106	40.6	4.98394	38.4385
chrX	15642920	15643441	522	15643273	106	40.6	4.98394	38.4385
chr3R	12879722	12880389	668	12879856	95	40.6375	5.55093	38.4757
chr3R	10574540	10575628	1089	10575279	162	40.681	3.50639	38.5185
chr3L	18891951	18892186	236	18892091	116	40.6897	4.59743	38.527
chr2L	8220497	8220845	349	8220669	158	40.708	3.57332	38.5451
chr3L	446178	446636	459	446305	94	40.7308	5.62477	38.5676
chr3L	9841898	9842373	476	9842207	104	40.7402	5.09312	38.5768
chr3R	14022646	14023276	631	14022948	104	40.7402	5.09312	38.5768
chr2R	19435245	19435993	749	19435560	98	40.7487	5.39753	38.5852
chr2R	19438738	19439618	881	19439047	98	40.7487	5.39753	38.5852
chr3R	26879208	26879923	716	26879598	88	40.7746	6.02809	38.6108
chrX	15625752	15626458	707	15626237	95	40.8295	5.57991	38.6651
chrX	2626039	2626556	518	2626381	83	40.8482	6.42989	38.6829
chrX	13784410	13785453	1044	13784823	83	40.8482	6.42989	38.6829
chr2R	9924876	9925282	407	9925119	125	40.8656	4.32324	38.7
chr3R	24637542	24638042	501	24637705	127	40.8869	4.267	38.7211
chr3R	27421547	27422183	637	27422047	126	40.921	4.29918	38.7547
chr3L	1496138	1497021	884	1496258	98	40.9253	5.42291	38.7589
chr2L	7032243	7033655	1413	7032497	105	40.9335	5.07168	38.7669
chr2R	5920177	5921052	876	5920333	93	40.9451	5.7198	38.7785
chr2L	7570580	7571376	797	7570907	115	40.95	4.6623	38.7831
chr2R	2899547	2901227	1681	2899717	108	40.9728	4.94305	38.8058
chrX	3283508	3284490	983	3283831	96	40.9968	5.54639	38.8295
chrX	13201225	13202146	922	13201444	96	40.9968	5.54639	38.8295
chr3L	4546705	4547279	575	4546855	169	41.0121	3.42219	38.8446
chr3L	20490275	20491231	957	20490413	113	41.0131	4.74455	38.8455
chr3L	13905680	13906253	574	13905867	101	41.0388	5.2799	38.871
chr2R	14292981	14293342	362	14293143	140	41.0626	3.95141	38.8946
chr3L	4186502	4187082	581	4186788	122	41.0847	4.43742	38.9165
chr2R	14598153	14598662	510	14598496	126	41.0889	4.31546	38.9205
chr3L	17550334	17551195	862	17550967	120	41.091	4.50309	38.9226
chr3L	1738404	1739161	758	1738575	100	41.1056	5.341	38.9368
chr2L	6948588	6949218	631	6948762	93	41.1284	5.74864	38.9592
chr2L	15751821	15752470	650	15752180	93	41.1284	5.74864	38.9592
chr3L	15569280	15570108	829	15569562	116	41.1619	4.64937	38.9923
chrX	15486875	15488482	1608	15487969	109	41.1978	4.92792	39.0277
chr3L	17596975	17597374	400	17597136	105	41.2457	5.11201	39.0752
chr2R	6355832	6356688	857	6356006	96	41.3043	5.59238	39.1328
chrX	16285123	16286050	928	16285476	127	41.3124	4.30783	39.1408
chr3L	5758336	5759174	839	5758707	90	41.3208	5.97911	39.1492
chr3R	1189937	1191129	1193	1190953	107	41.3232	5.03052	39.1515
chr3R	1436585	1437875	1291	1437763	89	41.348	6.05432	39.1759
chr3R	27569693	27570216	524	27569929	98	41.3669	5.48679	39.1948
chrX	13628793	13629467	675	13629127	85	41.389	6.36622	39.2165
chr2L	9520953	9521868	916	9521033	134	41.3985	4.12484	39.2259
chr3L	18099069	18099926	858	18099460	110	41.3988	4.91018	39.2261
chr3L	11278613	11279175	563	11278955	95	41.4019	5.667	39.2293
chrX	7825166	7825599	434	7825361	102	41.4686	5.28777	39.2953
chr3R	19593069	19593677	609	19593318	105	41.4738	5.14162	39.3003
chr2R	11127279	11128464	1186	11127793	90	41.4759	6.00507	39.3023
chr2R	19973594	19974726	1133	19974031	106	41.4974	5.09803	39.3237
chrX	1837212	1838178	967	1837607	86	41.5048	6.30751	39.331
chr2R	11699960	11701232	1273	11700255	124	41.5175	4.41822	39.3434
chr2R	9039350	9040379	1030	9040118	96	41.5225	5.62521	39.3482
chr3R	4343360	4344040	681	4343672	98	41.5583	5.51463	39.3835
chrX	12476764	12477803	1040	12477077	86	41.6084	6.32628	39.4331
chrX	13203140	13204317	1178	13203912	87	41.6251	6.25116	39.4495
chr2L	559099	559885	787	559366	106	41.6649	5.11953	39.4888
chr3L	3545535	3545914	380	3545704	152	41.6748	3.74993	39.4986
chr3R	26589810	26590787	978	26590296	152	41.6748	3.74993	39.4986
chr3R	11158626	11159239	614	11158913	87	41.679	6.26077	39.5027
chr2L	5009447	5010078	632	5009614	84	41.6969	6.50644	39.5197
chrX	3655132	3655827	696	3655304	84	41.6969	6.50644	39.5197
chrX	5984898	5985751	854	5984999	84	41.6969	6.50644	39.5197
chrX	7003924	7004378	455	7004132	84	41.6969	6.50644	39.5197
chrX	8975026	8975374	349	8975179	84	41.6969	6.50644	39.5197
chrX	11244495	11245677	1183	11244787	84	41.6969	6.50644	39.5197
chrX	13715698	13716389	692	13716223	84	41.6969	6.50644	39.5197
chrX	17385145	17385711	567	17385381	84	41.6969	6.50644	39.5197
chrX	20529707	20530159	453	20529844	84	41.6969	6.50644	39.5197
chrX	13518308	13519727	1420	13518891	89	41.7132	6.11678	39.5359
chr3R	5707092	5707559	468	5707227	88	41.7493	6.19705	39.5714
chr3L	8593730	8594516	787	8594138	101	41.7518	5.37852	39.5738
chr2L	1172258	1172994	737	1172889	129	41.7601	4.29299	39.582
chr3R	5423004	5423524	521	5423329	98	41.7723	5.54589	39.5939
chr2R	9427086	9427679	594	9427410	104	41.7783	5.2297	39.5999
chr3R	23098769	23099654	886	23099310	87	41.8057	6.2834	39.6269
chr2R	11458820	11459336	517	11458987	133	41.825	4.18911	39.646
chr2R	5599025	5599267	243	5599128	104	41.8374	5.23757	39.6583
chr3L	21500220	21501638	1419	21500800	104	41.8374	5.23757	39.6583
chr3R	17013044	17013727	684	17013462	117	41.8515	4.68911	39.6722
chr3L	4405736	4406254	519	4406014	135	41.8716	4.14122	39.6919
chr3R	9260043	9260897	855	9260751	94	41.9209	5.80979	39.7406
chr2R	14526166	14527349	1184	14526333	89	41.9223	6.15276	39.742
chr3L	7234211	7234668	458	7234360	101	41.9586	5.40737	39.778
chr3L	21721775	21721997	223	21721916	95	41.9605	5.75292	39.7799
chr2R	14333802	14334405	604	14334124	124	41.9637	4.46307	39.783
chr3R	19550936	19552015	1080	19551464	124	41.9637	4.46307	39.783
chr3R	206835	207580	746	207396	96	41.9639	5.69202	39.7831
chr3R	13846995	13847716	722	13847426	96	41.9639	5.69202	39.7831
chr3R	5358445	5360648	2204	5359580	106	41.9808	5.16024	39.7999
chr2R	13743064	13743830	767	13743479	111	42.0192	4.94298	39.8377
chr3R	1484521	1486595	2075	1486228	105	42.0238	5.21351	39.8422
chr2L	8204865	8205675	811	8205213	134	42.0519	4.18319	39.8698
chr2L	21039573	21040379	807	21040009	99	42.1064	5.53788	39.9237
chr3L	7903962	7905340	1379	7904758	116	42.1274	4.75684	39.9445
chr2L	4981088	4982151	1064	4981526	91	42.1448	6.04685	39.9616
chr3R	16090609	16091878	1270	16090717	114	42.2108	4.84348	40.0268
chr3L	10624002	10624636	635	10624277	106	42.2115	5.19013	40.0275
chr3R	7712581	7713650	1070	7713488	103	42.2199	5.33911	40.0357
chr3R	14074853	14076144	1292	14075303	99	42.2222	5.55467	40.038
chr3L	4212650	4212946	297	4212809	109	42.2448	5.05672	40.0602
chr3R	16941526	16942213	688	16941841	109	42.2448	5.05672	40.0602
chr3L	11211799	11212490	692	11212240	106	42.2744	5.1983	40.0895
chr3R	23405949	23408195	2247	23406366	100	42.2766	5.50657	40.0917
chr3L	6961909	6962885	977	6962370	165	42.2971	3.56656	40.1119
chr3R	5702761	5703718	958	5703569	94	42.3087	5.87104	40.1234
chr2L	5541983	5543273	1291	5542137	98	42.3142	5.62563	40.1289
chr3R	19548308	19550231	1924	19549145	107	42.3281	5.15811	40.1426
chr2R	2872810	2873647	838	2873440	107	42.4004	5.16738	40.2141
chr3R	2980647	2981125	479	2980855	104	42.4011	5.31291	40.2147
chr3R	7060550	7061221	672	7060877	87	42.4092	6.39194	40.2227
chr2R	8592487	8592953	467	8592626	115	42.4156	4.82779	40.2289
chr3L	17839294	17840472	1179	17839522	93	42.4253	5.95573	40.2383
chr2L	542374	542838	465	542499	110	42.4402	5.03686	40.253
chr2R	15192536	15192895	360	15192702	110	42.4402	5.03686	40.253
chr3R	14493350	14493860	511	14493599	88	42.4587	6.3222	40.2712
chrX	19087414	19087654	241	19087485	88	42.4587	6.3222	40.2712
chr2L	12534299	12534898	600	12534684	134	42.465	4.22037	40.2774
chr2L	12465257	12465877	621	12465473	136	42.5063	4.17167	40.3183
chr2R	4609199	4610312	1114	4610148	118	42.5448	4.72884	40.3563
chr3L	19984869	19985460	592	19985133	99	42.5465	5.60191	40.358
chr2L	5999039	5999646	608	5999434	85	42.5507	6.58299	40.3615
chr2R	10742301	10742581	281	10742452	85	42.5507	6.58299	40.3615
chrX	19560904	19561491	588	19561247	85	42.5507	6.58299	40.3615
chrX	20380187	20382058	1872	20381018	85	42.5507	6.58299	40.3615
chrX	18677915	18678108	194	18677995	89	42.5785	6.26668	40.389
chr3L	16605063	16606601	1539	16605443	105	42.5838	5.28745	40.3941
chr3R	11072226	11072787	562	11072516	108	42.5904	5.14524	40.4006
chr2R	5735147	5735907	761	5735440	102	42.6226	5.44676	40.4323
chr3L	3373936	3374511	576	3374161	129	42.6226	4.37513	40.4323
chr2L	19497893	19498416	524	19498088	133	42.6581	4.26492	40.4674
chr2R	17088461	17089244	784	17088638	93	42.6784	5.99678	40.4874
chr3L	15298222	15298921	700	15298516	93	42.6784	5.99678	40.4874
chr3L	13029888	13030405	518	13030287	101	42.6938	5.51086	40.5027
chr3R	12898024	12898558	535	12898385	90	42.7024	6.21332	40.5111
chr3R	9808990	9809723	734	9809125	87	42.7093	6.44644	40.518
chr3L	22828249	22829138	890	22828892	95	42.7178	5.87095	40.5263
chr3L	5554471	5554944	474	5554762	144	42.754	3.99977	40.5622
chr3R	16607358	16608945	1588	16608518	118	42.7641	4.75301	40.5722
chr3R	20676067	20676744	678	20676416	106	42.7678	5.2627	40.5757
chr4	680150	681387	1238	680958	106	42.7678	5.2627	40.5757
chr3L	11341862	11343829	1968	11343258	109	42.7816	5.12368	40.5894
chr3R	18509675	18510451	777	18510122	121	42.7829	4.64739	40.5906
chr3L	1366773	1367343	571	1367161	117	42.8274	4.7975	40.6346
chr3R	23763518	23763717	200	23763678	117	42.8274	4.7975	40.6346
chr2L	18707938	18709093	1156	18708708	91	42.83	6.16199	40.6372
chr3R	26216802	26217156	355	26217018	103	42.8554	5.42606	40.6621
chr2R	17600368	17602942	2575	17602298	115	42.8686	4.87975	40.6751
chr2L	12093476	12094023	548	12093765	124	42.8743	4.55555	40.6808
chr2R	17179451	17179836	386	17179635	122	42.9116	4.62647	40.7176
chr3R	26559624	26560401	778	26559949	122	42.9116	4.62647	40.7176
chr3R	10198969	10199697	729	10199544	107	42.9532	5.23863	40.7587
chr3L	16098496	16098980	485	16098852	103	42.9596	5.44043	40.7651
chr3L	311440	312008	569	311663	104	42.9753	5.39045	40.7803
chr3L	10509454	10510321	868	10509626	98	42.9777	5.72439	40.7827
chrXHet	60997	61771	775	61612	86	42.9789	6.5787	40.7839
chr2R	18158080	18158521	442	18158249	95	42.9935	5.91434	40.7983
chr2L	16817464	16817842	379	16817629	97	43.0213	5.79186	40.8259
chrX	7498455	7499168	714	7498675	97	43.0213	5.79186	40.8259
chrX	15898638	15899821	1184	15899430	123	43.0613	4.6081	40.8654
chr3L	5745993	5746564	572	5746179	92	43.0713	6.1309	40.8751
chr3L	1302288	1303311	1024	1302833	168	43.0718	3.56997	40.8756
chr2L	10435732	10436208	477	10435903	123	43.1251	4.61473	40.9281
chr3L	203482	204008	527	203787	101	43.1436	5.57488	40.9464
chr3L	16779778	16780035	258	16779892	88	43.1864	6.45251	40.9886
chrX	2031262	2032794	1533	2031413	88	43.1864	6.45251	40.9886
chr2L	6971349	6971735	387	6971612	94	43.2341	6.01909	41.0356
chr3R	7438991	7439734	744	7439318	119	43.2417	4.76858	41.043
chr2L	8361830	8363172	1343	8362138	126	43.2829	4.53209	41.084
chr2L	6966066	6966893	828	6966710	99	43.3172	5.71532	41.1178
chr2R	1540925	1541390	466	1541215	128	43.3333	4.47418	41.1336
chr3R	3737242	3737934	693	3737729	136	43.3337	4.24517	41.1339
chr3R	4089809	4090897	1089	4090457	106	43.3342	5.33733	41.1343
chr3L	3046212	3047309	1098	3046706	124	43.339	4.60325	41.139
chr3L	10651428	10651943	516	10651584	95	43.3752	5.97483	41.1748
chrX	9057918	9058717	800	9058349	95	43.3752	5.97483	41.1748
chrX	1235715	1236407	693	1236224	86	43.4096	6.65953	41.2081
chrX	2187358	2187852	495	2187478	86	43.4096	6.65953	41.2081
chrX	3581899	3583763	1865	3582490	86	43.4096	6.65953	41.2081
chrX	7217617	7219338	1722	7219136	86	43.4096	6.65953	41.2081
chrX	9249445	9250418	974	9250148	86	43.4096	6.65953	41.2081
chrX	17738546	17739223	678	17738909	86	43.4096	6.65953	41.2081
chrX	19399747	19400221	475	19400052	86	43.4096	6.65953	41.2081
chr3L	1578735	1579951	1217	1578932	98	43.4282	5.79219	41.2266
chr2L	13021147	13021596	450	13021504	129	43.4419	4.45415	41.2401
chr2L	20093507	20094414	908	20094003	89	43.4827	6.4262	41.2805
chr3R	9892998	9894524	1527	9893539	103	43.4863	5.5134	41.284
chr2R	4552827	4554334	1508	4553983	100	43.4949	5.68273	41.2925
chr3R	15051161	15052676	1516	15051383	100	43.4949	5.68273	41.2925
chr2R	5009357	5009839	483	5009663	107	43.5158	5.31188	41.3132
chr2L	9707557	9707848	292	9707730	110	43.5168	5.17026	41.314
chr3R	21504110	21504665	556	21504492	96	43.5193	5.9321	41.3165
chr2L	8528265	8528757	493	8528625	127	43.5235	4.52426	41.3207
chr2R	16965804	16966111	308	16965979	105	43.5442	5.41602	41.3411
chr3R	14011229	14011729	501	14011353	100	43.5459	5.69019	41.3427
chrX	1793453	1794908	1456	1794004	101	43.5563	5.63409	41.3529
chr2L	305532	306804	1273	305851	111	43.6211	5.13805	41.417
chr2L	2420581	2420985	405	2420687	121	43.6584	4.74094	41.4538
chr3R	23113986	23114724	739	23114399	111	43.7069	5.14866	41.5017
chr3R	11812669	11813447	779	11813184	107	43.7209	5.33876	41.5155
chr3R	4188123	4188559	437	4188414	128	43.7407	4.51425	41.5349
chr2R	2773056	2773434	379	2773301	136	43.7548	4.2829	41.5488
chr3L	18105895	18106329	435	18106089	126	43.7682	4.58098	41.562
chr2L	21573052	21573651	600	21573495	134	43.7732	4.33955	41.567
chr2R	5907047	5907664	618	5907470	93	43.7825	6.1783	41.5762
chrX	15365764	15366419	656	15366249	93	43.7825	6.1783	41.5762
chr3R	20115606	20116314	709	20115945	102	43.8216	5.61561	41.6148
chr2R	13473287	13474115	829	13473770	113	43.8376	5.0766	41.6306
chr3L	16053648	16055002	1355	16054495	132	43.8539	4.40421	41.6468
chr3L	20202192	20202488	297	20202321	94	43.8542	6.11984	41.6471
chr3R	17346195	17347469	1275	17346715	115	43.8761	4.99676	41.6688
chr3L	16580885	16581888	1004	16581564	98	43.8856	5.8616	41.6781
chr2R	13982021	13983108	1088	13982818	93	43.8939	6.19683	41.6863
chr2L	12530715	12531802	1088	12531424	118	43.9155	4.88126	41.7075
chr3L	17421511	17422413	903	17422025	120	43.9421	4.80832	41.7338
chr3L	17522714	17524114	1401	17523083	120	43.9421	4.80832	41.7338
chr3R	18550075	18550738	664	18550460	131	43.9461	4.44244	41.7377
chr3R	10534880	10535197	318	10535045	123	43.9487	4.70093	41.7403
chr2L	16816228	16817358	1131	16816779	112	43.9686	5.13623	41.7598
chr3R	16922536	16924168	1633	16923455	94	43.9765	6.13986	41.7677
chr3R	22770914	22771625	712	22771150	137	43.9793	4.27615	41.7704
chr3L	1321359	1321873	515	1321529	103	43.988	5.58358	41.7789
chr3L	18741509	18742317	809	18741676	103	43.988	5.58358	41.7789
chrX	9045975	9046838	864	9046455	100	43.9923	5.75583	41.7832
chr3L	2572973	2574803	1831	2573153	106	43.9925	5.42503	41.7834
chr2L	9203313	9203782	470	9203633	146	43.9931	4.05494	41.784
chr2R	10413446	10414602	1157	10414471	98	44.0011	5.87922	41.7918
chr3R	1497966	1499159	1194	1498770	93	44.0182	6.21757	41.8089
chr2R	5431272	5432359	1088	5431474	140	44.0345	4.20289	41.825
chr2R	6992106	6992913	808	6992462	104	44.0421	5.53671	41.8325
chr3R	25582917	25583702	786	25583185	179	44.0482	3.46771	41.8384
chr2R	8459303	8460298	996	8459603	113	44.0906	5.10711	41.8802
chr2R	5287084	5287909	826	5287753	102	44.1164	5.6577	41.9058
chr2R	19882383	19882777	395	19882575	116	44.1485	4.98743	41.9375
chr3L	10671798	10672488	691	10672111	121	44.1487	4.7939	41.9376
chrX	16266061	16268193	2133	16267733	118	44.1869	4.91185	41.9753
chr2L	1147387	1148004	618	1147862	108	44.2678	5.36107	42.0552
chrX	148655	149098	444	148823	87	44.2733	6.73608	42.06
chrX	3998128	3998499	372	3998327	87	44.2733	6.73608	42.06
chrX	14127870	14128549	680	14128221	87	44.2733	6.73608	42.06
chr2L	8693625	8694770	1146	8694499	124	44.2877	4.70169	42.0741
chr3R	27551218	27552399	1182	27551425	122	44.3352	4.77758	42.1212
chr2L	5720937	5721428	492	5721112	98	44.35	5.9327	42.1357
chr2L	9792782	9793409	628	9793160	122	44.3559	4.7798	42.1414
chr3R	1394363	1394799	437	1394519	131	44.3942	4.48536	42.1794
chr2R	16214077	16215488	1412	16214893	111	44.4033	5.23528	42.1884
chr3R	4640007	4640473	467	4640184	123	44.4229	4.75106	42.2079
chr2R	3283146	3283672	527	3283418	95	44.4291	6.1442	42.214
chrX	17315965	17316482	518	17316142	120	44.4418	4.86326	42.2265
chr3R	18546448	18547028	581	18546855	109	44.4485	5.33565	42.2329
chr2R	10464412	10465094	683	10464708	115	44.4783	5.06763	42.2623
chr3R	1470475	1470941	467	1470652	106	44.4983	5.49312	42.2821
chr2R	8231414	8232535	1122	8232015	115	44.5337	5.07418	42.3172
chr3R	3316568	3317731	1164	3317362	118	44.5471	4.95265	42.3305
chr3L	9719756	9720408	653	9719918	123	44.5637	4.76601	42.3468
chr3R	20881499	20883214	1716	20881824	117	44.5731	4.99579	42.3562
chr3R	17779413	17780321	909	17779955	110	44.6305	5.31091	42.4128
chrX	15392292	15393318	1027	15393026	96	44.6376	6.10927	42.4197
chr3R	18201361	18201868	508	18201554	116	44.6736	5.04861	42.4552
chr3L	5346754	5347301	548	5346930	126	44.6974	4.67562	42.4788
chrX	4812327	4813172	846	4812852	88	44.6999	6.72993	42.4811
chrX	14613447	14614027	581	14613885	90	44.7274	6.56881	42.5084
chr3R	17869776	17870167	392	17870003	100	44.7635	5.87053	42.5441
chr3L	14530547	14531026	480	14530861	108	44.7852	5.42893	42.5654
chr3R	14849501	14850032	532	14849736	89	44.7909	6.66233	42.5712
chr2L	8958816	8959819	1004	8959453	153	44.8371	3.96798	42.6168
chr3R	25878239	25878649	411	25878478	94	44.8469	6.28371	42.6266
chr3R	20875379	20876421	1043	20875944	122	44.8512	4.83319	42.6306
chr3R	16964198	16964462	265	16964290	120	44.949	4.91947	42.7272
chr3R	24657505	24658080	576	24657791	125	44.9809	4.73931	42.7589
chr3R	20947849	20948993	1145	20948413	108	44.9935	5.45644	42.7713
chr3R	17545191	17546102	912	17545561	109	45.0238	5.41025	42.8011
chr2L	19492803	19493814	1012	19493066	132	45.0652	4.51934	42.8421
chrX	15763534	15765230	1697	15765145	118	45.0669	5.01195	42.8437
chr3R	3738617	3739637	1021	3739144	116	45.0718	5.09537	42.8485
chr2R	3406084	3407027	944	3406624	130	45.0926	4.58423	42.8691
chr3L	16124509	16125585	1077	16125271	130	45.0926	4.58423	42.8691
chr2L	9430673	9431133	461	9430996	93	45.1227	6.40406	42.8988
chr3L	8030793	8031306	514	8031105	127	45.1315	4.68625	42.9076
chrX	548300	550050	1751	549921	88	45.142	6.81263	42.9172
chrX	1718323	1719105	783	1718470	88	45.142	6.81263	42.9172
chrX	10708135	10708830	696	10708403	88	45.142	6.81263	42.9172
chrX	11388548	11390058	1511	11389234	88	45.142	6.81263	42.9172
chrX	12797094	12797669	576	12797493	88	45.142	6.81263	42.9172
chrX	21882718	21884449	1732	21883159	88	45.142	6.81263	42.9172
chr3L	1102240	1102746	507	1102455	113	45.1844	5.2406	42.9592
chr2R	17578196	17579316	1121	17578603	126	45.1904	4.72638	42.9651
chr2R	14687862	14689339	1478	14688034	110	45.202	5.38415	42.9766
chr2L	18698441	18699274	834	18698791	116	45.2071	5.11132	42.9814
chr3R	24983270	24984000	731	24983638	127	45.2167	4.69495	42.991
chrX	15358582	15359081	500	15358785	107	45.2659	5.54446	43.0394
chrX	19059957	19060559	603	19060292	150	45.2698	4.06667	43.0433
chr3L	15960779	15961628	850	15961129	139	45.2799	4.33813	43.0533
chrX	19073624	19074170	547	19073965	114	45.2861	5.20797	43.0594
chr2L	18137824	18138195	372	18138020	100	45.4178	5.96917	43.1896
chr3L	11283183	11283756	574	11283353	108	45.4368	5.5153	43.2083
chr3L	18019050	18019361	312	18019253	108	45.4368	5.5153	43.2083
chr3L	15588736	15589923	1188	15589502	116	45.4553	5.14068	43.2267
chr2L	8739816	8740559	744	8740188	149	45.4729	4.1055	43.2441
chr2R	3137685	3138605	921	3138369	105	45.5438	5.69096	43.3142
chr3R	14809133	14809682	550	14809440	105	45.5438	5.69096	43.3142
chr3L	16567311	16567999	689	16567540	123	45.5572	4.87249	43.3275
chr3R	14987764	14988269	506	14988149	115	45.5598	5.19671	43.3299
chr2R	3294475	3295569	1095	3295219	112	45.5628	5.33405	43.3327
chr2L	21168121	21169397	1277	21168475	101	45.5632	5.92866	43.3331
chr3L	15590030	15591160	1131	15590468	123	45.5703	4.8739	43.3401
chr3L	2256779	2257904	1126	2257588	128	45.6108	4.70133	43.3801
chr3L	13004387	13005224	838	13004731	108	45.6266	5.54065	43.3957
chr3L	15980987	15981637	651	15981425	99	45.6324	6.06621	43.4015
chr3L	9831355	9832202	848	9831989	124	45.6512	4.84574	43.4201
chrX	2234016	2234598	583	2234442	105	45.6893	5.71136	43.4578
chr3L	6068094	6068631	538	6068478	97	45.7041	6.21185	43.4725
chr2L	6343149	6343893	745	6343603	106	45.7064	5.65829	43.4746
[truncated: 2,904 more rows]

## Sheet: SIN3 220HA peaks FE>3 IDR 0.1
chr	start	end	length	abs_summit	pileup	(-)LOG10(pvalue)	fold_enrichment	(-)LOG10(qvalue)
chr3R	3349380	3349847	468	3349711	123	25.4445	3.00167	23.7654
chr3R	9790396	9790860	465	9790455	111	23.2022	3.00435	21.5495
chrX	16314897	16316588	1692	16315223	111	23.2022	3.00435	21.5495
chr3L	22710607	22711079	473	22710975	104	21.9552	3.01199	20.3181
chr3L	11986017	11986389	373	11986195	132	27.308	3.01368	25.6072
chr2RHet	390775	391232	458	391081	126	26.188	3.01544	24.5005
chr2L	13553204	13553868	665	13553637	109	22.9514	3.01592	21.3021
chr2L	20884525	20884970	446	20884704	120	25.0678	3.01738	23.3932
chr2L	8233208	8233999	792	8233641	214	43.0147	3.01935	41.1544
chr3L	8296958	8297168	211	8297041	114	23.9472	3.01952	22.2856
chr2L	496434	496684	251	496591	125	26.0627	3.02061	24.3764
chr2L	8346411	8346589	179	8346445	108	22.8264	3.0219	21.1785
chr3L	9841146	9841488	343	9841314	119	24.9426	3.02283	23.2694
chr3L	15527621	15527897	277	15527782	110	23.2295	3.02372	21.5764
chrX	21233801	21234315	515	21233987	152	31.2832	3.02481	29.5387
chr3L	4121009	4121466	458	4121139	124	25.9376	3.02588	24.2527
chr3R	17779407	17780371	965	17780008	118	24.8176	3.02839	23.1459
chr3L	15109659	15110068	410	15109917	140	29.0645	3.0303	27.3439
chr3L	19074365	19074823	459	19074620	112	23.6974	3.03117	22.0391
chr3R	25113767	25114159	393	25114039	123	25.8127	3.03125	24.1291
chr3L	5240474	5242081	1608	5241418	106	22.577	3.03428	20.932
chr3R	1457860	1458266	407	1458038	111	23.5729	3.03719	21.916
chr3R	13512567	13512885	319	13512745	296	59.173	3.03853	57.1768
chr3R	2928533	2929363	831	2928702	154	31.9014	3.04012	30.1502
chr3L	1299843	1300574	732	1300340	170	35.0047	3.04134	33.2217
chr2L	20982090	20982935	846	20982422	126	26.5583	3.04458	24.8663
chr3L	557073	557851	779	557458	104	22.3076	3.04523	20.6663
chr2L	10231230	10231961	732	10231747	120	25.4393	3.04802	23.7603
chr3R	4876336	4876798	463	4876413	109	23.3246	3.04963	21.6705
chr2R	11784513	11785056	544	11784701	125	26.4341	3.05009	24.7438
chr3R	5995489	5996388	900	5996222	125	26.4341	3.05009	24.7438
chr2L	11053090	11053690	601	11053271	146	30.5345	3.05213	28.798
chr3R	12821555	12822586	1032	12821963	146	30.5345	3.05213	28.798
chr2R	19744238	19744618	381	19744517	103	22.2049	3.05393	20.5649
chr3L	3485020	3485980	961	3485297	171	35.4993	3.05913	33.7113
chr3R	12047103	12047597	495	12047438	112	24.0192	3.05956	22.3569
chr3R	8818684	8819087	404	8818930	139	29.2927	3.06048	27.5697
chr3R	14407887	14408205	319	14408050	118	25.201	3.06057	23.5245
chr3R	24899680	24900070	391	24899876	107	23.0774	3.06263	21.4266
chr3L	698526	698819	294	698647	134	28.3502	3.06283	26.6376
chr3R	13634704	13635227	524	13634888	112	24.0729	3.06431	22.4098
chr3L	4071686	4071910	225	4071787	138	29.169	3.06563	27.4474
chr2R	2055862	2056290	429	2056073	119	25.4993	3.0692	23.8196
chr2L	7418362	7418777	416	7418522	106	22.9542	3.06936	21.3048
chr2R	14180080	14180437	358	14180151	106	22.9542	3.06936	21.3048
chr3L	7830141	7830412	272	7830319	129	27.4675	3.07001	25.765
chr3L	784671	784871	201	784764	141	29.9157	3.07709	28.1859
chr2R	10464489	10464972	484	10464705	110	23.8268	3.07735	22.1665
chr3L	10770361	10770587	227	10770422	100	21.9275	3.08412	20.2907
chr3R	16919956	16920296	341	16920225	160	33.7648	3.08464	31.9942
chr2L	13770882	13771332	451	13770976	124	26.6882	3.08611	24.9947
chr3R	26216155	26216702	548	26216412	139	29.6697	3.08769	27.9425
chr3R	6522200	6522897	698	6522267	154	32.6491	3.08897	30.8901
chr2L	10268575	10269057	483	10268854	103	22.5864	3.09051	20.9413
chr3R	10514640	10517004	2365	10515655	290	59.5308	3.0919	57.5315
chr2R	2878266	2878992	727	2878440	123	26.5657	3.09219	24.8734
chr3R	10133994	10135032	1039	10134128	134	28.8247	3.09834	27.1066
chr3R	13628772	13629240	469	13629081	127	27.4374	3.0985	25.7352
chr3L	8542207	8543535	1329	8543035	156	33.2739	3.10389	31.5085
chr3R	3825261	3825988	728	3825658	146	31.2885	3.10409	29.5439
chr3L	9758959	9759229	271	9759120	116	25.3272	3.1049	23.6494
chr3L	23688975	23689359	385	23689114	101	22.3429	3.10548	20.7011
chr3L	8711750	8712123	374	8711949	170	36.1283	3.1082	34.3341
chr3R	159567	159921	355	159745	120	26.1997	3.1112	24.512
chr3L	546834	547454	621	547203	105	23.2166	3.11266	21.5636
chr3L	6955216	6955959	744	6955549	105	23.2166	3.11266	21.5636
chrX	10372628	10373432	805	10372900	105	23.2166	3.11266	21.5636
chr3L	10673918	10674600	683	10674139	149	32.0119	3.1127	30.2596
chr3L	723564	724137	574	723710	154	33.0297	3.11398	31.2665
chr2R	2553567	2553760	194	2553651	124	27.072	3.11713	25.3742
chr2L	8215241	8215559	319	8215408	146	31.5465	3.12197	29.7988
chr3R	20434598	20434958	361	20434694	98	21.9507	3.12637	20.3137
chr2R	12901589	12902218	630	12901952	132	28.816	3.12797	27.0981
chr2L	8373996	8374636	641	8374342	117	25.8363	3.13144	24.1525
chr3L	24021297	24022024	728	24021837	160	34.5277	3.13303	32.7493
chr3L	1586499	1586957	459	1586725	140	30.5594	3.13764	28.8227
chr3R	9861152	9862038	887	9861862	140	30.5594	3.13764	28.8227
chr2R	2030019	2031549	1531	2030997	162	35.0116	3.13813	33.2285
chr2L	220382	223080	2699	222465	144	31.431	3.14209	29.6848
chr2L	8543174	8543377	204	8543288	139	30.4388	3.14358	28.7032
chr3L	2863290	2863749	460	2863649	97	21.9305	3.14496	20.2936
chr3L	22127560	22128396	837	22128317	115	25.5956	3.14566	23.9147
chr3L	3539481	3539881	401	3539635	157	34.1651	3.14875	32.3906
chrX	19051683	19052440	758	19052018	232	49.4101	3.15028	47.4939
chr3L	2170740	2171398	659	2171137	133	29.3263	3.15149	27.6025
chrX	16243936	16244747	812	16244349	100	22.615	3.15241	20.9696
chr2R	7482366	7483018	653	7482887	186	40.1335	3.15337	38.3001
chr2R	1137903	1138605	703	1138438	157	34.2742	3.15585	32.4985
chr2L	7432229	7432540	312	7432380	118	26.3489	3.15797	24.6595
chr2R	15067531	15068495	965	15068206	104	23.4893	3.15806	21.8332
chr2L	13082608	13083126	519	13082926	316	66.689	3.15869	64.6346
chrX	10257299	10257944	646	10257647	99	22.4958	3.16097	20.8517
chr4	328601	329119	519	328830	145	31.942	3.16376	30.1905
chr2R	20084417	20085560	1144	20084782	121	27.1027	3.16977	25.4046
chr3R	212629	213728	1100	212990	139	30.8145	3.17108	29.0746
chr3L	20943536	20944072	537	20943726	104	23.6268	3.17133	21.9692
chr2L	19155872	19156468	597	19156329	96	21.9838	3.17162	20.3462
chr3R	26567496	26567843	348	26567666	171	37.4085	3.17287	35.6018
chr3L	15526309	15526843	535	15526573	180	39.2694	3.17369	37.4442
chrX	19191883	19192447	565	19192137	97	22.2588	3.17876	20.618
chr3L	19081972	19082857	886	19082137	110	24.9999	3.1841	23.3261
chr2L	20961378	20961771	394	20961590	98	22.5206	3.18442	20.8762
chr3R	18882988	18883720	733	18883571	128	28.7296	3.18486	27.0125
chr2L	17379871	17380244	374	17379986	137	30.5932	3.18517	28.8559
chr2R	18084565	18085018	454	18084922	137	30.5932	3.18517	28.8559
chr2L	6508597	6509315	719	6508908	111	25.2517	3.1882	23.5746
chr2L	13616554	13617073	520	13616712	114	25.8736	3.18825	24.1893
chr2L	10408172	10408711	540	10408363	141	31.4653	3.18849	29.7184
chr3L	3386314	3387389	1076	3386897	159	35.1895	3.18861	33.4043
chr3R	7039875	7040592	718	7040323	100	23.0157	3.19258	21.3656
chr3R	12030409	12031549	1141	12030917	149	33.2091	3.19463	31.4443
chr3L	8543806	8544257	452	8543942	117	26.5721	3.19494	24.8798
chr3L	20179538	20180144	607	20179988	123	27.82	3.1951	26.1137
chr3L	1004918	1005189	272	1005045	100	23.0578	3.19682	21.4073
chr2R	2043995	2044327	333	2044268	95	22.0261	3.19777	20.388
chr3L	16472062	16472474	413	16472282	144	32.2189	3.19796	30.4641
chr2L	1177470	1177945	476	1177748	126	28.4932	3.19916	26.7791
chr2R	15518666	15519158	493	15519041	95	22.0407	3.19931	20.4024
chr2R	12473088	12474634	1547	12473445	183	40.4154	3.20365	38.5795
chr3R	17464139	17464420	282	17464293	120	27.3186	3.2054	25.6176
chr3R	17457178	17457574	397	17457463	116	26.4843	3.20544	24.7933
chr2R	10250241	10250785	545	10250472	182	40.2971	3.20876	38.4624
chr2R	17547296	17547677	382	17547604	120	27.3851	3.21105	25.6835
chr3L	2236836	2237174	339	2236999	98	22.7816	3.2112	21.1342
chr3L	14356386	14356912	527	14356736	98	22.7816	3.2112	21.1342
chr2R	12048961	12049495	535	12049223	111	25.5211	3.21279	23.8411
chr2R	6015457	6015980	524	6015804	102	23.6562	3.21484	21.9982
chr3L	16404623	16405229	607	16405181	124	28.2683	3.21489	26.5566
chr2R	12093544	12094492	949	12093917	137	30.9934	3.21508	29.2517
chrX	20942592	20943330	739	20943007	115	26.3947	3.21597	24.7048
chrX	12622619	12623300	682	12622991	145	32.7377	3.22002	30.9778
chr3R	6182729	6183106	378	6182825	94	22.0276	3.22018	20.3895
chr3L	4135860	4136160	301	4136006	101	23.5399	3.22419	21.8833
chr3R	8181596	8182176	581	8182040	101	23.5399	3.22419	21.8833
chr2L	10423087	10423698	612	10423423	144	32.6207	3.22665	30.8621
chr3R	5083793	5084169	377	5084093	104	24.2067	3.2276	22.5422
chr3R	5597000	5597817	818	5597328	96	22.5495	3.23081	20.9047
chr3R	24656696	24658076	1381	24657809	139	31.6318	3.23133	29.8832
chr2L	6424193	6424552	360	6424328	126	28.8976	3.23198	27.1789
chr3R	2226579	2227554	976	2226801	126	28.8976	3.23198	27.1789
chr3L	5800708	5801608	901	5801074	143	32.5039	3.2334	30.7464
chr3L	9845129	9845598	470	9845500	94	22.1531	3.23363	20.5135
chr2L	11066064	11067311	1248	11066590	130	29.7704	3.23424	28.0421
chr2R	9385634	9385962	329	9385812	108	25.1365	3.23572	23.4608
chr2R	14834725	14834948	224	14834822	104	24.2983	3.23654	22.6329
chr3R	2914463	2916341	1879	2915090	138	31.5153	3.23838	29.7679
chr3L	5134542	5134982	441	5134693	131	30.0379	3.23865	28.3063
chr3L	2034664	2034865	202	2034753	108	25.1723	3.2391	23.4962
chr3L	22717355	22717699	345	22717427	125	28.7815	3.23977	27.0638
chr2L	21344346	21344813	468	21344669	107	24.9778	3.24075	23.3042
chr3R	133353	134044	692	133571	129	29.6542	3.24181	27.9272
chr3R	16917291	16917706	416	16917385	119	27.5453	3.24275	25.842
chrX	19054266	19055439	1174	19054966	205	45.8036	3.24507	43.9184
chr3L	4225600	4226679	1080	4226239	150	34.1521	3.24521	32.3778
chr2L	487695	488476	782	488155	171	38.6049	3.24526	36.7861
chr3R	1013829	1014245	417	1014144	171	38.6049	3.24526	36.7861
chr3R	17012502	17013622	1121	17013475	175	39.476	3.24666	37.649
chr2R	5326590	5326996	407	5326916	111	25.9307	3.25037	24.2459
chr3R	26636985	26637774	790	26637189	149	34.0153	3.25044	32.2424
chr3R	8840339	8840558	220	8840428	170	38.4886	3.25112	36.6709
chr2R	12207850	12208617	768	12208330	119	27.6774	3.25413	25.9725
chr2R	6990030	6990905	876	6990532	103	24.2846	3.25608	22.6192
chr3L	7369246	7369582	337	7369412	112	26.214	3.2568	24.5262
chr3R	4625161	4626033	873	4625767	121	28.1572	3.25868	26.4468
chr2R	14723534	14723878	345	14723629	110	25.8158	3.25948	24.1322
chr3L	3090614	3090814	201	3090671	168	38.2569	3.26311	36.4418
chr2R	6490421	6490708	288	6490576	97	23.0798	3.26412	21.4289
chrX	11906092	11906824	733	11906583	97	23.0798	3.26412	21.4289
chr2R	19546617	19547232	616	19546724	105	24.8278	3.26736	23.1559
chr3R	5986818	5987314	497	5987138	113	26.5748	3.27016	24.8825
chr2L	2904785	2905295	511	2904938	96	22.9396	3.27197	21.2904
chr4	226127	226686	560	226441	121	28.3209	3.27259	26.6086
chr3R	26608550	26608911	362	26608822	133	30.9384	3.27571	29.1972
chr3R	10115626	10116451	826	10116162	108	25.5876	3.27837	23.9069
chr3R	3941501	3942421	921	3941844	149	34.4262	3.27909	32.6486
chr3L	10777990	10779296	1307	10778531	136	31.6964	3.28431	29.9472
chr2L	11052699	11052979	281	11052844	91	21.9787	3.28479	20.3412
chr3L	10652072	10652302	231	10652135	99	23.727	3.2866	22.0683
chr3L	9421378	9422085	708	9421734	103	24.6007	3.28741	22.9312
chr2R	5991047	5991458	412	5991187	107	25.4742	3.28816	23.7947
chr2R	20757352	20757844	493	20757504	107	25.4742	3.28816	23.7947
chr3L	21934704	21935542	839	21935102	159	36.8118	3.29447	35.0108
chrX	12631119	12631913	795	12631457	109	25.9878	3.29577	24.3023
chr3R	3945046	3946122	1077	3945588	207	47.2587	3.29751	45.3607
chr3R	7909185	7909992	808	7909522	211	48.1287	3.2977	46.2232
chr3R	25692849	25693661	813	25693189	110	26.2345	3.29853	24.5463
chr2L	8426076	8426462	387	8426300	158	36.6981	3.30128	34.898
chrX	12053	12554	502	12378	313	70.5014	3.30794	68.4192
chr2R	7180428	7180918	491	7180782	149	34.8423	3.30824	33.0607
chr3L	3387654	3388541	888	3387809	137	32.2278	3.30829	30.4729
chr2L	6717352	6717917	566	6717672	121	28.7398	3.30837	27.0226
chr2L	12172885	12173243	359	12173046	105	25.2491	3.30847	23.5721
chr3R	25924804	25925536	733	25924964	105	25.2491	3.30847	23.5721
chr3R	5934021	5934212	192	5934150	94	22.8532	3.30922	21.2049
chr2R	6418888	6419378	491	6419049	171	39.6853	3.3114	37.8566
chr2L	5290154	5290405	252	5290251	140	32.9866	3.31612	31.2238
chr2R	14225605	14226342	738	14225795	136	32.1151	3.31636	30.3616
chrX	19043012	19044334	1323	19043682	124	29.4997	3.3172	27.7741
chrX	10250644	10251297	654	10250773	116	27.7553	3.31785	26.0497
chr3L	4352525	4353134	610	4352678	117	27.9772	3.3181	26.2687
chr3L	17996342	17996784	443	17996467	134	31.7004	3.31813	29.9512
chr3R	3947870	3948702	833	3948264	215	49.4129	3.31831	47.4967
chr3L	567480	567998	519	567829	96	23.3911	3.31996	21.7361
chr3R	20086025	20086379	355	20086270	92	22.5176	3.32049	20.8732
chr3R	16407053	16407505	453	16407356	218	50.1693	3.32324	48.2468
chr2R	20662551	20662978	428	20662720	143	33.7456	3.32365	31.9751
chr2R	10880955	10881582	628	10881237	111	26.7713	3.32825	25.0769
chr3R	17872360	17872688	329	17872436	111	26.7713	3.32825	25.0769
chrX	12619167	12619831	665	12619385	107	25.8989	3.32901	24.2143
chr3L	8712902	8713570	669	8713230	154	36.2465	3.32971	34.4509
chr3L	17757163	17757531	369	17757356	103	25.0262	3.32984	23.3522
chr2L	7526436	7526822	387	7526666	99	24.1534	3.33073	22.4895
chr3L	15500579	15501006	428	15500852	99	24.1534	3.33073	22.4895
chr3R	8248269	8248768	500	8248565	138	32.7623	3.33226	31.0021
chr3L	8837980	8838552	573	8838100	169	39.6167	3.33433	37.7885
chr2L	20084696	20085338	643	20084989	122	29.2763	3.33549	27.5535
chr3R	24460129	24461050	922	24460756	180	42.1153	3.33889	40.2633
chr2R	19699084	19699657	574	19699446	106	25.7882	3.33969	24.1053
chr2R	6415951	6416434	484	6416296	203	47.2222	3.34085	45.3245
chr2R	4560310	4561520	1211	4560918	102	24.9157	3.34094	23.2429
chr2R	20025322	20025749	428	20025671	168	39.5048	3.34113	37.6776
chr2R	18429404	18430267	864	18429564	129	30.9084	3.34262	29.1675
chr2R	19836594	19836962	369	19836794	129	30.9084	3.34262	29.1675
chr2R	6417956	6418615	660	6418336	191	44.6131	3.34294	42.7383
chr3L	750239	750947	709	750398	97	23.8295	3.34313	22.1692
chr3L	875950	876476	527	876097	148	35.1523	3.34567	33.3678
chr3L	2572989	2573885	897	2573490	200	46.7083	3.34871	44.8154
chr3L	15524811	15525800	990	15525631	151	35.8755	3.34982	34.0839
chr3R	8266993	8267572	580	8267264	103	25.2265	3.34992	23.5498
chr2L	13018903	13019399	497	13019217	159	37.6526	3.35009	35.8431
chr3L	1329703	1330744	1042	1330034	125	30.1429	3.3526	28.4103
chr3R	18953495	18953898	404	18953668	174	41.0219	3.35287	39.1803
chr2R	6029585	6030100	516	6029839	97	23.9335	3.35419	22.2721
chr3R	17029515	17030456	942	17029972	204	47.7562	3.35722	45.8538
chr2L	19163124	19163930	807	19163735	108	26.4404	3.35984	24.7499
chr3R	14304847	14305584	738	14305452	150	35.801	3.36017	34.0099
chr3R	19157087	19157325	239	19157244	169	40.0409	3.3609	38.2083
chr2L	8198633	8199185	553	8199009	146	34.9307	3.36162	33.1483
chr3L	13905677	13906044	368	13905904	88	21.9979	3.36218	20.3602
chr3L	21328063	21328725	663	21328231	184	43.4089	3.36267	41.5451
chrX	17044895	17045089	195	17045028	97	24.0164	3.363	22.354
chr2R	8566909	8567347	439	8567180	119	28.9452	3.36447	27.2259
chr3R	12274640	12276245	1606	12275713	138	33.1897	3.36478	31.425
chr2R	12467011	12467971	961	12467324	116	28.2823	3.36509	26.5705
chr2R	12468151	12468626	476	12468421	96	23.8246	3.3664	22.1644
chr3R	11983379	11983863	485	11983805	96	23.8246	3.3664	22.1644
chr3R	17424325	17424722	398	17424601	96	23.8246	3.3664	22.1644
chr3R	11851355	11852265	911	11851609	134	32.3191	3.3665	30.5633
chr2R	5858187	5858388	202	5858245	111	27.2027	3.3686	25.503
chrX	12561589	12563151	1563	12562317	111	27.2027	3.3686	25.503
chr2L	18571581	18572390	810	18572295	95	23.629	3.36946	21.9714
chr2R	12930814	12931039	226	12930933	88	22.0802	3.37179	20.4416
chr3R	16089252	16089683	432	16089596	101	25.0262	3.37492	23.3522
chr3R	92370	92882	513	92737	114	27.965	3.37694	26.2566
chr3L	5786997	5787495	499	5787291	129	31.339	3.37762	29.5937
chr3L	16154992	16155580	589	16155471	156	37.4043	3.37835	35.5976
chr3R	19430965	19431331	367	19431176	159	38.0807	3.3786	36.2672
chr3L	2809727	2810116	390	2809960	125	30.4685	3.37989	28.7326
chr3R	26163434	26164573	1140	26163735	91	22.8447	3.38214	21.1965
chr3R	1183650	1184016	367	1183802	122	29.833	3.38319	28.1041
chr3R	26634167	26634919	753	26634277	136	33.0083	3.3853	31.2454
chrX	15990044	15990838	795	15990559	96	24.0195	3.3874	22.3571
chr3R	12465376	12466116	741	12465712	103	25.6491	3.3925	23.9678
chr3L	1967536	1967927	392	1967692	90	22.7377	3.3957	21.0908
chr2R	20448217	20449471	1255	20448488	97	24.3316	3.39664	22.6657
chrX	15966936	15967693	758	15967376	127	31.1217	3.39681	29.3788
chrX	21186950	21187351	402	21187124	97	24.3733	3.40111	22.7068
chr3R	17175065	17175671	607	17175315	119	29.3817	3.40293	27.6573
chr3R	1396325	1397498	1174	1396647	166	40.1435	3.4103	38.31
chr2L	7387974	7388389	416	7388133	151	36.7761	3.41303	34.9754
chr3R	27886847	27887280	434	27887125	129	31.7762	3.41337	30.0263
chr3L	17612320	17612593	274	17612482	96	24.267	3.41417	22.6018
chr2R	11782775	11783119	345	11782935	189	45.4625	3.41593	43.58
chr3R	22925252	22925894	643	22925803	114	28.4048	3.41739	26.6916
chr3R	16998331	16998729	399	16998649	123	30.4583	3.41748	28.7225
chrX	8791816	8792511	696	8792337	103	25.9015	3.41807	24.2169
chr3L	17756535	17756971	437	17756723	139	34.1694	3.42238	32.3948
chr3R	13506001	13506414	414	13506168	176	42.6354	3.42383	40.7786
chr3R	1376110	1376596	487	1376218	88	22.5263	3.42408	20.8818
chr2L	13003880	13004873	994	13004013	123	30.5376	3.42429	28.801
chr2L	21827911	21829240	1330	21828190	124	30.8001	3.42718	29.0603
chr3R	5165289	5165661	373	5165510	139	34.2541	3.42887	32.4787
chr3R	18351800	18353033	1234	18352753	102	25.7959	3.43065	24.1129
chr3R	25590930	25591871	942	25591131	318	75.2795	3.43352	73.1629
chr3R	7022643	7023123	481	7022734	113	28.3727	3.43567	26.66
chr3R	11050076	11050609	534	11050266	98	24.9263	3.43582	23.2534
chr3R	12173413	12174344	932	12173542	98	24.9263	3.43582	23.2534
chr2R	19956460	19956945	486	19956569	141	34.8247	3.4374	33.0434
chr3R	303983	305073	1091	304858	123	30.6941	3.43776	28.9557
chr2R	14226504	14227203	700	14226752	96	24.4993	3.4394	22.831
chr3L	15204976	15205876	901	15205224	104	26.3604	3.44132	24.6708
chr3L	3170432	3171096	665	3170934	94	24.0569	3.44143	22.3941
chr2L	8292314	8292547	234	8292471	94	24.0581	3.44156	22.3953
chr2R	8901855	8902602	748	8902523	101	25.691	3.44358	24.0092
chr3R	6218346	6218859	514	6218494	122	30.5444	3.44472	28.8077
chr3R	10529293	10529891	599	10529506	233	56.0984	3.44548	54.1267
chr2R	11258697	11259304	608	11258963	90	23.1876	3.44756	21.5351
chr3R	5423097	5423529	433	5423353	104	26.4555	3.45093	24.7648
chr3R	17677125	17677695	571	17677533	104	26.4555	3.45093	24.7648
chr3R	11478397	11478943	547	11478536	136	33.8507	3.45106	32.0793
chr3L	10377851	10378185	335	10378028	124	31.0891	3.45191	29.3466
chr2R	13421226	13422051	826	13421351	111	28.0883	3.45231	26.3785
chr2L	20681474	20682615	1142	20681957	118	29.7204	3.45352	27.9926
chr2R	7551113	7551359	247	7551227	118	29.7204	3.45352	27.9926
chr3L	10676261	10676594	334	10676421	132	32.9828	3.45557	31.2201
chr2R	20279825	20280573	749	20280256	93	23.9532	3.45567	22.2914
chr2L	10987478	10988257	780	10987861	263	63.2558	3.45639	61.2275
chr2L	21038798	21039147	350	21038902	106	26.987	3.4578	25.2902
chr3L	16666406	16666886	481	16666759	107	27.2199	3.45791	25.52
chr3R	2485428	2485964	537	2485885	107	27.2199	3.45791	25.52
chr3R	18945577	18946051	475	18945884	108	27.4519	3.45793	25.7495
chr3R	5168055	5169569	1515	5168347	164	40.4525	3.46024	38.6163
chr3L	1576507	1576898	392	1576735	89	23.0845	3.46255	21.4335
chr3L	16623387	16623995	609	16623673	116	29.3919	3.46578	27.6674
chr2L	18145141	18145750	610	18145277	113	28.6949	3.46581	26.9782
chr4	156394	157036	643	156708	103	26.3708	3.46592	24.6811
chr3L	16602099	16602882	784	16602512	106	27.1164	3.47069	25.418
chr3L	18395971	18396322	352	18396146	106	27.1164	3.47069	25.418
chr3R	10304250	10304690	441	10304609	113	28.7484	3.47083	27.0311
chr3L	8521728	8522153	426	8521859	169	41.7872	3.47156	39.9386
chr3R	3850784	3852026	1243	3851593	114	29.0084	3.47336	27.2884
chr2L	207079	207674	596	207422	130	32.774	3.47642	31.0137
chr3R	19552133	19552842	710	19552689	130	32.774	3.47642	31.0137
chr3L	18891948	18892390	443	18892083	116	29.5125	3.47683	27.7868
chr3L	8516329	8517074	746	8516541	102	26.2487	3.47734	24.5604
chr2L	13511066	13511915	850	13511445	95	24.6159	3.47765	22.9463
chr2R	12470726	12471111	386	12470794	109	27.8875	3.47771	26.18
chr2R	8457126	8457323	198	8457281	142	35.5896	3.47776	33.8005
chr3L	22413703	22414560	858	22414222	182	44.9384	3.47927	43.0606
chr2R	13300081	13300658	578	13300316	147	36.7964	3.48074	34.9954
chr3L	19047894	19048753	860	19048350	119	30.2765	3.48254	28.5424
chr2R	18308259	18308721	463	18308418	112	28.6453	3.48313	26.9291
chr2L	841399	842131	733	841736	98	25.3813	3.48456	23.7028
chr2R	12113565	12114084	520	12113883	84	22.1147	3.48647	20.4756
chr3L	560760	561355	596	561211	114	29.1714	3.48856	27.4498
chr3R	16080294	16080983	690	16080582	101	26.1466	3.49109	24.4594
chr3L	10218124	10218495	372	10218455	125	31.8041	3.49321	30.0539
chr3R	8827516	8828363	848	8827823	194	47.9841	3.49324	46.0798
chr2R	13153494	13153979	486	13153743	87	22.8812	3.49398	21.2326
chr3L	22176073	22176312	240	22176167	87	22.8812	3.49398	21.2326
chr3R	11516550	11516776	227	11516672	87	22.8812	3.49398	21.2326
chr2L	14046871	14047693	823	14047090	118	30.1738	3.4944	28.4408
chr2L	18655900	18656388	489	18656235	114	29.2534	3.49621	27.5307
chr2R	12769036	12769947	912	12769788	112	28.789	3.49678	27.0713
chr3L	15168430	15168920	491	15168764	139	35.1366	3.49684	33.3523
chr2R	14195147	14195825	679	14195381	135	34.1974	3.49689	32.4224
chr3LHet	594235	594843	609	594475	163	40.7827	3.49748	38.9431
chr2L	11100435	11101087	653	11100809	128	32.5678	3.49819	30.8096
chr3L	4415416	4416153	738	4415661	129	32.8167	3.49934	31.0559
chr2R	3666910	3667218	309	3667119	98	25.5372	3.50135	23.8571
chr3R	18412248	18412827	580	18412512	138	34.9606	3.50144	33.1779
chrX	9053768	9054438	671	9054082	107	27.6766	3.50312	25.9719
chr3L	19439956	19440470	515	19440236	93	24.3754	3.50332	22.7089
chr3R	2222309	2222684	376	2222621	124	31.7018	3.50465	29.9526
chr2R	15329515	15330443	929	15329780	165	41.3712	3.5053	39.5259
chr3L	3124988	3126551	1564	3125712	165	41.3712	3.5053	39.5259
chr2L	18985722	18986598	877	18986163	88	23.2133	3.50552	21.5605
chr3L	7236778	7237325	548	7237208	151	38.1153	3.5083	36.3016
chr3L	16152399	16153398	1000	16152932	242	59.5621	3.50857	57.5626
chr3L	2420827	2421546	720	2421233	209	51.7909	3.50859	49.8546
chr3R	1197195	1197776	582	1197435	144	36.487	3.51002	34.689
chr3R	19938158	19938360	203	19938235	86	22.7812	3.51046	21.1338
chr2L	8825155	8826050	896	8825742	154	38.859	3.51084	37.038
chr3L	16879549	16879857	309	16879698	103	26.8106	3.5111	25.1157
chr2R	11100887	11101569	683	11101250	154	38.8781	3.51219	37.057
chr3R	26606346	26606536	191	26606412	141	35.8126	3.51261	34.0214
chr3L	9607535	9608296	762	9608068	111	28.7216	3.51289	27.0047
chr2R	75336	75786	451	75542	130	33.2295	3.51402	31.4644
chr3R	2221244	2222015	772	2221793	130	33.2295	3.51402	31.4644
chr3R	24451458	24451833	376	24451620	198	49.2999	3.51415	47.3845
chr3L	19898499	19898725	227	19898635	88	23.2886	3.51451	21.635
chr3R	5923076	5923872	797	5923561	148	37.55	3.51871	35.7417
chr3R	16884276	16884810	535	16884553	1908	452.761	3.51975	449.193
chr2L	4335809	4336299	491	4336100	99	25.945	3.51976	24.26
chr2L	7813931	7815071	1141	7814217	99	25.945	3.51976	24.26
chr2R	2034422	2034931	510	2034597	170	42.7933	3.52097	40.9351
chr2R	9106647	9107118	472	9106822	109	28.3407	3.52194	26.6282
chr3R	5084434	5085109	676	5084808	122	31.4393	3.52304	29.693
chr2L	20797568	20797956	389	20797726	200	49.9588	3.52438	48.0376
chr3L	3050040	3050220	181	3050067	88	23.381	3.52556	21.7262
chr2L	7973481	7973943	463	7973741	128	32.9134	3.52723	31.1516
chr3L	10684012	10684376	365	10684088	85	22.6822	3.52748	21.036
chr3R	19924495	19925138	644	19924880	85	22.6822	3.52748	21.036
chr3L	1351950	1352382	433	1352286	153	38.8727	3.52856	37.0516
chr2R	6977402	6978066	665	6977760	152	38.6745	3.53138	36.855
chr2R	10405452	10406144	693	10406051	88	23.4488	3.53368	21.7933
chr3R	20696239	20696826	588	20696636	88	23.4488	3.53368	21.7933
chr3L	749272	749505	234	749402	202	50.6183	3.53446	48.6916
chr3L	16704529	16704940	412	16704797	128	33.0276	3.53685	31.2645
chr3L	15228588	15228956	369	15228719	148	37.8103	3.5378	35.9993
chr3R	5171922	5173066	1145	5172425	235	58.5399	3.53792	56.5488
chr3R	26122474	26122850	377	26122624	91	24.2152	3.5395	22.5505
chr3R	14298415	14298795	381	14298622	121	31.3993	3.54059	29.6534
chr2R	5858629	5859079	451	5858713	116	30.2139	3.54148	28.4805
chr3R	10484983	10485544	562	10485208	311	76.756	3.54262	74.6291
chr3L	4221401	4222048	648	4221543	113	29.5183	3.54355	27.7925
chr3L	1102240	1102530	291	1102417	174	44.115	3.54449	42.2446
chr2L	22353844	22354906	1063	22354196	164	41.7261	3.54452	39.878
chr3L	4612965	4613381	417	4613028	104	27.3767	3.54486	25.6752
chr2R	12941381	12941764	384	12941513	110	28.8226	3.54573	27.1045
chr3L	15583242	15584262	1021	15583410	167	42.4889	3.54753	40.6339
chr2L	13398752	13399228	477	13399014	147	37.7099	3.54802	35.8998
chr3L	1324045	1324649	605	1324472	180	45.64	3.55008	43.756
chrX	14841184	14842485	1302	14841693	286	71.0226	3.55135	68.9363
chrX	14105257	14105667	411	14105503	120	31.2999	3.55313	29.5552
chr3L	146287	146645	359	146470	90	24.0991	3.55399	22.4357
chr3R	24983552	24983897	346	24983604	148	38.0448	3.55505	36.2317
chr3R	14274322	14274871	550	14274672	127	33.0141	3.55601	31.2511
chr3R	27539518	27539981	464	27539739	86	23.171	3.55821	21.5186
chr3R	1048863	1049269	407	1049037	103	27.2785	3.55954	25.5781
chr3R	18457164	18457609	446	18457327	182	46.302	3.56115	44.4122
chrX	14918095	14918864	770	14918537	93	24.8839	3.56121	23.2113
chrX	21464830	21465273	444	21465137	83	22.4879	3.56328	20.8439
chrX	16316693	16317575	883	16316833	106	28.0439	3.56388	26.3347
chr2R	10381116	10381400	285	10381235	96	25.6499	3.56595	23.9686
chr3L	6935868	6936205	338	6936072	114	30.0021	3.56663	28.2713
chr3R	4631177	4631660	484	4631375	89	23.9951	3.57027	22.333
chr3L	10675602	10675997	396	10675726	171	43.8145	3.5712	41.9471
chrX	18724484	18724879	396	18724709	92	24.7335	3.57171	23.0625
chr3R	17198899	17199608	710	17199405	148	38.2744	3.57199	36.459
chr2L	21244012	21244419	408	21244205	102	27.1813	3.57464	25.4823
chr3L	10835119	10835453	335	10835278	102	27.1813	3.57464	25.4823
chrX	17006458	17007824	1367	17007600	102	27.1813	3.57464	25.4823
chr2R	15121324	15121742	419	15121492	81	22.097	3.57528	20.4581
chr2L	7914705	7915160	456	7914935	177	45.3401	3.57606	43.459
chr2L	21101991	21102949	959	21102604	128	33.4947	3.57638	31.7269
chr3L	22833162	22833407	246	22833319	92	24.7875	3.57797	23.1162
chr2L	203485	203967	483	203670	134	34.9707	3.57833	33.1879
chr3L	5491602	5492289	688	5491992	105	27.9468	3.57862	26.2386
chr3R	4169912	4170563	652	4170197	118	31.1038	3.57913	29.361
chr2L	7992456	7992801	346	7992577	170	43.7154	3.5804	41.849
chr3L	9702796	9703829	1034	9703427	209	53.1627	3.58094	51.2149
chr3L	20793364	20793730	367	20793540	95	25.5536	3.58228	23.8734
chr3R	8198373	8198890	518	8198604	95	25.5536	3.58228	23.8734
chr2L	16448021	16449156	1136	16448269	124	32.6329	3.5857	30.8741
chr2R	14228994	14230034	1041	14229388	124	32.6329	3.5857	30.8741
chr2L	4837611	4838142	532	4837904	85	23.1594	3.58679	21.5072
chr2L	13569736	13570767	1032	13570135	114	30.2421	3.58938	28.5085
chr3L	18099400	18099948	549	18099568	117	31.0069	3.59262	29.2652
chr3R	4857380	4858340	961	4857638	117	31.0069	3.59262	29.2652
chr2R	7549230	7550430	1201	7549869	159	41.2296	3.59267	39.3859
chr2R	13624497	13625061	565	13624716	109	29.099	3.59668	27.3782
chr3L	11283300	11283748	449	11283626	107	28.616	3.59719	26.9001
chr3R	7415437	7416020	584	7415769	107	28.616	3.59719	26.9001
chr2R	11809243	11809785	543	11809617	226	57.6359	3.59873	55.6518
chr3R	3938314	3938892	579	3938669	160	41.5746	3.59968	39.7277
chr2L	21623865	21624553	689	21624043	126	33.2887	3.6004	31.5232
chr4	525583	526791	1209	525923	126	33.3006	3.60143	31.5349
chr2L	10375555	10376037	483	10375873	142	37.2174	3.6022	35.4123
chr3L	19599251	19599664	414	19599457	97	26.2244	3.60271	24.5363
chr3R	19926623	19927112	490	19926717	97	26.2244	3.60271	24.5363
chr3R	26216898	26217195	298	26217028	116	30.89	3.60446	29.1493
chr3R	57681	58264	584	57996	161	41.8954	3.60495	40.0454
chr3L	9772251	9772452	202	9772358	84	23.0655	3.6057	21.4148
chr3R	10537252	10537995	744	10537734	350	88.0204	3.60586	85.8179
chr2R	8512958	8514123	1166	8513321	148	38.7448	3.60685	36.9248
chr3R	17674112	17676290	2179	17674885	114	30.4273	3.60699	28.6919
chr3L	22064553	22066403	1851	22065663	154	40.2718	3.61114	38.4372
chr2L	16450806	16451431	626	16451096	106	28.5209	3.61238	26.8064
chrX	8301816	8302132	317	8301967	90	24.5984	3.61309	22.929
chr3R	1310982	1311539	558	1311252	109	29.2861	3.61527	27.5632
chr3L	14194159	14194454	296	14194302	93	25.3645	3.61644	23.6861
chrX	6755483	6756092	610	6755743	241	61.7134	3.61853	59.697
chr2L	19764040	19764984	945	19764527	129	34.2385	3.61883	32.4633
chr2R	14308538	14309307	770	14308767	117	31.2928	3.61918	29.5481
chr3L	19285571	19286447	877	19285950	121	32.3035	3.62164	30.5479
chr3R	13360689	13361490	802	13360862	118	31.5807	3.62306	29.8327
chr2L	20987275	20988085	811	20987805	108	29.1258	3.62383	27.4047
chr3L	12782745	12783542	798	12783093	121	32.3454	3.62541	30.5893
chr2L	10222400	10223066	667	10222888	159	41.7024	3.62548	39.8544
chr3R	8844748	8845194	447	8844883	173	45.1538	3.62593	43.2743
chrX	5795440	5796767	1328	5795872	95	25.9463	3.62663	24.2612
chr3L	22260415	22261012	598	22260735	124	33.1098	3.62765	31.3458
chr3R	22060821	22061365	545	22060952	105	28.4269	3.628	26.7135
chr3R	4548923	4549126	204	4548968	86	23.7394	3.62849	22.0805
chrX	15999178	15999359	182	15999282	99	26.9583	3.62934	25.2618
chr3RHet	1898916	1899236	321	1899074	168	43.992	3.63045	42.1227
chr3L	1578770	1578995	226	1578821	108	29.1921	3.6305	27.4701
chrX	15985403	15985903	501	15985654	108	29.1921	3.6305	27.4701
chr3R	12865636	12866784	1149	12866450	149	39.3165	3.63105	37.4909
chrX	14843027	14843693	667	14843531	149	39.3165	3.63105	37.4909
chr2R	20572315	20573168	854	20572612	130	34.6384	3.63183	32.859
chr2L	432172	432384	213	432283	92	25.2526	3.6321	23.5756
chr2R	6985586	6986232	647	6985931	237	61.0553	3.63378	59.0439
chr2R	9828372	9828958	587	9828636	120	32.2513	3.63929	30.4962
chr2R	14722017	14722575	559	14722380	145	38.458	3.64081	36.6407
chr3R	17481985	17483375	1391	17482336	223	57.7625	3.64171	55.7777
chr3R	11503292	11503744	453	11503601	101	27.5687	3.64183	25.865
chr2R	16151295	16151903	609	16151597	91	25.1093	3.6444	23.4343
chrX	5826381	5826997	617	5826848	85	23.6481	3.64812	21.9903
chr3L	16583775	16584484	710	16584318	110	29.8641	3.64813	28.1349
chr2L	494028	495037	1010	494352	194	50.7622	3.65145	48.8346
chr2R	1861495	1862074	580	1861805	82	22.9418	3.65336	21.2926
chr3R	5050227	5050987	761	5050723	150	39.8911	3.65526	38.0599
chr3R	8255834	8257458	1625	8256957	181	47.6166	3.65642	45.7153
chr2R	8230212	8230780	569	8230494	125	33.6869	3.65667	31.917
chr3L	15298353	15298720	368	15298504	125	33.6869	3.65667	31.917
chr3L	16044126	16044319	194	16044222	249	64.577	3.65934	62.5384
chr2R	14200547	14200919	373	14200605	84	23.4926	3.66002	21.8365
chr2R	14292990	14293666	677	14293151	140	37.5069	3.66342	35.699
chr2L	20831175	20831409	235	20831311	109	29.7721	3.6638	28.0438
chr2R	19453052	19453392	341	19453179	78	22.0257	3.66449	20.3876
chr3R	22550702	22551127	426	22550788	78	22.0257	3.66449	20.3876
chrX	16728621	16728881	261	16728778	78	22.0257	3.66449	20.3876
chr3L	20021765	20022346	582	20022208	112	30.5369	3.6653	28.8004
chr3R	6238381	6239211	831	6238509	99	27.3092	3.66776	25.6084
chr2R	1147101	1147373	273	1147229	108	29.562	3.66783	27.8359
chr3L	16962792	16963295	504	16962929	130	35.0746	3.66877	33.2908
chr2R	14419126	14419820	695	14419216	85	23.8125	3.66889	22.1525
chrX	14844735	14845397	663	14845000	104	28.5776	3.66955	26.8624
chr3R	6640867	6641063	197	6641012	87	24.3243	3.6702	22.6585
chr2R	3654781	3655285	505	3655148	80	22.5694	3.67024	20.9244
chr2R	1646872	1647534	663	1647345	346	89.0392	3.67118	86.8299
chr2R	1194580	1195082	503	1194858	133	35.8536	3.67118	34.0622
chr3L	19089094	19089566	473	19089430	167	44.3773	3.67258	42.5047
chr2L	484432	484965	534	484732	161	42.8827	3.673	41.0238
chrX	9483772	9484570	799	9484111	96	26.6172	3.67442	24.9244
chr3R	17014242	17014718	477	17014482	136	36.6506	3.67496	34.8513
chr2R	15993914	15994152	239	15994074	99	27.3864	3.67624	25.6847
chr3L	18776457	18776992	536	18776837	102	28.1515	3.67753	26.4411
chr3L	5270793	5271355	563	5271228	148	39.7051	3.67864	37.8762
chr3R	24367477	24368098	622	24367741	151	40.4685	3.67947	38.632
chr3R	1133534	1134150	617	1133808	115	31.4405	3.68	29.6942
chr2R	15016929	15017334	406	15017159	97	26.9366	3.68211	25.2404
chr3L	21529923	21530376	454	21530212	117	31.9749	3.68302	30.223
chr3L	8545071	8545360	290	8545229	126	34.2399	3.68328	32.4647
chr3L	10843055	10843699	645	10843222	175	46.5733	3.68509	44.6813
chr3L	8653394	8653791	398	8653617	80	22.704	3.68829	21.0575
chr3R	2862995	2863370	376	2863129	80	22.704	3.68829	21.0575
chr3R	296913	297317	405	297018	83	23.4678	3.68918	21.8121
chr3R	5260631	5260829	199	5260671	86	24.2358	3.69054	22.5709
chrX	8463106	8463333	228	8463223	86	24.2358	3.69054	22.5709
chr2R	5052299	5053407	1109	5053077	147	39.6133	3.69068	37.7852
chr3L	3334598	3335203	606	3334929	159	42.6663	3.69295	40.8092
chr3L	4119103	4119587	485	4119396	131	35.6294	3.69454	33.84
chr3R	5254891	5255178	288	5255001	101	28.062	3.69501	26.3526
chr3R	10110669	10111188	520	10111067	101	28.062	3.69501	26.3526
chr3L	7319322	7320009	688	7319885	79	22.5191	3.69746	20.8747
chr2R	7486158	7486651	494	7486494	347	90.0888	3.69753	87.8729
chr2R	17990487	17990891	405	17990727	116	31.8848	3.69834	30.1338
chr3L	15569281	15569933	653	15569557	201	53.3441	3.69877	51.3949
chr2R	2035135	2035757	623	2035686	189	50.3226	3.69905	48.3985
chr2R	3630403	3630878	476	3630791	128	34.9409	3.70044	33.1583
chr3R	7605180	7605746	567	7605515	128	34.9409	3.70044	33.1583
chr2L	16255203	16255820	618	16255661	131	35.7047	3.70091	33.9145
chr2R	12050906	12051857	952	12051279	131	35.7047	3.70091	33.9145
chr2L	9211473	9211847	375	9211572	134	36.4684	3.70136	34.6706
chr3L	14458093	14458639	547	14458420	105	29.1364	3.70169	27.4152
chr2R	15035910	15036577	668	15036026	137	37.232	3.70179	35.4267
chr3R	5505442	5505883	442	5505728	97	27.1153	3.70218	25.417
chr2L	8421866	8422681	816	8422227	158	42.575	3.70433	40.7189
chr3R	16995192	16995579	388	16995404	161	43.3381	3.70464	41.4748
chr2R	12947630	12948219	590	12948146	85	24.1487	3.71159	22.4849
chr2R	14515241	14515652	412	14515305	82	23.3914	3.71231	21.7364
chr2R	18568260	18568929	670	18568619	149	40.4165	3.71316	38.5806
chr2R	7731355	7731942	588	7731649	106	29.5029	3.71346	27.7773
chr2L	3144800	3145180	381	3144988	115	31.7957	3.71405	30.0456
chr2L	19051328	19052201	874	19051964	130	35.615	3.71486	33.8257
chr2L	9576156	9576941	786	9576827	154	41.7215	3.71583	39.8734
chr3R	60765	61040	276	60934	84	23.9425	3.71778	22.281
chr3L	17331997	17332561	565	17332405	128	35.1425	3.71794	33.358
chr2R	6758477	6758720	244	6758544	82	23.446	3.71952	21.7906
chr2R	17771896	17772204	309	17772040	76	21.9198	3.72009	20.2831
chr3R	18350450	18350655	206	18350557	82	23.4643	3.72192	21.8086
chr2R	11805151	11805341	191	11805228	189	50.7833	3.7266	48.8555
chr3R	17024746	17025479	734	17025171	177	47.7336	3.72697	45.8314
chr3L	17559746	17560594	849	17560178	141	38.5796	3.72845	36.7611
chr3L	21628145	21628779	635	21628486	126	34.7628	3.72932	32.9823
chrX	18429059	18430019	961	18429395	84	24.0337	3.72955	22.3711
chr2R	12021899	12022109	211	12022010	120	33.2355	3.72973	31.4703
chr3R	16600861	16601260	400	16600988	104	29.1486	3.72974	27.4273
chr2R	12949170	12949547	378	12949268	81	23.2709	3.73019	21.6174
chr2R	5762601	5762981	381	5762845	108	30.1798	3.73068	28.4467
chr4	1047454	1047984	531	1047548	102	28.6514	3.73123	26.9351
chr2L	8739839	8740728	890	8740190	263	69.7396	3.73214	67.6629
chr3L	16196422	16196711	290	16196547	104	29.1757	3.73261	27.4539
chrX	9388209	9388539	331	9388362	84	24.0633	3.73338	22.4004
chrX	17193379	17194820	1442	17194674	84	24.0633	3.73338	22.4004
chr3R	8426668	8427314	647	8427053	81	23.2982	3.73383	21.6443
chr3L	11101836	11102036	201	11101897	78	22.5329	3.73431	20.8884
chr2R	4512992	4513188	197	4513060	103	28.9459	3.73539	27.2265
chr2R	6441514	6442024	511	6441812	161	43.7951	3.73657	41.9278
chr3L	559569	559984	416	559810	109	30.5053	3.73778	28.7691
chr2L	21251790	21252203	414	21251964	152	41.5431	3.74017	39.6964
chr3L	9417198	9417891	694	9417537	131	36.1893	3.74215	34.3946
chr3R	3014970	3015333	364	3015146	128	35.4386	3.74373	33.6513
chr2R	15178467	15178776	310	15178620	125	34.6752	3.74428	32.8955
chr3L	17898606	17899275	670	17899127	186	50.3359	3.74589	48.4116
chr3R	6688835	6689193	359	6689004	107	30.0935	3.74816	28.3613
chr3L	5758146	5759212	1067	5758824	172	46.7928	3.74884	44.8989
chr3L	8759186	8760231	1046	8759609	166	45.268	3.74985	43.3878
chrX	16441341	16441768	428	16441625	98	27.8015	3.75064	26.0953
chrX	13500058	13500410	353	13500247	92	26.273	3.75256	24.5845
chr3L	4353826	4354242	417	4354030	151	41.4551	3.75271	39.6091
chr3L	16469073	16470259	1187	16469743	207	55.8493	3.75323	53.8798
chr3L	8959725	8960492	768	8960011	148	40.6924	3.75335	38.8536
chr3R	9881726	9882296	571	9881907	110	30.9251	3.75427	29.1841
chr3R	4882671	4883835	1165	4882842	135	37.3773	3.75567	35.5708
chr3L	3239107	3241426	2320	3240129	510	133.68	3.75626	131.217
chr2L	13827541	13828538	998	13827705	96	27.3383	3.75656	25.6371
chr3L	16949869	16950894	1026	16950508	99	28.1182	3.75725	26.4082
chr3L	6047978	6048644	667	6048476	180	48.9913	3.75807	47.0782
chr3R	9784368	9784750	383	9784545	124	34.5887	3.7596	32.8098
chr2L	10362470	10363547	1078	10362818	121	33.8255	3.76055	32.0543
chr3L	22359026	22359305	280	22359144	121	33.8255	3.76055	32.0543
chr2R	3400027	3400551	525	3400373	104	29.4481	3.76155	27.7231
chr4	335534	335936	403	335613	115	32.2989	3.76261	30.5433
chr2L	19547319	19547742	424	19547458	159	43.6554	3.76297	41.7895
chr3R	923701	924085	385	923929	159	43.6554	3.76297	41.7895
chr2R	6009824	6010242	419	6010069	112	31.5355	3.76373	29.7879
chr3R	16978672	16979126	455	16978838	194	52.7135	3.76513	50.7696
chr3L	15154614	15155687	1074	15154997	147	40.6055	3.7664	38.7674
chr3R	6219180	6220091	912	6219607	185	50.4277	3.76729	48.5023
chr3L	12109015	12109657	643	12109318	99	28.2098	3.76747	26.4987
chr3R	26628969	26629544	576	26629205	96	27.4393	3.76814	25.737
chrX	5785814	5786103	290	5785956	100	28.4811	3.76885	26.7672
chr3L	18395062	18395693	632	18395533	113	31.8773	3.77197	30.1265
chr3L	15612822	15613444	623	15613177	167	45.8553	3.7723	43.9698
chr2R	19270280	19271254	975	19270912	129	36.0292	3.77276	34.2358
chr2L	13021099	13021720	622	13021450	202	54.9111	3.77278	52.9492
chr2R	7535858	7536235	378	7536100	97	27.7513	3.7742	26.0458
chrX	9087552	9088170	619	9087858	85	24.6617	3.7773	22.9916
chr3L	9067160	9067899	740	9067694	126	35.313	3.77816	33.5268
chr3L	3453371	3453849	479	3453547	150	41.5393	3.7784	39.6927
chr2L	6788867	6789675	809	6789365	168	46.2062	3.77854	44.3172
chr2R	18433661	18434456	796	18434335	77	22.6128	3.78158	20.9674
chr3L	12837193	12837451	259	12837326	151	41.8589	3.78294	40.0094
chr3L	18453667	18454082	416	18453922	230	62.3511	3.78302	60.3297
chr2L	870480	871747	1268	871576	106	30.1816	3.78429	28.4484
chr2L	3341549	3341836	288	3341746	76	22.3839	3.78608	20.7417
chr3R	8526595	8527320	726	8527004	76	22.3839	3.78608	20.7417
chr3R	5934857	5936198	1342	5935018	160	44.2449	3.78649	42.3734
chr3R	20414688	20415354	667	20414953	131	36.707	3.7865	34.9068
chr2L	19454034	19455008	975	19454514	120	33.847	3.78661	32.0756
chr3L	589026	589884	859	589549	110	31.2816	3.79034	29.5371
chr3L	19077459	19077836	378	19077622	130	36.5029	3.79135	34.7049
chr2L	8432931	8434033	1103	8433675	200	54.7373	3.79243	52.7767
chr2R	13215898	13216311	414	13216017	93	26.8714	3.79291	25.1759
chr3L	15152131	15152508	378	15152266	116	32.8937	3.79505	31.1321
chr2R	17422902	17423216	315	17423025	90	26.1079	3.79532	24.4213
chrX	1963791	1965461	1671	1964845	90	26.1079	3.79532	24.4213
chr2L	5057347	5058527	1181	5058363	139	38.9099	3.79649	37.0886
chr2L	22247612	22248168	557	22247750	108	30.8238	3.79689	29.0837
chr3R	19841593	19842574	982	19841843	113	32.1309	3.79703	30.3773
chr4	64135	64523	389	64229	87	25.3445	3.7979	23.6664
chr2R	4514743	4515768	1026	4515507	136	38.1476	3.79817	36.3336
chr2RHet	2267234	2267956	723	2267387	675	178.43	3.79856	175.749
chr2L	8850013	8850388	376	8850069	110	31.3681	3.79913	29.6226
chr3R	14272818	14273330	513	14273054	133	37.3854	3.79993	35.5787
chr3R	24675020	24675597	578	24675251	202	55.4128	3.80125	53.4467
chr2L	16326806	16327259	454	16326949	85	24.8649	3.80353	23.1926
chr2R	18690316	18690633	318	18690415	81	23.8174	3.80365	22.1574
chrX	11474252	11474574	323	11474398	81	23.8174	3.80365	22.1574
chrX	16341942	16342569	628	16342458	104	29.8424	3.80368	28.1134
chr2L	2357166	2357587	422	2357516	127	35.8607	3.80371	34.0692
chr3L	8840598	8841193	596	8840833	170	47.122	3.80522	45.225
chr3R	17044252	17045070	819	17044711	213	58.372	3.80613	56.382
chr3L	5348004	5348704	701	5348328	135	38.0643	3.81306	36.251
chr2L	17500868	17501276	409	17501125	155	43.3138	3.81351	41.4507
chr2L	8040884	8041362	479	8040985	172	47.7991	3.8155	45.8963
chr3L	15828056	15828644	589	15828432	151	42.3143	3.81721	40.4605
chr3R	1413637	1414976	1340	1414275	203	56.0037	3.81998	54.0327
chr2L	12706517	12706699	183	12706622	86	25.265	3.82122	23.5878
chr2L	2999074	2999511	438	2999337	123	35.0162	3.8222	33.233
chrX	11379157	11379481	325	11379328	83	24.5021	3.8249	22.8338
chr3R	1074489	1075008	520	1074658	111	31.9681	3.83335	30.2164
chr3L	17964165	17964550	386	17964324	128	36.4585	3.83343	34.6609
chrX	11333301	11333596	296	11333418	85	25.1008	3.83412	23.4259
chr3L	20445727	20446952	1226	20446541	142	40.1849	3.83591	38.3511
chr3R	12080159	12081353	1195	12080905	142	40.1849	3.83591	38.3511
chr2R	1247793	1248090	298	1247947	144	40.7149	3.83605	38.8758
chr3R	1051705	1052256	552	1051783	130	37.0557	3.83946	35.252
chr3R	2920136	2920548	413	2920397	136	38.6621	3.8411	36.8428
chr3R	17307788	17308346	559	17307911	136	38.6621	3.8411	36.8428
chr2R	9922039	9922563	525	9922412	109	31.5175	3.84138	29.7701
chr3R	11119228	11119610	383	11119507	119	34.1735	3.84212	32.3988
chr3R	8786733	8787877	1145	8787460	212	58.7955	3.84345	56.8021
chr2R	7494605	7495720	1116	7495219	133	37.9007	3.84387	36.0889
chr3L	18758575	18759295	721	18758792	164	46.1108	3.84412	44.2228
chr3R	10187314	10187679	366	10187519	103	29.9612	3.845	28.2308
chr3R	23779415	23780106	692	23779760	99	28.9203	3.84728	27.2012
chr3L	11341838	11343804	1967	11342796	170	47.7573	3.84809	45.8548
chrX	8086827	8087375	549	8086929	113	32.6503	3.84871	30.8913
chrX	15356392	15356914	523	15356628	113	32.6503	3.84871	30.8913
chr2R	14553918	14554442	525	14554065	97	28.4048	3.84907	26.6916
chr3R	1292414	1293748	1335	1292685	172	48.3116	3.84973	46.4043
chr2L	6448154	6448808	655	6448499	186	52.033	3.85042	50.0948
chr3L	18037585	18037943	359	18037711	152	43.0671	3.85411	41.2066
chr2L	6613638	6613887	250	6613775	92	27.1235	3.85479	25.425
chr2L	10143322	10143683	362	10143561	93	27.3966	3.85562	25.6948
chrX	15663441	15663894	454	15663560	93	27.3966	3.85562	25.6948
chr3R	13215754	13216147	394	13216021	95	27.9492	3.85798	26.241
chr3L	2780512	2781167	656	2780845	174	48.9908	3.85961	47.0777
chr3R	8504562	8504956	395	8504793	104	30.3657	3.86005	28.6309
chrX	13534434	13535340	907	13535184	104	30.3657	3.86005	28.6309
chr3R	12072065	12072254	190	12072139	122	35.1848	3.86228	33.3996
chr2R	7258279	7258921	643	7258664	143	40.7846	3.86273	38.945
chr3R	24739692	24740212	521	24739830	87	25.8732	3.86515	24.189
chr3R	17426189	17426579	391	17426332	86	25.6148	3.86627	23.9337
chr2L	6488815	6489459	645	6488924	218	60.8292	3.86733	58.8196
chr3R	24431520	24432112	593	24431711	257	71.2219	3.86773	69.1345
chr2R	7791195	7791725	531	7791379	88	26.1654	3.86832	24.4781
chr2L	4454226	4454766	541	4454404	123	35.5378	3.87029	33.7493
chr2R	4308308	4308772	465	4308432	109	31.8002	3.87064	30.0501
chr2L	20912691	20913591	901	20913318	148	42.2263	3.87128	40.3733
chr3R	1458874	1459562	689	1459390	145	41.4658	3.87449	39.6197
chr3R	4954405	4955107	703	4954996	145	41.4658	3.87449	39.6197
chr2L	18704203	18704707	505	18704562	83	24.8751	3.87458	23.2027
chr2R	7517074	7517440	367	7517258	115	33.4591	3.87608	31.6918
chr3R	26161896	26162161	266	26162021	81	24.3503	3.87612	22.6842
chr2R	9855496	9856042	547	9855743	181	51.1104	3.87615	49.1797
chr3L	1332934	1333399	466	1333072	102	29.9798	3.87628	28.2492
chrX	20929606	20930381	776	20930274	91	27.0393	3.87712	25.3419
chr2R	13339385	13340100	716	13339938	192	54.0703	3.87741	52.1152
chrX	8500111	8500624	514	8500439	117	34.0162	3.87819	32.2433
chr3R	8537794	8538216	423	8537961	128	36.9812	3.8799	35.1783
chr3R	10951137	10951587	451	10951259	103	30.2889	3.8808	28.5548
chr3R	18993673	18993989	317	18993831	103	30.2889	3.8808	28.5548
chr2L	9781918	9782665	748	9782464	161	45.8694	3.88364	43.9837
chr3L	14042789	14043193	405	14043020	89	26.5597	3.88422	24.8675
chr2R	7514737	7515466	730	7515134	108	31.6678	3.88477	29.919
chrX	17053099	17054916	1818	17053564	108	31.6678	3.88477	29.919
chr3L	20791580	20792025	446	20791749	100	29.5282	3.88575	27.8023
chrX	8789048	8789438	391	8789193	80	24.1552	3.88624	22.4913
chr3L	160782	161224	443	160946	122	35.4603	3.88799	33.6727
chr2L	12837112	12837759	648	12837518	133	38.4243	3.88884	36.6072
chr3R	19186069	19186370	302	19186226	144	41.3873	3.88956	39.5419
chr3R	19995011	19995400	390	19995241	86	25.7988	3.8901	24.1158
chr2R	7487074	7488311	1238	7487623	403	110.91	3.89243	108.57
chr2R	18204899	18205842	944	18205257	142	40.9131	3.89466	39.0724
chr2R	7552661	7553468	808	7553148	146	42.0111	3.8964	40.16
chrX	7795117	7796173	1057	7795867	94	28.0069	3.89664	26.2981
chr3L	7905440	7905783	344	7905562	94	28.0091	3.8969	26.3002
chr3R	13504125	13505718	1594	13505200	303	84.2393	3.8978	82.0615
chrX	15708636	15709103	468	15708772	80	24.2526	3.89974	22.5876
chr3R	1446549	1447241	693	1447079	136	39.3604	3.89985	37.5344
chr2R	1579211	1579547	337	1579389	157	45.0311	3.90084	43.1526
chr2L	16611781	16612895	1115	16612551	146	42.0697	3.90103	40.2181
chr3L	16856153	16856503	351	16856329	73	22.3733	3.90157	20.7312
chr3R	22543511	22543855	345	22543683	80	24.2777	3.90323	22.6124
chrX	15238606	15239670	1065	15239364	106	31.3093	3.90384	29.5643
chr2L	7960641	7962000	1360	7961080	165	47.2322	3.90408	45.3344
chr3L	3134113	3134952	840	3134776	128	37.2586	3.90471	35.4531
chr3R	23106496	23107830	1335	23107331	132	38.3475	3.90551	36.5312
chr3L	3438326	3439467	1142	3438694	269	75.2923	3.906	73.1756
chr3L	16995618	16995905	288	16995759	110	32.4195	3.90693	30.6627
chr3L	16649876	16650301	426	16649979	88	26.4864	3.90907	24.7954
chr2R	20576088	20576461	374	20576220	107	31.6322	3.90945	29.8837
chr2R	5477692	5478010	319	5477852	77	23.5174	3.91059	21.861
chr3R	26635112	26635572	461	26635290	102	30.2962	3.91132	28.5619
chr2R	8811075	8811623	549	8811242	128	37.3539	3.91326	35.5476
chr3R	24720808	24721012	205	24720889	96	28.6937	3.91396	26.977
chr2R	19703455	19703709	255	19703630	85	25.7264	3.91597	24.0441
chr2R	4990254	4991086	833	4990597	112	33.0545	3.91654	31.291
chr3R	8525668	8525856	189	8525726	75	23.0227	3.9176	21.3725
chrX	11022898	11023419	522	11023056	104	30.8999	3.91811	29.1592
chr3R	26132629	26132887	259	26132736	74	22.7575	3.91857	21.1104
chr3L	8030745	8031238	494	8031104	159	45.8148	3.9187	43.9296
chr2R	1868065	1868594	530	1868238	153	44.1947	3.91909	42.3235
chr2R	17593378	17593868	491	17593645	123	36.0686	3.9196	34.2749
chr2L	16737980	16738546	567	16738349	93	27.9339	3.92044	26.226
chr3R	18416208	18416448	241	18416332	93	27.9339	3.92044	26.226
chrX	10261779	10262336	558	10261946	93	27.9339	3.92044	26.226
chr2L	18442846	18443513	668	18443337	142	41.2337	3.9207	39.3899
chrX	17036995	17037555	561	17037413	131	38.2719	3.92257	36.4566
chrX	11017674	11018048	375	11017847	82	24.9667	3.92339	23.2932
chr3R	10575021	10576206	1186	10575278	275	77.3309	3.92415	75.1998
chr2R	20422725	20423064	340	20422894	101	30.1403	3.92422	28.4077
chr2R	3354013	3354411	399	3354182	120	35.3092	3.92479	33.523
chrX	1505904	1506389	486	1506064	76	23.3474	3.92534	21.693
chr3R	10285939	10286648	710	10286478	158	45.6368	3.92553	43.7528
chrX	11714410	11714918	509	11714663	90	27.1744	3.92738	25.4755
chr3L	16467020	16467492	473	16467357	147	42.6764	3.92756	40.8193
chr2R	5769228	5770154	927	5769826	101	30.1761	3.92825	28.443
chr3L	10662650	10663318	669	10663151	94	28.2709	3.92829	26.5592
chr3R	12940349	12940792	444	12940641	98	29.3809	3.93073	27.6566
chr2R	14237427	14237784	358	14237603	117	34.5823	3.93343	32.8034
chr3L	5849982	5850623	642	5850289	160	46.3199	3.93574	44.4299
chr2R	5939226	5940490	1265	5939538	114	33.7909	3.93603	32.02
chr3L	15576550	15577153	604	15576805	135	39.5151	3.93606	37.6877
chr3L	129320	129678	359	129503	118	34.8956	3.9374	33.1135
chrX	17138804	17139300	497	17139057	95	28.6218	3.93766	26.9058
chrX	17592987	17593659	673	17593545	95	28.6218	3.93766	26.9058
chr2L	18677049	18677825	777	18677138	249	70.5836	3.93819	68.5006
chr3R	26591171	26592242	1072	26591309	117	34.6402	3.93911	32.8608
chr2L	7155010	7155625	616	7155450	130	38.1976	3.94006	36.3831
chr2R	3503114	3503805	692	3503287	103	30.8274	3.94006	29.0872
chrX	1798106	1798448	343	1798224	76	23.4482	3.94008	21.7927
chr2R	1902750	1903481	732	1903329	208	59.486	3.9416	57.4871
chr3L	5557735	5558723	989	5558390	138	40.3999	3.94172	38.5643
chr2R	19440968	19442694	1727	19442386	235	66.8697	3.94299	64.8141
chr2R	13604037	13605106	1070	13604579	129	37.9642	3.94359	36.1519
chr2L	10266485	10266933	449	10266771	119	35.2358	3.94393	33.4503
chr2L	6411058	6411528	471	6411316	100	30.0686	3.94696	28.3367
chr3L	2392699	2393278	580	2392996	256	72.7039	3.94817	70.6052
chr2R	6361922	6362394	473	6362100	83	25.4222	3.94817	23.7434
chr2L	5059926	5060124	199	5060033	108	32.2733	3.94859	30.518
chr3L	14267056	14267524	469	14267322	97	29.2717	3.94981	27.5489
chr2R	6976351	6976967	617	6976803	210	60.1994	3.95106	58.1948
chr3R	26134613	26134899	287	26134723	81	24.8975	3.95142	23.2248
chr3L	2151727	2152265	539	2151925	133	39.1587	3.95246	37.3345
chr3L	4853979	4854545	567	4854402	89	27.1043	3.95299	25.4061
chr2R	1910549	1910956	408	1910795	191	55.044	3.95337	53.0813
chr3R	8500024	8500360	337	8500191	82	25.1967	3.95482	23.5202
chr3L	19797955	19798592	638	19798325	164	47.6873	3.95556	45.7854
chr2R	3812239	3812684	446	3812377	118	35.0894	3.95629	33.3056
chrX	20902759	20903223	465	20902924	118	35.0894	3.95629	33.3056
chr2R	4055302	4055649	348	4055486	129	38.1246	3.95797	36.3108
chr3L	16660937	16661242	306	16661073	70	21.9313	3.95977	20.2944
chr3R	17072244	17073279	1036	17072519	163	47.4847	3.96068	45.5846
chr3L	21526375	21527036	662	21526732	127	37.6087	3.96095	35.7998
chr3R	17417513	17418147	635	17417813	125	37.0598	3.96097	35.2561
chr2R	20299203	20299633	431	20299312	86	26.346	3.9615	24.6567
chr3R	21709088	21709870	783	21709712	79	24.4213	3.9617	22.7542
chrX	13878337	13878727	391	13878562	71	22.2203	3.96192	20.58
chr2R	19284004	19284351	348	19284166	118	35.1639	3.96357	33.3793
chr2R	15013195	15013963	769	15013552	134	39.5685	3.96424	37.7408
chr2R	20790526	20791814	1289	20791459	134	39.5685	3.96424	37.7408
chr2L	9132930	9133698	769	9133201	142	41.77	3.96452	39.9215
chr3L	20490243	20491089	847	20490414	142	41.77	3.96452	39.9215
chr3L	4227057	4227589	533	4227300	174	50.5711	3.96537	48.6447
chr2L	552324	553782	1459	553457	124	36.8339	3.96551	35.0327
chr3R	4573267	4574395	1129	4573572	163	47.6137	3.96995	45.7125
chr2R	18014609	18015283	675	18015117	139	41.0121	3.97008	39.1707
chr2R	17506275	17506725	451	17506515	123	36.6087	3.97019	34.8097
chr3R	27637604	27638176	573	27638075	91	27.7939	3.97054	26.0878
chr3R	21879568	21880287	720	21879726	83	25.5881	3.97066	23.9074
chr3L	19065297	19066044	748	19065423	105	31.6661	3.97192	29.9173
chr3L	15587347	15587693	347	15587550	228	65.536	3.97279	63.4903
chr2R	1250391	1250764	374	1250445	140	41.3214	3.97291	39.4769
chr3L	11278715	11279287	573	11279052	89	27.2703	3.9741	25.57
chr2R	2012584	2013341	758	2013033	160	46.8562	3.9749	44.9617
chr2R	1881400	1881776	377	1881550	120	35.851	3.97679	34.0595
chr2L	19048963	19049376	414	19049207	135	39.9984	3.97759	38.1662
chr2L	5029325	5030184	860	5029625	104	31.4451	3.97795	29.6988
chr3R	22086621	22087325	705	22086978	100	30.3421	3.97817	28.6074
chr2L	22471566	22472288	723	22471932	311	88.5321	3.9798	86.3263
chr2L	4456578	4457441	864	4456996	157	46.0988	3.98006	44.2109
chr3L	16676700	16677126	427	16676916	80	24.8307	3.98055	23.1587
chr3R	12260529	12261228	700	12260697	80	24.8307	3.98055	23.1587
chr3L	16487703	16488505	803	16488312	218	62.9308	3.98067	60.9049
chr3R	16675936	16676887	952	16676353	255	73.1592	3.98213	71.0574
chr3R	4130747	4131217	471	4130893	125	37.2956	3.98282	35.4898
chr3L	5126992	5127577	586	5127474	223	64.3712	3.98398	62.3341
chr3R	18543983	18545731	1749	18544712	109	32.891	3.98481	31.1295
chr3L	9829664	9830049	386	9829820	88	27.0951	3.98711	25.3971
chr3R	26713063	26713504	442	26713318	85	26.2792	3.98919	24.5906
chrX	11603738	11604166	429	11603881	85	26.2792	3.98919	24.5906
chr3R	10198854	10199788	935	10199553	196	57.0211	3.99008	55.0421
chr2R	2858569	2859408	840	2859160	134	39.8705	3.99045	38.0394
chrX	1724496	1725522	1027	1725100	77	24.0721	3.991	22.4091
chr2L	9567401	9568071	671	9567666	135	40.1838	3.9936	38.35
chr2R	9784977	9785490	514	9785275	98	29.9308	3.99466	28.2006
chr3R	26559746	26560141	396	26559988	127	37.9829	3.99514	36.1702
chr3R	16843246	16843649	404	16843391	301	86.1874	3.99608	83.9965
chr2R	4008721	4009493	773	4009233	78	24.3975	3.99789	22.7308
chr2R	2912473	2913164	692	2912830	119	35.8046	3.99913	34.0135
chr3L	9370292	9371127	836	9370548	261	75.2081	4.00021	73.0919
chr3L	8017378	8017834	457	8017650	103	31.3772	4.00117	29.6315
chr3R	11822194	11822440	247	11822338	124	37.2262	4.00221	35.421
chr4	716035	716894	860	716394	124	37.2262	4.00221	35.421
chrX	3368268	3369168	901	3368769	74	23.3174	4.00287	21.6634
chr2R	10209938	10210277	340	10210116	95	29.1742	4.00386	27.4524
chrX	21220656	21222847	2192	21221436	105	31.9628	4.0044	30.2112
chr3L	10770727	10771541	815	10771082	137	40.8709	4.00493	39.0305
chrX	14960209	14960701	493	14960541	87	26.9706	4.00704	25.274
chr3L	3123667	3123849	183	3123776	131	39.2539	4.00953	37.4289
chr2L	1150435	1151008	574	1150622	121	36.4697	4.00966	34.6719
chr3L	15002695	15003258	564	15002867	100	30.6208	4.01013	28.8833
chrX	6534786	6535542	757	6534983	100	30.6208	4.01013	28.8833
chr2R	20215176	20215502	327	20215330	79	24.7664	4.01086	23.0952
chr2R	20634659	20634910	252	20634832	79	24.7664	4.01086	23.0952
chr3L	12125199	12125512	314	12125332	79	24.7664	4.01086	23.0952
chr2L	9776726	9777361	636	9776810	69	21.9749	4.01113	20.3375
chr3L	17345974	17346441	468	17346115	210	61.2722	4.01162	59.2594
chr3L	10871911	10872433	523	10872224	134	40.1145	4.01172	38.2812
chr3L	8414803	8415341	539	8415056	147	43.7578	4.01343	41.891
chr2L	7409536	7410121	586	7409722	129	38.7449	4.01388	36.9249
chr2R	14721239	14721871	633	14721418	126	37.9143	4.01443	36.1022
chr3R	24852734	24853219	486	24853030	126	37.9143	4.01443	36.1022
chr2R	4486681	4488203	1523	4487251	152	45.2008	4.01728	43.3211
chrX	7199751	7201048	1298	7200219	118	35.7136	4.01751	33.9233
chr2L	19542287	19542976	690	19542625	165	48.8422	4.01837	46.9305
chr2R	15079293	15079663	371	15079502	97	29.8648	4.01969	28.1356
chr3L	2265607	2265906	300	2265731	97	29.8648	4.01969	28.1356
chr3LHet	2243520	2243952	433	2243667	157	46.6437	4.02089	44.7513
chr2R	3551115	3551475	361	3551265	95	29.3182	4.02123	27.5944
chr3L	12329453	12330143	691	12329694	170	50.2844	4.02167	48.3606
chr2R	12458505	12458741	237	12458683	140	41.9087	4.02198	40.0586
chr3R	17603155	17603716	562	17603492	102	31.2893	4.02265	29.5446
chr2R	14839815	14840031	217	14839864	76	24.011	4.02306	22.3487
chrX	15679449	15680500	1052	15680042	115	34.9578	4.0258	33.1751
chr3R	91719	92171	453	91874	141	42.2459	4.0268	40.3927
chr2R	3541228	3541781	554	3541589	154	45.8879	4.02717	44.0021
chr3L	6543556	6544658	1103	6543968	154	45.8879	4.02717	44.0021
chr3R	10195136	10197700	2565	10196442	180	53.1685	4.02775	51.2206
chrX	13860485	13861142	658	13860801	81	25.4595	4.02969	23.7802
chrX	14102670	14103485	816	14103178	81	25.4595	4.02969	23.7802
chrX	1959087	1959624	538	1959283	94	29.1094	4.0299	27.3883
chr2R	6043418	6043989	572	6043703	107	32.757	4.03006	30.9968
chr2R	7553962	7554582	621	7554320	124	37.5227	4.03009	35.7146
chr3L	12198653	12199104	452	12199003	83	26.0244	4.03018	24.3386
chr3R	4890462	4890931	470	4890835	120	36.4027	4.03019	34.6055
chrX	18438750	18439219	470	18439026	120	36.4027	4.03019	34.6055
chr2R	3673204	3674318	1115	3673571	127	38.3948	4.03299	36.5781
chr3L	3447469	3447894	426	3447739	203	59.69	4.03308	57.6896
chr2R	19769679	19769886	208	19769852	99	30.5558	4.03501	28.8191
chr2L	2730011	2730932	922	2730145	169	50.2155	4.03642	48.2926
chr2R	4009892	4010930	1039	4010425	143	42.9339	4.03736	41.0746
chr2L	7984018	7984372	355	7984184	244	71.2855	4.03895	69.1972
chr3R	16587826	16588360	535	16587992	166	49.4266	4.04017	47.5104
chr3L	20396857	20397532	676	20397394	148	44.3771	4.04055	42.5045
chr2L	2585203	2585615	413	2585513	91	28.3544	4.04083	26.6417
chrX	12638097	12638762	666	12638354	102	31.4502	4.04087	29.7038
chr3R	2907760	2908154	395	2907935	90	28.0776	4.04143	26.368
chrX	12984873	12985235	363	12985019	96	29.801	4.04556	28.0724
chrX	18670901	18671952	1052	18671664	158	47.2628	4.04634	45.3648
chr3L	7635843	7636328	486	7635980	93	28.9717	4.04756	27.2521
chr2R	14498440	14499610	1171	14498703	86	27.0006	4.04799	25.3036
chr3L	646714	648093	1380	647334	896	254.574	4.04971	251.589
chr2L	5294350	5295289	940	5294929	119	36.3372	4.05127	34.5407
chr3L	1341695	1342550	856	1342063	149	44.8204	4.05344	42.9436
chr4	978640	979023	384	978926	124	37.7816	4.05454	35.9708
chr2L	6965793	6967081	1289	6966748	160	47.9506	4.05563	46.0464
chr2L	18981847	18983025	1179	18982460	160	47.9506	4.05563	46.0464
chrX	658983	659731	749	659202	75	23.951	4.05624	22.2894
chr2LHet	31966	32873	908	32780	227	66.861	4.05702	64.8055
chr2L	8553541	8554057	517	8553776	152	45.7535	4.06025	43.8687
chr3R	9260033	9260889	857	9260742	152	45.7535	4.06025	43.8687
chr2R	20635050	20635665	616	20635493	79	25.1113	4.06036	23.4363
chr2R	13606642	13607075	434	13606810	116	35.5829	4.06051	33.7939
chr3R	23504701	23505363	663	23504798	98	30.493	4.06071	28.7568
chr3R	1309358	1309912	555	1309561	96	29.947	4.06312	28.2167
chr2L	1433532	1434354	823	1433741	103	31.9387	4.0642	30.1872
chr3L	19993962	19994744	783	19994280	116	35.6308	4.06534	33.8413
chr3R	11166204	11166632	429	11166546	72	23.1603	4.06537	21.5081
chr3L	12112718	12113279	562	12113054	144	43.5562	4.0654	41.6911
chr3R	17416562	17417331	770	17416903	144	43.5562	4.0654	41.6911
chr3L	2808147	2808881	735	2808608	109	33.6623	4.06682	31.8929
chr3L	23092760	23093385	626	23092882	213	63.1214	4.06866	61.094
chr4	887009	887608	600	887056	90	28.2931	4.06895	26.5812
chr3L	20808933	20809471	539	20809110	113	34.8289	4.07028	33.0476
chrX	8306662	8307072	411	8306868	73	23.4866	4.07197	21.8306
chr3L	5596703	5597547	845	5596876	71	22.9487	4.07685	21.2995
chr3R	3834826	3835410	585	3835004	128	39.1617	4.07765	37.3375
chr3L	3336575	3337695	1121	3336979	189	56.5362	4.08157	54.5611
chr2R	6708853	6709357	505	6709124	87	27.5402	4.08196	25.8369
chr2L	4393542	4394440	899	4393993	115	35.5201	4.08292	33.7319
chr2R	6959247	6959740	494	6959352	115	35.5201	4.08292	33.7319
chr3R	26028537	26029565	1029	26029010	141	42.9203	4.08328	41.0611
chr2L	8085251	8085748	498	8085576	143	43.4918	4.08351	41.6272
chr3R	5045816	5046597	782	5046434	171	51.4575	4.08391	49.5241
chr2R	16149962	16150665	704	16150494	199	59.4188	4.08419	57.4204
chr3L	19439540	19439762	223	19439680	120	36.9644	4.08503	35.1618
chr3R	26390120	26390756	637	26390547	176	52.8994	4.08532	50.9541
chr3R	16370655	16371241	587	16370811	232	68.8172	4.08547	66.7471
chr2R	8032988	8033477	490	8033306	114	35.2858	4.0881	33.4998
chrX	21892437	21893577	1141	21892883	73	23.5911	4.08821	21.934
chr2LHet	34619	35001	383	34848	308	90.4824	4.0887	88.2641
chr3L	15830204	15830724	521	15830525	219	65.1826	4.08872	63.1395
chr2L	6070236	6070808	573	6070591	107	33.3227	4.09161	31.5568
chr3L	791299	791957	659	791777	234	69.5043	4.09162	67.4292
chr3L	20488166	20488847	682	20488507	140	42.7387	4.09199	40.8809
chr2R	7284631	7285238	608	7284879	173	52.1462	4.09223	50.207
chr3R	12812331	12813588	1258	12812726	110	34.1906	4.09288	32.4157
chr2L	10743629	10744207	579	10744040	178	53.5879	4.0934	51.637
chr2L	10483090	10483675	586	10483382	112	34.7673	4.09349	32.9867
chr2L	12314910	12315434	525	12315204	112	34.7673	4.09349	32.9867
chr3L	175856	176368	513	176180	150	45.6243	4.09478	43.7405
chrX	13711756	13712162	407	13712014	84	26.7881	4.09598	25.0935
chr3R	11660401	11660945	545	11660564	103	32.2228	4.09633	30.4679
chr2L	8370328	8371649	1322	8370491	145	44.2267	4.09714	42.3554
chrX	15652571	15653435	865	15652807	89	28.2343	4.09811	26.523
chr3L	1367840	1368875	1036	1368562	165	49.9512	4.09835	48.0301
chr3L	3432524	3433548	1025	3433246	289	85.3438	4.0997	83.1585
chr3R	22747648	22747956	309	22747815	78	25.118	4.10276	23.4428
chr2R	11032287	11033426	1140	11033116	152	46.3141	4.10416	44.4241
chr4	152764	153394	631	152969	166	50.324	4.10466	48.3999
chr2R	9923308	9923609	302	9923442	109	34.015	4.10469	32.2421
chr3R	19614860	19615647	788	19615257	157	47.7564	4.10511	45.854
chr3R	4833858	4834128	271	4833957	148	45.1991	4.10649	43.3194
chr2L	19008977	19009527	551	19009162	116	36.0375	4.10653	34.244
chr2L	21051302	21052596	1295	21051537	172	52.0823	4.10765	50.1436
chr2R	14060981	14061486	506	14061268	182	54.9655	4.10911	53.0033
chrX	7543633	7544194	562	7543857	187	56.4069	4.10979	54.4328
chr3R	26041998	26042263	266	26042115	245	73.0066	4.11006	70.9058
chrX	16795319	16795869	551	16795429	74	24.0228	4.11068	22.3603
chr3R	223385	224309	925	223787	197	59.2892	4.11103	57.2923
chr3L	3455751	3456047	297	3455897	139	42.6765	4.11106	40.8193
chr3L	14794996	14795481	486	14795249	139	42.6765	4.11106	40.8193
chrX	20377193	20377856	664	20377731	81	26.0369	4.11113	24.3509
chrX	12641559	12642552	994	12642321	144	44.1193	4.11187	42.2488
chr3R	19612692	19613868	1177	19613617	136	41.8561	4.11451	40.0066
chr2R	15028910	15030176	1267	15029820	164	49.8882	4.11461	47.9676
chr2L	8204865	8205558	694	8205128	247	73.6943	4.11576	71.5886
chr3L	17943231	17943988	758	17943398	133	41.0458	4.11903	39.2041
chrX	20943828	20944329	502	20944112	126	39.0386	4.11941	37.2155
chr3L	7849255	7849880	626	7849456	219	65.7407	4.11959	63.6933
chr2L	8464220	8464601	382	8464290	98	31.0093	4.12198	29.2675
chr3L	21815484	21815837	354	21815656	269	80.1414	4.12236	77.9911
chr2R	5025017	5025739	723	5025452	161	49.1363	4.12268	47.2221
chr4	79537	81355	1819	80896	151	46.2732	4.12357	44.3837
chr3L	7963437	7964031	595	7963763	121	37.6617	4.12531	35.8521
chrX	4957650	4957854	205	4957781	68	22.3937	4.12654	20.7513
chrX	5223351	5224048	698	5223509	68	22.3937	4.12654	20.7513
chrX	7867857	7868165	309	7867999	68	22.3937	4.12654	20.7513
chr3L	3425608	3426199	592	3425913	241	72.1901	4.12661	70.0951
chrX	7185733	7186455	723	7186092	78	25.2867	4.12756	23.6092
chr3L	22860947	22861843	897	22861242	186	56.3969	4.12772	54.423
chr3L	15151444	15151835	392	15151673	93	29.6231	4.12868	27.8962
chr2R	4522953	4523287	335	4523070	98	31.0679	4.12898	29.3254
chr2R	14722777	14723395	619	14722876	108	33.9519	4.12899	32.1795
chr3R	11171628	11172326	699	11171978	118	36.844	4.12992	35.0427
chr2R	8069977	8070322	346	8070177	123	38.2873	4.13011	36.4718
chr2R	10739897	10740591	695	10740085	128	39.7304	4.13028	37.901
chr3R	6710973	6711880	908	6711312	128	39.7304	4.13028	37.901
chr2R	4834635	4835064	430	4834796	114	35.696	4.13047	33.906
chr2R	7290112	7291053	942	7290731	158	48.3848	4.13109	46.4769
chr3R	5263256	5263820	565	5263656	123	38.3115	4.13244	36.4956
chr3R	4168971	4169454	484	4169296	95	30.2407	4.13368	28.5071
chrX	17389487	17390230	744	17389826	70	23.0344	4.13685	21.3841
chr2R	13753228	13753573	346	13753364	142	43.8643	4.13865	41.9965
chr2R	6362671	6363944	1274	6362973	145	44.7497	4.14023	42.8735
chr3R	21263682	21264187	506	21264011	125	38.9796	4.14112	37.1577
chr2R	5963528	5964564	1037	5963844	110	34.6499	4.14201	32.8703
chr3R	601244	601551	308	601393	100	31.7645	4.14302	30.0147
chr3L	4546719	4547483	765	4546854	263	78.8899	4.14422	76.7483
chrX	15342084	15343182	1099	15343032	80	25.9832	4.14476	24.2978
chr3R	26600592	26601559	968	26600697	344	102.289	4.14499	99.9988
chr3R	6137127	6137642	516	6137276	153	47.1261	4.14537	45.2291
chr2R	3669881	3670889	1009	3670726	147	45.4411	4.14951	43.5588
chr3L	21310669	21311304	636	21311050	147	45.4411	4.14951	43.5588
chr3R	5756756	5757662	907	5757388	147	45.4411	4.14951	43.5588
chrX	16453606	16454176	571	16453926	81	26.3078	4.14971	24.619
chr2L	21757815	21758377	563	21758106	142	43.9991	4.15003	42.1298
chr2R	3266199	3267276	1078	3266891	137	42.557	4.15059	40.701
chr3R	6718985	6719417	433	6719305	122	38.2295	4.15255	36.4145
chrX	18176269	18176788	520	18176595	122	38.2295	4.15255	36.4145
chr2L	15057596	15058081	486	15057753	117	36.7866	4.15332	34.9857
chr2R	4214380	4214967	588	4214819	117	36.7866	4.15332	34.9857
chr3R	7499740	7500346	607	7500038	251	75.6329	4.15435	73.5134
chr2R	3397576	3398090	515	3397788	179	54.7804	4.15456	52.8194
chr3L	22736300	22736640	341	22736468	79	25.7613	4.15469	24.0787
chr2R	20287068	20287529	462	20287348	91	29.2522	4.15508	27.5296
chr2L	5270902	5271350	449	5271208	145	44.9408	4.15605	43.063
chr3R	27425745	27426026	282	27425866	102	32.4566	4.15606	30.6994
chrX	11579229	11580832	1604	11580472	92	29.5688	4.15838	27.8425
chr2R	7062792	7063724	933	7063527	139	43.2491	4.16031	41.3868
chr3L	1167135	1167558	424	1167278	186	56.9117	4.16127	54.9335
chr3R	6259479	6259809	331	6259646	82	26.6799	4.16127	24.9865
chr2R	1250092	1250272	181	1250102	117	36.879	4.16271	35.0774
chr3L	5805784	5806287	504	5806119	124	38.9225	4.16341	37.101
chr2L	4226770	4227142	373	4226924	72	23.7901	4.16495	22.1303
chr2R	20632246	20634269	2024	20632897	121	38.0756	4.16596	36.2622
chr3L	1096557	1097180	624	1096864	158	48.8511	4.16666	46.9392
chr2R	5570640	5570958	319	5570751	87	28.1806	4.16727	26.4699
chr2L	10503489	10504019	531	10503872	99	31.7079	4.17068	29.9585
chrX	7198810	7199317	508	7198983	76	24.9953	4.17081	23.3216
chr2R	20518256	20518840	585	20518690	104	33.1718	4.17129	31.4073
chr2L	22428965	22429598	634	22429275	284	85.5852	4.17165	83.3984
chrX	19545641	19546624	984	19546273	94	30.2644	4.1726	28.5305
chr2R	15031803	15033426	1624	15032067	158	48.9576	4.17482	47.0448
chr2R	19594321	19594813	493	19594498	121	38.1735	4.17562	36.3593
chr3L	3818524	3819407	884	3818873	185	56.8526	4.17648	54.8748
chr3R	16373165	16374142	978	16373844	249	75.511	4.1769	73.3924
chr2R	17046659	17047258	600	17047090	84	27.3768	4.17712	25.6752
chrX	11242875	11243369	495	11243026	84	27.3768	4.17712	25.6752
chr2L	12172180	12172607	428	12172483	116	36.7312	4.17739	34.9309
chr2R	8318184	8319104	921	8318628	148	46.0753	4.17755	44.1877
chr3R	9536431	9536759	329	9536607	143	44.6339	4.17905	42.7589
chrX	17772438	17773875	1438	17772788	69	23.0307	4.18413	21.3805
chr3L	3379599	3380824	1226	3380289	156	48.5119	4.18548	46.603
chrX	6188999	6189620	622	6189261	67	22.4527	4.18556	20.8091
chrX	6689447	6689852	406	6689647	67	22.4527	4.18556	20.8091
chrX	9977104	9977410	307	9977243	67	22.4527	4.18556	20.8091
chrX	13880399	13880974	576	13880815	67	22.4527	4.18556	20.8091
chrX	15753370	15753617	248	15753499	67	22.4527	4.18556	20.8091
chrX	19606010	19607556	1547	19606483	67	22.4527	4.18556	20.8091
chr2R	10644948	10645564	617	10645259	150	46.7676	4.18631	44.874
chrX	2518543	2518922	380	2518787	123	38.8672	4.18631	37.0462
chrX	12404708	12405165	458	12404894	69	23.0441	4.18635	21.3937
chr3L	13990321	13990560	240	13990435	81	26.564	4.1864	24.8719
chr2R	6958076	6958572	497	6958274	76	25.1029	4.18718	23.4279
chr2R	8879118	8879509	392	8879336	118	37.4135	4.18733	35.6067
chr3R	7177889	7179046	1158	7178724	144	45.0302	4.18779	43.1517
chr2R	19795687	19795927	241	19795791	113	35.9832	4.19091	34.1902
chr3R	4756832	4757947	1116	4757625	162	50.3416	4.19112	48.4173
chr3L	5632782	5633653	872	5633123	103	33.0571	4.19164	31.2937
chr3L	4234759	4235673	915	4235030	185	57.0949	4.19245	55.1155
chr3R	25685376	25686313	938	25685741	206	63.2456	4.19263	61.2174
chr2L	10314078	10314501	424	10314246	130	41.0026	4.19432	39.1612
chr3L	9414948	9415321	374	9415124	130	41.0026	4.19432	39.1612
chr3R	21949574	21950016	443	21949730	103	33.0986	4.19641	31.3347
chr3R	25840627	25841377	751	25841089	103	33.0986	4.19641	31.3347
chrX	15877491	15878197	707	15877867	125	39.5611	4.19672	37.7334
chr2L	8411476	8412004	529	8411685	141	44.264	4.19737	42.3923
chrX	11387137	11387809	673	11387312	85	27.8271	4.19881	26.1207
chr3L	8979380	8980072	693	8979896	143	44.9139	4.2027	43.0364
chrX	16970583	16972149	1567	16971983	93	30.2135	4.20309	28.4802
chr2L	16545964	16546315	352	16546088	123	39.0403	4.20319	37.2173
chr3L	4283574	4284276	703	4283918	147	46.1092	4.20434	44.2212
chr2L	13076590	13077145	556	13076776	502	150.282	4.20486	147.732
chr2L	2756066	2756911	846	2756527	110	35.236	4.20526	33.4504
chr3R	15705972	15706770	799	15706348	110	35.236	4.20526	33.4504
chr3L	4242481	4243057	577	4242757	138	43.4982	4.2074	41.6336
chr3R	20579289	20579711	423	20579451	144	45.2717	4.20807	43.3914
chr2R	15030410	15030776	367	15030613	105	33.7941	4.20865	32.0232
chr3R	12399239	12399745	507	12399581	161	50.2859	4.20904	48.3621
chr2L	21141585	21142605	1021	21142130	122	38.8139	4.20985	36.9933
chr3L	8660945	8661577	633	8661250	129	40.8869	4.21089	39.0464
chr2R	11735529	11736351	823	11736061	246	75.3348	4.21187	73.2178
chr2R	3658952	3659787	836	3659100	168	52.4186	4.21436	50.4771
chr3L	10365337	10365711	375	10365566	158	49.4738	4.21447	47.5572
chrX	12635945	12636657	713	12636100	120	38.2752	4.2149	36.4599
chr3R	16607339	16609037	1699	16608518	253	77.4642	4.21534	75.3323
chr3L	10689708	10691276	1569	10689940	180	55.9906	4.21688	54.0197
chr2L	9182911	9183583	673	9183047	124	39.5085	4.22007	37.6812
chr2L	15770910	15771453	544	15771063	107	34.4898	4.22051	32.7117
chr3R	20630754	20631278	525	20630947	73	24.4483	4.22288	22.7806
chr3L	20486613	20487538	926	20486784	165	51.6715	4.22448	49.7363
chr3R	22702052	22702581	530	22702425	131	41.6437	4.22633	39.7962
chr2R	12476487	12476887	401	12476729	160	50.2318	4.22733	48.3086
chr3R	11800341	11801297	957	11801053	143	45.2184	4.22852	43.3385
chrX	7545170	7546115	946	7545769	172	53.804	4.22908	51.851
chr3L	10727571	10727938	368	10727809	107	34.5734	4.22984	32.7945
chr3L	11554018	11554509	492	11554152	89	29.2407	4.23018	27.5183
chr2R	7496581	7497256	676	7496899	138	43.7783	4.23198	41.9111
chr3L	18105881	18106303	423	18106091	179	55.9361	4.23334	53.9657
chr3R	12058303	12058779	477	12058601	157	49.4532	4.23576	47.5367
chr3R	2171056	2172079	1024	2171547	169	53.0576	4.23929	51.1108
chr2L	13783264	13784620	1357	13783583	128	40.898	4.23972	39.0574
chr2L	10403710	10404320	611	10403917	181	56.6289	4.24018	54.6528
chrX	6426708	6427577	870	6427247	88	29.0226	4.24071	27.3025
chr3R	21472881	21473932	1052	21473700	118	37.943	4.24117	36.1308
chr3R	4829553	4830340	788	4829870	111	35.8816	4.24315	34.0898
chr3R	12107773	12108180	408	12107951	103	33.5056	4.24347	31.7378
chr2L	13445237	13445847	611	13445457	85	28.1518	4.24366	26.4413
chr3R	16605608	16606304	697	16606007	160	50.4809	4.24637	48.5552
chr3R	27421361	27422157	797	27422049	171	53.7509	4.24648	51.7986
chr2R	14593223	14593724	502	14593378	183	57.3218	4.24689	55.3401
chr2R	8201510	8202167	658	8202023	68	23.1101	4.24711	21.4584
chrX	1864636	1865068	433	1864903	68	23.1101	4.24711	21.4584
chrX	6637469	6638430	962	6638186	68	23.1101	4.24711	21.4584
chrX	9145190	9145790	601	9145346	68	23.1101	4.24711	21.4584
chrX	16677883	16678559	677	16678010	68	23.1101	4.24711	21.4584
chr2L	10435677	10436210	534	10435881	142	45.1669	4.24946	43.2874
chr3R	4127016	4127586	571	4127222	142	45.1669	4.24946	43.2874
chr3R	1619781	1620809	1029	1620159	178	55.883	4.25011	53.9131
chr3L	21820808	21821616	809	21821254	95	31.1989	4.25259	29.4553
chr2L	12310074	12310438	365	12310282	101	33.0007	4.2541	31.2378
chrX	9036320	9036743	424	9036489	89	29.4221	4.25428	27.6973
chr2L	13000392	13000932	541	13000740	204	63.7158	4.25637	61.6837
chr2R	11398898	11399536	639	11399137	331	101.514	4.25681	99.2287
chr2L	560122	560533	412	560325	77	25.8663	4.25827	24.1822
chr2R	13585508	13587495	1988	13586662	207	64.6509	4.25888	62.6119
chrX	13709578	13710296	719	13709698	89	29.4581	4.25907	27.7329
chr2R	18741682	18742132	451	18741958	108	35.1376	4.25959	33.3532
chr2R	6157806	6158003	198	6157880	74	24.9957	4.26239	23.322
chr2L	7199601	7200639	1039	7200045	86	28.5877	4.26265	26.8722
chr2L	2144960	2145428	469	2145280	72	24.4009	4.26299	22.7342
chrX	10279822	10281206	1385	10280015	127	40.8486	4.26334	39.0085
chr3L	6961760	6963110	1351	6962059	167	52.8195	4.2654	50.8749
chrX	10740540	10741707	1168	10741275	103	33.6977	4.26579	31.9277
chrX	15471817	15472606	790	15472136	103	33.6977	4.26579	31.9277
chrX	8997242	8998013	772	8997659	71	24.1252	4.26687	22.4616
chr3R	466426	467926	1501	466925	172	54.3385	4.26726	52.3816
chr2R	10633780	10634002	223	10633924	110	35.8343	4.27048	34.0429
chr2L	305517	306577	1061	305938	172	54.393	4.27117	52.4358
chr3R	4945513	4945715	203	4945597	85	28.3708	4.2741	26.6581
chrX	16729394	16729885	492	16729536	86	28.6803	4.2754	26.9637
chr3L	18890634	18891845	1212	18890784	140	44.8911	4.27728	43.0137
chrX	21190114	21190634	521	21190551	107	35.0046	4.2782	33.2216
chr2R	3799791	3800413	623	3800065	99	32.6129	4.27932	30.8544
chr3R	20011968	20012463	496	20012144	93	30.8184	4.28024	29.0784
chr3R	21846551	21846878	328	21846705	93	30.8184	4.28024	29.0784
chrX	9539695	9540381	687	9539986	112	36.531	4.28103	34.7328
chr2L	16587796	16588640	845	16588140	163	51.8382	4.28149	49.9015
chr3L	17001377	17001700	324	17001584	131	42.2398	4.28159	40.3866
chr3L	14542860	14543087	228	14542916	113	36.8521	4.28327	35.0508
chr3R	11847575	11848137	563	11847790	113	36.8521	4.28327	35.0508
chr3R	23432910	23433477	568	23433187	100	32.9557	4.28442	31.1932
chr2L	8086455	8087023	569	8086697	138	44.3739	4.28456	42.5013
chrX	15802976	15804035	1060	15803579	157	50.0785	4.28461	48.1566
chr2L	18557962	18558878	917	18558228	131	42.2837	4.28569	40.4303
chr3R	5911868	5913594	1727	5913199	161	51.2946	4.28579	49.3623
chr3L	680127	680629	503	680469	316	97.7869	4.286	95.5241
chr3L	20190179	20191774	1596	20191510	240	75.008	4.28634	72.8931
chr2L	22960734	22961299	566	22961024	221	69.3109	4.28646	67.237
chr2R	4974894	4975595	702	4975251	126	40.8013	4.2876	38.9615
chrX	6421705	6422104	400	6421893	88	29.3792	4.28873	27.6549
chrX	13505857	13506511	655	13506034	69	23.6618	4.28976	22.0038
chr2R	16896707	16897275	569	16897000	114	37.2278	4.29127	35.4226
chr2R	18523084	18523834	751	18523348	114	37.2278	4.29127	35.4226
chrX	19246844	19247916	1073	19247228	114	37.2278	4.29127	35.4226
chr2R	15383810	15384615	806	15384374	166	52.9056	4.29397	50.9603
chr3R	21931325	21931647	323	21931486	76	25.8016	4.2944	24.1181
chr3R	19715493	19715784	292	19715634	96	31.8529	4.29689	30.1024
chr2L	14022178	14022585	408	14022327	154	49.3356	4.2972	47.42
chrX	15358568	15359050	483	15358777	83	27.9403	4.29827	26.2323
chr3R	17802271	17802540	270	17802409	101	33.3749	4.29854	31.6087
chr3L	4262234	4262673	440	4262381	161	51.4681	4.29909	49.5346
chr3R	17867338	17868668	1331	17868469	161	51.4681	4.29909	49.5346
chr3L	3471117	3472348	1232	3472216	234	73.5205	4.30303	71.416
chr2R	18158112	18158449	338	18158250	80	27.0691	4.30338	25.3714
chr2R	2128992	2129964	973	2129397	182	57.8637	4.30389	55.8781
chrX	15693635	15694150	516	15693749	97	32.215	4.30437	30.4602
chr2R	6992011	6992910	900	6992475	130	42.1936	4.30545	40.3408
chr2L	18141779	18142148	370	18141982	87	29.2122	4.30708	27.49
chr2R	7566465	7567127	663	7566960	137	44.3274	4.30726	42.4552
chr2R	20898169	20899135	967	20898521	69	23.7737	4.30867	22.114
chr4	1144535	1145024	490	1144860	69	23.7737	4.30867	22.114
chrX	2043436	2043837	402	2043730	69	23.7737	4.30867	22.114
chrX	2090194	2090705	512	2090572	69	23.7737	4.30867	22.114
chrX	2190543	2190865	323	2190720	69	23.7737	4.30867	22.114
chrX	2363810	2364174	365	2363950	69	23.7737	4.30867	22.114
chrX	3247245	3247478	234	3247337	69	23.7737	4.30867	22.114
chrX	3655135	3655914	780	3655713	69	23.7737	4.30867	22.114
chrX	16533081	16533523	443	16533185	69	23.7737	4.30867	22.114
chr3R	21452433	21452813	381	21452727	105	34.6799	4.30985	32.9001
chrX	9494861	9495690	830	9495282	82	27.7229	4.31049	26.0177
chr3L	12403528	12405019	1492	12404435	158	50.7259	4.31173	48.7985
chr2L	12483585	12484587	1003	12484166	219	69.1832	4.31341	67.1103
chr3L	12564162	12564480	319	12564328	92	30.777	4.31389	29.0374
chrX	2592070	2592678	609	2592333	92	30.777	4.31389	29.0374
chr3R	6175723	6176322	600	6175871	135	43.8027	4.31448	41.9354
chrX	21258758	21258957	200	21258878	92	30.7899	4.31557	29.0502
chr3L	8668931	8669280	350	8669103	193	61.3835	4.31703	59.3701
chr3L	9709616	9710115	500	9709921	193	61.3835	4.31703	59.3701
chr2L	5278318	5279277	960	5279111	103	34.1374	4.31719	32.3632
chr3L	7794570	7794853	284	7794723	106	35.0491	4.31746	33.2655
chr3R	6998450	6998866	417	6998701	160	51.4212	4.31875	49.488
chr3R	13431619	13432053	435	13431878	113	37.1842	4.31892	35.3794
chr2L	21209583	21210060	478	21209819	120	39.3188	4.32021	37.4931
chrX	21229074	21229737	664	21229506	138	44.7796	4.32064	42.9032
chr3L	15528015	15528749	735	15528141	181	57.8161	4.32134	55.8309
chr2R	16174381	16174719	339	16174549	73	25.0642	4.32139	23.3897
chrX	8010485	8011278	794	8010933	73	25.0642	4.32139	23.3897
chr2L	11065393	11065859	467	11065532	101	33.5731	4.3222	31.8046
chr2R	2643790	2645066	1277	2644637	101	33.5952	4.32484	31.8264
chr2L	6078791	6079241	451	6078962	104	34.5078	4.32502	32.7296
chr3R	18414786	18415626	841	18415177	131	42.7175	4.32622	40.8601
chr3R	12174841	12175353	513	12175174	101	33.6118	4.32684	31.8429
chr3R	15048178	15048397	220	15048270	87	29.357	4.32695	27.6329
chr2R	11934917	11935534	618	11935202	112	36.9631	4.32783	35.1605
chrX	18751903	18752603	701	18752328	117	38.4835	4.32796	36.6658
chr3R	27443268	27444123	856	27443608	115	37.8817	4.32858	36.0701
chr3R	19551235	19551754	520	19551531	172	55.1946	4.3289	53.2304
chrX	12615716	12616460	745	12616223	122	40.0159	4.32931	38.1835
chr3L	1687824	1688560	737	1688169	129	42.1496	4.32995	40.2974
chr2L	7726382	7726582	201	7726476	98	32.7267	4.33012	30.967
chr3L	8444487	8445190	704	8444946	143	46.4156	4.33105	44.5249
chr3R	12268140	12269344	1205	12268873	171	54.9436	4.33272	52.9815
chr3R	24637538	24638385	848	24637703	234	74.1167	4.33502	72.0081
chr3L	8151412	8152293	882	8152091	421	130.88	4.33525	128.432
chr2R	14197113	14197437	325	14197272	105	34.9004	4.33528	33.1183
chr2L	821121	821698	578	821435	82	27.9026	4.33655	26.1949
chr3L	19076573	19077245	673	19076817	159	51.376	4.33884	49.4431
chr3L	22830898	22831252	355	22831069	92	30.9903	4.34174	29.2487
chr2R	5964739	5966520	1782	5965794	134	43.8042	4.3424	41.9368
chr2R	11802960	11804247	1288	11803698	234	74.2702	4.34329	72.1605
chr2R	11826762	11827636	875	11827485	266	84.0208	4.3439	81.8442
chr2R	15507636	15507941	306	15507777	114	37.7256	4.3444	35.9153
chr2R	17394379	17394928	550	17394718	175	56.3343	4.34524	54.361
chr2R	5313779	5314565	787	5314111	161	52.0718	4.34558	50.1332
chr3R	27246052	27246798	747	27246537	126	41.4103	4.34675	39.5648
chr3R	26141288	26141679	392	26141499	78	26.7524	4.34711	25.0581
chrX	15890749	15891306	558	15891032	98	32.8741	4.34829	31.1127
chr2R	13654053	13654648	596	13654383	148	48.1448	4.34863	46.2391
chr2R	16158374	16158673	300	16158518	132	43.2623	4.34872	41.3998
chrX	1833891	1834580	690	1834230	91	30.7388	4.34882	28.9996
chr2R	6993190	6994382	1193	6994178	170	54.8691	4.34953	52.9076
chrX	18428493	18428935	443	18428762	77	26.4665	4.35017	24.7757
chrX	3642723	3643455	733	3643329	70	24.3295	4.35104	22.6637
chrX	12987867	12988523	657	12988156	70	24.3295	4.35104	22.6637
chr3L	21500213	21501825	1613	21501066	161	52.1583	4.35226	50.219
chr3L	6950203	6950623	421	6950518	120	39.6377	4.35275	37.8094
chr3R	4770353	4771049	697	4770728	142	46.3726	4.35376	44.4822
chr2R	9847604	9849204	1601	9848030	186	59.8559	4.35667	57.8541
chr3R	14619070	14619331	262	14619202	107	35.7074	4.35781	33.9171
chr2R	6761694	6762557	864	6762117	99	33.2761	4.3601	31.5106
chr3R	19588747	19589793	1047	19589100	195	62.6814	4.36154	60.6578
chr2R	1228068	1228430	363	1228348	137	44.9373	4.36214	43.0595
chr3R	26589927	26590663	737	26590075	140	45.8685	4.36323	43.9828
chr2R	15557941	15558388	448	15558211	130	42.805	4.36326	40.9467
chr3R	10729514	10730186	673	10729875	123	40.6724	4.3645	38.8337
chr2R	11984728	11985411	684	11985266	84	28.7141	4.36529	26.9972
chr2R	3622270	3623634	1365	3623079	136	44.6756	4.36619	42.8001
chr3R	20642496	20643415	920	20643264	109	36.406	4.36747	34.6088
chr2R	14598116	14598648	533	14598284	183	59.1167	4.36883	57.1208
chr2L	10769722	10770213	492	10769964	139	45.6344	4.36968	43.7505
chr2R	20491096	20491345	250	20491187	70	24.4434	4.37022	22.7758
chr3R	6210229	6210455	227	6210383	70	24.4434	4.37022	22.7758
chr3R	21047167	21047564	398	21047536	70	24.4434	4.37022	22.7758
chrX	3067142	3067371	230	3067252	70	24.4434	4.37022	22.7758
chrX	8780660	8781294	635	8781118	70	24.4434	4.37022	22.7758
chrX	13739823	13740012	190	13739932	70	24.4434	4.37022	22.7758
chrX	13829749	13831105	1357	13830728	70	24.4434	4.37022	22.7758
chr2L	21260705	21261402	698	21261078	162	52.7251	4.3724	50.7812
chr2R	6774103	6774560	458	6774377	93	31.5416	4.37369	29.7939
chr2R	3848888	3850405	1518	3849710	155	50.5942	4.37381	48.6676
chr3R	14398677	14399065	389	14398843	178	57.6823	4.37576	55.698
chr2L	8220125	8220848	724	8220669	448	140.53	4.37699	138.031
chr3L	9498135	9498778	644	9498329	186	60.1835	4.37879	58.1791
chr3R	25283727	25284145	419	25283971	134	44.1999	4.3789	42.3287
chrX	6737112	6737569	458	6737256	104	34.9714	4.37922	33.1885
chr3L	6570541	6570721	181	6570641	74	25.7334	4.37978	24.0511
chr2R	4778675	4779563	889	4779423	150	49.1599	4.3822	47.2454
chr3L	22828078	22829123	1046	22828963	143	47.0288	4.38421	45.1325
chrX	14725854	14727109	1256	14726160	143	47.0288	4.38421	45.1325
chr3L	3460059	3461966	1908	3460843	295	93.7834	4.3844	91.545
chr3R	13168084	13168349	266	13168221	90	30.7038	4.38511	28.9654
chr2R	10658352	10659395	1044	10658837	159	51.9875	4.3868	50.0496
chr3R	5262004	5262799	796	5262494	159	51.9875	4.3868	50.0496
chr2R	12090055	12090397	343	12090289	73	25.4711	4.38727	23.7917
chr3L	11246266	11246647	382	11246507	102	34.4238	4.38738	32.6463
chr2L	20916423	20919197	2775	20918348	175	56.9445	4.38892	54.966
chr2L	16250949	16252048	1100	16251834	125	41.5342	4.38907	39.6876
chr2L	3339308	3339965	658	3339636	87	29.8081	4.38924	28.0795
chr2L	11219213	11219912	700	11219645	101	34.1538	4.39203	32.3793
chr3R	12910732	12911489	758	12911019	134	44.3562	4.39338	42.4838
chrX	21475551	21476553	1003	21476228	115	38.5019	4.39469	36.6841
chr3R	6176453	6176879	427	6176614	124	41.3323	4.3997	39.4876
chr3L	14047554	14050127	2574	14049329	188	61.1629	4.40326	59.1508
chr3L	18754673	18755134	462	18754863	133	44.1617	4.40405	42.2909
chr2L	3373173	3373613	441	3373326	73	25.5752	4.40422	23.8946
chrX	18787482	18787846	365	18787672	149	49.1207	4.40471	47.2066
chr2L	16730658	16731453	796	16730976	94	32.0949	4.40543	30.3416
chr3L	10674814	10675434	621	10675156	156	51.3005	4.40583	49.3681
chr3R	12811089	12811747	659	12811439	126	42.0306	4.40756	40.1795
chr3R	22771001	22771644	644	22771316	142	46.9903	4.40786	45.0945
chr2R	5452515	5453767	1253	5452663	206	66.8129	4.40859	64.7576
chrX	15186746	15187367	622	15187132	87	29.9715	4.41194	28.241
chr3L	17480051	17480908	858	17480202	185	60.4266	4.41632	58.4203
chr2R	19794164	19795417	1254	19795225	153	50.5155	4.41759	48.5895
chr3L	14469646	14470363	718	14470144	130	43.3878	4.41885	41.5241
chr3LHet	1546272	1546498	227	1546421	333	106.372	4.4195	104.058
chr3R	14564823	14566284	1462	14565857	124	41.5442	4.4209	39.6975
chr2R	15307805	15308941	1137	15308364	156	51.523	4.42374	49.5892
chr2R	2773163	2773438	276	2773292	149	49.3548	4.4244	47.439
chr3L	15588768	15591130	2363	15590471	256	82.6157	4.42531	80.4487
chr2R	10244374	10245074	701	10244924	148	49.0834	4.42776	47.1695
chr3L	9715848	9716761	914	9716240	148	49.0834	4.42776	47.1695
chr3R	7800234	7800927	694	7800565	173	56.8657	4.42807	54.8878
chr3R	1300089	1300857	769	1300459	157	51.9104	4.42988	49.9731
chrX	9535069	9535645	577	9535356	157	51.9104	4.42988	49.9731
chr3L	9389391	9392428	3038	9392230	282	90.7899	4.4299	88.5701
chr3R	13510402	13511066	665	13510937	482	152.949	4.43051	150.386
chr3L	1463514	1463943	430	1463776	155	51.3091	4.4316	49.3766
chr2R	6310590	6311155	566	6310998	71	25.1192	4.43177	23.4435
chr3R	25818893	25819309	417	25819044	71	25.1192	4.43177	23.4435
chrX	149433	149870	438	149611	71	25.1192	4.43177	23.4435
chrX	1126575	1126921	347	1126703	71	25.1192	4.43177	23.4435
chrX	6170389	6171019	631	6170658	71	25.1192	4.43177	23.4435
chrX	8023517	8024114	598	8023947	71	25.1192	4.43177	23.4435
chrX	12365513	12365844	332	12365660	71	25.1192	4.43177	23.4435
chr3R	8841104	8842067	964	8841799	222	72.1678	4.43179	70.073
chr2R	14230183	14230993	811	14230649	225	73.1171	4.43269	71.0156
chr2R	4827107	4827631	525	4827442	209	68.1656	4.43441	66.1001
chr3R	58504	59135	632	58852	110	37.3176	4.43507	35.5116
chr2L	5546545	5547558	1014	5547206	134	44.8242	4.43692	42.9473
chrX	19101780	19102373	594	19102168	134	44.8242	4.43692	42.9473
chr3L	887555	888117	563	887879	202	66.0378	4.4377	63.9882
chrX	3567248	3568517	1270	3568276	75	26.4082	4.43818	24.7182
chr3R	7442975	7443407	433	7443266	104	35.4737	4.43847	33.686
chr3R	17415212	17416318	1107	17415431	143	47.6519	4.43868	45.7503
chr2L	8277598	8278227	630	8277803	245	79.4597	4.43892	77.314
chr2R	5054623	5055295	673	5055124	179	58.957	4.44399	56.9624
chr3R	21271133	21272073	941	21271743	109	37.1053	4.44639	35.3012
chr3R	25045489	25046302	814	25045920	129	43.3933	4.44943	41.5296
chr3L	11421431	11421795	365	11421595	138	46.2211	4.45046	44.3319
chr3L	3813891	3814826	936	3814263	217	70.9514	4.45177	68.8655
chr2R	18008364	18009454	1091	18008651	96	33.0917	4.45347	31.328
chr2R	3426762	3427462	701	3427121	174	57.5263	4.45351	55.543
chr3R	10114653	10115448	796	10115015	171	56.6311	4.45677	54.655
chr3L	11601938	11602766	829	11602458	149	49.7464	4.45747	47.8268
chr2L	8162799	8163348	550	8162976	273	88.5829	4.45773	86.3768
chr2R	9829073	9829793	721	9829542	137	46.0078	4.45959	44.1211
chr3L	15001370	15001689	320	15001544	88	30.6447	4.46208	28.9069
chrX	19624857	19625434	578	19625121	88	30.6447	4.46208	28.9069
chr3R	17425289	17425919	631	17425546	124	41.9633	4.46302	40.1127
chr3L	1502018	1503145	1128	1502872	169	56.0961	4.46364	54.1244
chr3L	17424104	17425445	1342	17424475	205	67.3942	4.46394	65.3344
chr2R	9465892	9466460	569	9466303	103	35.3768	4.46428	33.59
chr2L	2749347	2750001	655	2749564	76	26.9069	4.46766	25.211
chr3L	11344025	11344469	445	11344209	198	65.2673	4.46838	63.2235
chrX	17801145	17801961	817	17801319	77	27.2338	4.46954	25.5338
chr3R	17769569	17770054	486	17769901	126	42.6625	4.4701	40.8055
chr2R	7739867	7740827	961	7740264	140	47.0989	4.4731	45.2021
chr3L	21209697	21210627	931	21209835	132	44.6056	4.47542	42.7311
chr2R	14693252	14695246	1995	14693934	146	49.0151	4.47555	47.1018
chr3L	18832956	18833749	794	18833466	146	49.0151	4.47555	47.1018
chr3R	24938241	24939598	1358	24938583	137	46.1887	4.47621	44.3001
chr3R	2472482	2472919	438	2472659	128	43.3617	4.47697	41.4982
chr3R	18946648	18947330	683	18946839	128	43.3617	4.47697	41.4982
chrX	19498937	19500419	1483	19499291	119	40.5341	4.47784	38.697
chr3R	6593287	6593763	477	6593619	110	37.7059	4.47886	35.8959
chr4	684148	684592	445	684443	110	37.7059	4.47886	35.8959
chrX	10735466	10736091	626	10735627	110	37.7059	4.47886	35.8959
chr2R	13401545	13402106	562	13401778	157	52.5393	4.48052	50.5967
chr3R	27041449	27041968	520	27041804	148	49.7137	4.48144	47.7944
chr3L	7719298	7719696	399	7719489	118	40.2703	4.48328	38.4357
chr2R	8341424	8342377	954	8341681	86	30.1747	4.48462	28.4417
chr2R	1181340	1181840	501	1181733	132	44.7199	4.48631	42.844
chr3R	7448617	7449612	996	7448821	367	118.805	4.48651	116.421
chr2R	4557695	4559686	1992	4558794	144	48.5161	4.48701	46.6072
chr2R	20452859	20453474	616	20452981	133	45.0458	4.48728	43.1672
chr2R	2583897	2584967	1071	2584360	170	56.7606	4.4899	54.7834
chr3R	14306171	14307553	1383	14306688	170	56.7606	4.4899	54.7834
chrX	16215704	16216190	487	16215845	94	32.7486	4.49063	30.9886
chr2L	19958530	19959284	755	19958868	125	42.5527	4.49065	40.6968
chrX	13535464	13536360	897	13536014	123	41.9334	4.49197	40.0831
chr3L	19907957	19908511	555	19908103	152	51.1108	4.4928	49.18
chr3L	16080358	16080905	548	16080633	175	58.3847	4.49321	56.3946
chr3R	9130306	9130597	292	9130475	72	25.8008	4.49332	24.1174
chr3R	18566626	18567108	483	18566789	72	25.8008	4.49332	24.1174
chr3R	23503157	23503566	410	23503298	72	25.8008	4.49332	24.1174
chrX	13631909	13632346	438	13632059	72	25.8008	4.49332	24.1174
chrX	17736070	17736447	378	17736375	72	25.8008	4.49332	24.1174
chrX	22134751	22135424	674	22135124	72	25.8008	4.49332	24.1174
chr2L	8003908	8004448	541	8004187	210	69.4506	4.49378	67.3758
chr3L	17458890	17459302	413	17459108	143	48.2854	4.49453	46.3782
chr3L	16575116	16576688	1573	16576014	172	57.4587	4.49484	55.4758
chr2R	4539015	4541602	2588	4540615	192	63.8043	4.49645	61.7715
chrX	7179113	7179840	728	7179578	76	27.0887	4.49658	25.3907
chr3L	12530182	12530683	502	12530515	212	70.1479	4.49776	68.068
chr3L	3942229	3942623	395	3942454	145	48.9843	4.50033	47.0712
chr2L	1980543	1981337	795	1980908	107	36.9789	4.50434	35.176
chr3L	21027122	21027978	857	21027441	245	80.706	4.50444	78.5518
chrX	6749492	6750897	1406	6749955	334	108.88	4.50482	106.551
chr3L	15223711	15224556	846	15224359	236	77.8842	4.50594	75.7492
chr3R	7238068	7238703	636	7238354	90	31.5985	4.50643	29.8503
chrX	9000875	9001341	467	9001141	98	34.151	4.50792	32.3766
chr2R	17030839	17031584	746	17030983	138	46.8579	4.50865	44.9634
chr3R	1511023	1511906	884	1511545	158	53.2067	4.50888	51.2585
chr2L	16273411	16274402	992	16273666	106	36.7034	4.50925	34.9032
chr2R	4534949	4535872	924	4535594	106	36.7034	4.50925	34.9032
chr3L	5270132	5270656	525	5270409	120	41.1532	4.5096	39.3103
chr3R	8251335	8252244	910	8251863	259	85.2603	4.5106	83.0756
chr3R	25084887	25085733	847	25085406	232	76.7055	4.51086	74.5788
chrX	12612570	12613449	880	12612887	149	50.3821	4.51151	48.4571
chr3R	24389621	24389979	359	24389852	302	98.9914	4.51505	96.7211
chr2R	14175490	14175940	451	14175668	100	34.8521	4.51609	33.0705
chr2R	18485825	18486144	320	18485996	100	34.8521	4.51609	33.0705
chr3R	4753844	4754566	723	4754239	151	51.081	4.5169	49.1504
chrX	7863575	7864148	574	7863892	80	28.494	4.51748	26.7798
chr3R	9665081	9666070	990	9665735	90	31.7165	4.52259	29.967
chr3L	17572421	17573625	1205	17572964	168	56.5614	4.52278	54.5859
chr2R	2757209	2758025	817	2757590	102	35.5532	4.52398	33.7645
chr3R	24875075	24875607	533	24875297	129	44.203	4.5284	42.3318
chrX	7615980	7616362	383	7616043	93	32.7261	4.52967	30.9664
chrX	20935433	20936452	1020	20936019	93	32.7261	4.52967	30.9664
chr3L	10706013	10706317	305	10706169	183	61.4445	4.53053	59.4304
chr2L	9449143	9450007	865	9449377	188	63.0438	4.53092	61.0169
chr2L	223228	225337	2110	224485	157	53.1777	4.53233	51.2298
chr3L	6740002	6740653	652	6740402	157	53.1777	4.53233	51.2298
chr3R	14273533	14274215	683	14274076	189	63.3973	4.53329	61.3682
chr3L	18753789	18754066	278	18753941	102	35.6326	4.53369	33.8431
chr2L	11129724	11131192	1469	11130253	190	63.742	4.53504	61.7097
chr3L	20306149	20307289	1141	20306612	159	53.8767	4.53723	51.923
chr2L	5042756	5044006	1251	5043355	170	57.3985	4.53793	55.4161
chr2R	2851834	2852323	490	2852170	126	43.3414	4.53796	41.4781
chr2L	8161908	8162695	788	8162352	277	91.5648	4.53879	89.3399
chrX	2226376	2226783	408	2226629	106	36.9551	4.53894	35.1526
chr2L	8528266	8528764	499	8528625	203	67.9602	4.53956	65.8962
chr3R	5454245	5454810	566	5454606	139	47.5302	4.54108	45.6297
chr2R	19948855	19951971	3117	19950794	172	58.0971	4.54241	56.1091
chr2R	4609546	4610320	775	4610150	216	72.1775	4.54355	70.0826
chr3L	12728394	12729006	613	12728550	137	46.926	4.54436	45.0308
chr2L	15764111	15764514	404	15764268	86	30.6011	4.54554	28.8638
chrX	7409585	7409912	328	7409755	86	30.6011	4.54554	28.8638
chrX	15880612	15881193	582	15880897	108	37.656	4.54605	35.8464
chr3L	545542	546331	790	546050	163	55.2745	4.54672	53.3095
chr3L	17794792	17795685	894	17795416	163	55.2745	4.54672	53.3095
chr3L	15130784	15131214	431	15131111	138	47.3099	4.55027	45.4116
chr3R	15051114	15052829	1716	15052332	154	52.4517	4.55153	50.5099
chr3R	4138820	4139157	338	4138989	143	48.9293	4.5518	47.0167
chr3R	1379809	1380323	515	1379957	132	45.4061	4.55211	43.5241
chr2R	8500041	8501321	1281	8500818	121	41.882	4.55248	40.0322
chr2R	8146079	8147550	1472	8146366	200	67.2331	4.55451	65.1744
chrX	8051173	8051657	485	8051516	73	26.4884	4.55488	24.797
chrX	12800321	12800623	303	12800445	73	26.4884	4.55488	24.797
chr2L	16602277	16602841	565	16602523	178	60.1932	4.55531	58.1886
chr2L	13289758	13291017	1260	13290164	162	55.0684	4.55575	53.1056
chrX	13197873	13198422	550	13198123	75	27.1414	4.55652	25.4428
chr3L	11624458	11625106	649	11624598	140	48.0197	4.55654	46.1151
chr2R	6725991	6726648	658	6726311	123	42.5823	4.55854	40.726
chr2L	16356392	16356955	564	16356633	191	64.4119	4.55878	62.3745
chr2R	4620598	4621205	608	4620828	101	35.5321	4.56081	33.7436
chr2R	6005043	6005467	425	6005309	136	46.8059	4.5631	44.9119
chr2R	1640694	1641073	380	1640961	861	279.369	4.56456	276.298
chr3R	25601442	25602377	936	25601990	494	161.729	4.56476	159.124
chr3L	8834942	8835665	724	8835307	163	55.5099	4.56529	53.543
chr2L	8708411	8709734	1324	8708619	287	95.3465	4.56578	93.0982
chr2R	4812936	4813579	644	4813080	137	47.1591	4.56606	45.2618
chr3L	13435497	13436013	517	13435672	197	66.5073	4.57002	64.4541
chr3R	27232524	27233137	614	27232848	92	32.7075	4.57026	30.9478
chr3R	7063199	7063784	586	7063407	151	51.7274	4.57167	49.7915
chr2R	6562106	6562381	276	6562260	92	32.7262	4.5728	30.9664
chr3R	19644415	19645304	890	19644586	164	55.9478	4.57444	53.9773
chr2L	20886002	20886430	429	20886167	89	31.7714	4.5746	30.0216
chrX	13024878	13025682	805	13025334	105	36.9348	4.57475	35.1324
chr3R	15705074	15705642	569	15705452	177	60.167	4.57681	58.1627
chr3L	638771	642059	3289	640663	1249	404.88	4.57717	401.444
chr3R	25683002	25683539	538	25683313	166	56.647	4.57872	54.6706
chr2R	5967370	5968535	1166	5968016	102	36.0116	4.58024	34.2184
chr2R	18302525	18303570	1046	18303397	107	37.636	4.58136	35.8267
chr3R	25848444	25848822	379	25848662	83	29.8832	4.58179	28.1536
chr3R	18546229	18547063	835	18546863	144	49.6053	4.58341	47.6869
chr2R	18219358	18219816	459	18219533	96	34.1112	4.58517	32.3372
chr3R	27494949	27495756	808	27495344	84	30.2365	4.58622	28.5029
chr3R	5914588	5915520	933	5915023	207	69.9998	4.58742	67.9207
chr2L	6127390	6127778	389	6127564	109	38.3372	4.58775	36.521
chrX	19055857	19057063	1207	19056533	240	80.6778	4.58881	78.5238
chrX	16212744	16215414	2671	16215125	122	42.5612	4.58979	40.7052
chr2R	13338613	13338980	368	13338874	148	50.976	4.59029	49.0465
chr2R	18565639	18566147	509	18565799	135	46.7837	4.59144	44.8899
chr2R	15374110	15374633	524	15374292	157	53.9062	4.59196	51.9524
chrX	16172053	16172655	603	16172538	93	33.2085	4.59426	31.4437
chr3L	11620876	11621689	814	11621217	124	43.2618	4.5953	41.3993
chr2R	12737658	12738210	553	12737836	237	79.8281	4.59539	77.6798
chr3L	9435811	9436576	766	9436122	192	65.2969	4.59696	63.2529
chrX	3283619	3284476	858	3283819	87	31.2882	4.59779	29.5436
chrX	6746478	6747951	1474	6746827	271	90.8722	4.59791	88.6517
chr2L	18951387	18951985	599	18951725	149	51.4191	4.60065	49.486
chr3R	17496886	17497686	801	17497535	149	51.4191	4.60065	49.486
chr3L	1496137	1496818	682	1496539	151	52.0702	4.6009	50.1316
chr2R	19264141	19264797	657	19264465	152	52.4043	4.60174	50.4629
chrX	19491652	19492337	686	19492161	81	29.3792	4.60358	27.655
chr2R	16554006	16554395	390	16554128	86	31.0102	4.6045	29.2684
chr3R	22371989	22372334	346	22372142	76	27.763	4.60498	26.0573
chr2R	8648080	8648633	554	8648320	154	53.1041	4.60605	51.1568
chr2R	13468453	13469286	834	13468825	148	51.2114	4.61079	49.2796
chr2L	16536451	16537059	609	16536695	117	41.1413	4.6113	39.2985
chr2R	18824021	18825895	1875	18825177	210	71.3723	4.61258	69.2834
chr3L	21515816	21517662	1847	21516351	210	71.3723	4.61258	69.2834
chr2L	5943623	5944195	573	5943932	158	54.5035	4.61437	52.5448
chr2R	7194324	7195635	1312	7195189	279	93.8409	4.61595	91.6022
chr2L	7577679	7577982	304	7577819	74	27.1817	4.61643	25.4823
chr2R	16984714	16985014	301	16984803	74	27.1817	4.61643	25.4823
chr3R	25881562	25882008	447	25881703	74	27.1817	4.61643	25.4823
chrX	5412068	5412811	744	5412452	74	27.1817	4.61643	25.4823
chrX	6867201	6867695	495	6867373	74	27.1817	4.61643	25.4823
chrX	12803358	12804303	946	12803881	74	27.1817	4.61643	25.4823
chrX	16685139	16685611	473	16685494	74	27.1817	4.61643	25.4823
chr2L	20349755	20351279	1525	20350293	186	63.6385	4.61681	61.6071
chr3L	5770213	5770788	576	5770532	147	50.9842	4.61938	49.0545
chr3R	8176117	8176556	440	8176451	188	64.3377	4.62021	62.3009
chr2L	6967185	6968680	1496	6968160	168	57.8389	4.62094	55.8536
chr3R	1580058	1580798	741	1580402	163	56.2118	4.62098	54.2392
chr2R	20018209	20018613	405	20018323	107	37.9768	4.62167	36.1643
chr2L	5030514	5030857	344	5030683	91	32.7621	4.62202	31.0019
chrX	10793109	10793558	450	10793448	108	38.3208	4.62378	36.5048
chr3R	7255348	7256028	681	7255626	136	47.4646	4.6252	45.5648
chr3R	16082739	16083658	920	16082941	136	47.4646	4.6252	45.5648
chr2R	9108214	9108923	710	9108423	95	34.0972	4.62605	32.3233
chr2L	6024312	6024683	372	6024511	123	43.244	4.62711	41.3817
chr3L	11277293	11277719	427	11277411	110	39.0222	4.62946	37.1995
chr3R	17452302	17452678	377	17452525	110	39.0222	4.62946	37.1995
chr3L	12131182	12132982	1801	12132036	178	61.2105	4.62949	59.1981
chr2L	3028921	3029565	645	3029252	138	48.1649	4.62972	46.2589
chr2L	19166031	19166483	453	19166206	181	62.2187	4.63166	60.1983
chr3L	246299	247286	988	246737	145	50.4716	4.63172	48.5459
chr2L	2731354	2732203	850	2731520	97	34.7992	4.63244	33.0182
chr2R	18457264	18458166	903	18457391	130	45.5882	4.63311	43.7047
chr3R	4557129	4558240	1112	4557643	168	58.0017	4.63355	56.0147
chr3R	5618875	5619256	382	5619024	155	53.784	4.63577	51.8312
chr2R	4001113	4002047	935	4001278	114	40.4248	4.64026	38.5887
chr3L	9480486	9481217	732	9480829	288	97.3069	4.64095	95.0468
chr3L	17849310	17850857	1548	17849895	224	76.406	4.64125	74.2812
chr2L	10206492	10207244	753	10206886	144	50.2658	4.64256	48.3422
chr2R	6324649	6325082	434	6324823	144	50.2658	4.64256	48.3422
chrX	2233323	2233560	238	2233472	86	31.2777	4.64333	29.5332
chr3R	21677116	21677593	478	21677264	101	36.203	4.64452	34.408
chr2L	5027142	5028004	863	5027465	116	41.1259	4.6454	39.2833
chr3R	16774154	16774998	845	16774510	249	84.6688	4.64628	82.488
chr2R	3473910	3475057	1148	3474637	111	39.5212	4.64928	37.6938
chrX	2187085	2187851	767	2187472	88	31.9802	4.65003	30.2283
chr2R	8919581	8920751	1171	8920531	133	46.7475	4.6505	44.854
chr3R	16955699	16956200	502	16955861	208	71.3286	4.65083	69.2399
chr2L	9704225	9704969	745	9704791	104	37.2413	4.65127	35.4359
chr3L	11211852	11212475	624	11212329	135	47.4481	4.65479	45.5485
chr2R	17406371	17406756	386	17406547	120	42.5281	4.65521	40.6725
chr3R	1567710	1568708	999	1568105	197	67.8131	4.65667	65.7503
chrX	1372296	1373114	819	1372622	75	27.7567	4.65746	26.0511
chr4	76991	77388	398	77103	98	35.3235	4.65794	33.5372
chr3L	3898913	3899451	539	3899122	229	78.3383	4.65847	76.2001
chr3R	25701910	25703026	1117	25702862	160	55.71	4.6596	53.7416
chr2L	10506149	10507224	1076	10507000	122	43.2292	4.65988	41.3671
chr3R	22411735	22411972	238	22411823	122	43.2292	4.65988	41.3671
chr2R	5162913	5163367	455	5163142	107	38.3081	4.66106	36.4922
chr2R	15042382	15042990	609	15042750	201	69.2116	4.66234	67.1384
chrX	22414849	22415569	721	22415399	92	33.385	4.66262	31.6186
chr3L	616333	617157	825	616779	576	192.369	4.66586	189.627
chrX	20339231	20339858	628	20339397	109	39.0096	4.6662	37.187
chr3R	11629331	11631023	1693	11630026	141	49.5496	4.66698	47.6318
chr3L	6936355	6936901	547	6936620	163	56.8052	4.66844	54.8277
chr3L	10515605	10516371	767	10515748	157	54.8535	4.67031	52.8921
chr2L	5021657	5022678	1022	5021949	143	50.25	4.67083	48.3266
chrX	12654090	12654743	654	12654584	143	50.25	4.67083	48.3266
chr3R	5173444	5174404	961	5174246	211	72.6513	4.67211	70.553
chr3R	26120629	26121386	758	26121128	160	55.8668	4.67241	53.897
chr2L	11829150	11829511	362	11829324	209	72.0085	4.67308	69.9149
chr3L	5242259	5242529	271	5242418	128	45.332	4.6731	43.451
chr3L	4839842	4840394	553	4840127	96	34.7895	4.67424	33.0086
chr3R	17712333	17713342	1010	17712632	116	41.3918	4.67481	39.5464
chr3L	15226826	15227916	1091	15226971	211	72.7077	4.67564	70.6089
chr3L	5802629	5803441	813	5802927	114	40.7408	4.67578	38.9016
chrX	10103536	10104261	726	10103778	86	31.501	4.67593	29.7538
chr3L	1321234	1321913	680	1321461	245	83.929	4.67705	81.7533
chr3L	11674925	11675526	602	11675154	130	46.0328	4.67725	44.1456
chr2L	3449514	3450321	808	3450224	75	27.8808	4.67798	26.1734
chrX	1517241	1517503	263	1517343	75	27.8808	4.67798	26.1734
chrX	2031258	2032812	1555	2031364	75	27.8808	4.67798	26.1734
chrX	4578180	4579044	865	4578550	75	27.8808	4.67798	26.1734
chrX	9014972	9015164	193	9015049	75	27.8808	4.67798	26.1734
chrX	17070547	17071232	686	17070710	75	27.8808	4.67798	26.1734
chr2L	10305507	10307126	1620	10306483	187	64.8488	4.6789	62.8086
chr3L	20392381	20393644	1264	20392777	133	47.0455	4.6795	45.1491
chr3L	3896744	3897432	689	3896949	181	62.8813	4.67966	60.8558
chrX	13541846	13542958	1113	13542609	105	37.811	4.68061	35.9999
chr2R	8902941	8903580	640	8903353	168	58.6668	4.68534	56.6745
chr2R	19981533	19981861	329	19981700	185	64.2806	4.68539	62.2445
chr3R	9604982	9605576	595	9605262	185	64.2806	4.68539	62.2445
chr3L	311395	311968	574	311669	97	35.2066	4.68565	33.4213
chr2R	13023598	13024140	543	13023871	187	64.9802	4.68816	62.9387
chr3R	4134118	4134589	472	4134456	136	48.1351	4.68901	46.2295
chr2L	16534987	16536077	1091	16535773	136	48.1425	4.68973	46.2368
chr3R	1045411	1045777	367	1045535	102	36.8954	4.69005	35.0936
chrX	19539720	19540289	570	19540012	85	31.2718	4.69088	29.5275
chr3R	1108665	1109476	812	1108953	191	66.3794	4.69355	64.3272
chr3R	20480426	20481166	741	20480736	121	43.2176	4.69368	41.3556
chr3L	10831014	10832036	1023	10831685	176	61.4663	4.69715	59.452
chr3R	12439870	12440417	548	12440319	123	43.9187	4.69777	42.0503
chr3R	19716559	19716945	387	19716655	102	36.9574	4.69781	35.1548
chr3L	22394245	22394987	743	22394766	138	48.9143	4.70014	47.0018
chr2L	19735490	19736297	808	19735809	134	47.6133	4.70257	45.7121
chr3R	21931911	21932956	1046	21932679	108	39.0007	4.70422	37.1785
chr2L	13549058	13549575	518	13549217	130	46.3123	4.70515	44.4224
chr3R	23744985	23745608	624	23745292	148	52.3385	4.70985	50.3978
chr2L	8950946	8951819	874	8951150	378	128.674	4.7114	126.236
chr3R	2976305	2977470	1166	2976878	120	43.0597	4.71236	41.1992
chr3R	22790005	22790699	695	22790367	131	46.7227	4.71295	44.8295
chr3L	19906533	19906948	416	19906691	171	60.053	4.71581	58.0496
chrX	13164967	13165362	396	13165135	83	30.7739	4.71586	29.0344
chrX	5798059	5798886	828	5798567	132	47.0848	4.71588	45.1881
chr2R	6098377	6099152	776	6098932	152	53.7394	4.7161	51.7872
chr3L	11196715	11197541	827	11197197	196	68.373	4.71655	66.3063
chr2R	18527434	18528303	870	18527777	88	32.4511	4.71756	30.694
chr3L	9328705	9329231	527	9328942	171	60.1279	4.7216	58.1239
chr3L	7801969	7803296	1328	7802770	255	88.0879	4.72241	85.8848
chrX	2017655	2018836	1182	2017817	97	35.4862	4.72242	33.6984
chr2L	174267	174633	367	174419	139	49.483	4.72243	47.5664
chr3R	14503007	14503925	919	14503496	196	68.4638	4.7227	66.3964
chrX	19042186	19042887	702	19042525	199	69.4682	4.7231	67.3932
chr3R	11818887	11819119	233	11818977	228	79.1299	4.72376	76.9864
chrX	7969289	7969613	325	7969449	78	29.1625	4.72459	27.441
chrX	19558438	19558844	407	19558694	78	29.1625	4.72459	27.441
chr3L	5576370	5577016	647	5576677	179	62.8528	4.72621	60.8277
chr3L	1592682	1593064	383	1592838	181	63.5528	4.72867	61.5222
chr3R	11100275	11101463	1189	11101063	202	70.5627	4.72943	68.4798
chr2R	15244937	15246042	1106	15245647	223	77.5709	4.73004	75.4381
chr3L	12392013	12392430	418	12392191	101	36.8798	4.73004	35.0781
chr3L	8616813	8617125	313	8616974	101	36.8902	4.73136	35.0885
chr3R	5589268	5589742	475	5589379	122	43.9106	4.73215	42.0423
chr2R	5914053	5914707	655	5914186	126	45.2565	4.73321	43.3764
chr3R	3916095	3916328	234	3916175	82	30.5683	4.73549	28.8315
chr2L	544489	545235	747	544799	103	37.5921	4.73559	35.7834
chr2L	11119914	11120623	710	11120316	166	58.6413	4.73574	56.6494
chr3R	3636163	3636506	344	3636346	149	52.9779	4.73693	51.0321
chr3R	17040418	17041040	623	17040806	252	87.3741	4.73752	85.1756
chrX	7591999	7593144	1146	7592894	126	45.3129	4.73905	43.4322
chr2L	8361697	8363279	1583	8362392	199	69.7096	4.73925	67.6332
chr3R	22055193	22055567	375	22055289	76	28.5855	4.73953	26.8699
chrX	11241778	11242244	467	11241947	76	28.5855	4.73953	26.8699
chrX	15763587	15763893	307	15763732	76	28.5855	4.73953	26.8699
chrX	16681304	16681839	536	16681690	76	28.5855	4.73953	26.8699
chrX	19642612	19642956	345	19642786	76	28.5855	4.73953	26.8699
chr2L	20752027	20752695	669	20752365	92	33.9529	4.741	32.1805
chr2L	2888605	2889568	964	2888982	235	81.7668	4.74129	79.6056
chr3L	13004363	13005160	798	13004718	193	67.7518	4.74244	65.6896
chr3L	1331507	1331978	472	1331615	129	46.3548	4.74298	44.4646
chr3L	11157894	11158290	397	11158119	107	38.9956	4.74359	37.1735
chr3R	16090566	16090802	237	16090709	141	50.3779	4.74371	48.453
chr2L	16817471	16817805	335	16817627	112	40.7052	4.74767	38.8663
chr3R	1432022	1432809	788	1432211	176	62.1419	4.74794	60.1223
chr2L	2236642	2237053	412	2236902	132	47.4159	4.74866	45.5167
chr3R	2482867	2483854	988	2483699	132	47.4159	4.74866	45.5167
chr2L	6913827	6914507	681	6914194	155	55.1305	4.74956	53.167
chr2RHet	471489	471757	269	471630	171	60.4924	4.74982	58.4858
chrX	11915134	11915336	203	11915207	88	32.6762	4.75008	30.9169
chr3L	10355030	10356188	1159	10356015	146	52.1255	4.75044	50.1864
chr3L	9435115	9435573	459	9435312	224	78.2574	4.75116	76.1198
chr2L	11003841	11004299	459	11004110	186	65.6418	4.7589	63.5953
chr3L	21034010	21035100	1091	21034938	205	72.022	4.75936	69.9283
chr3L	9756538	9757501	964	9756961	200	70.3984	4.76295	68.3169
chr2L	13394874	13395262	389	13395127	122	44.2037	4.76348	42.3325
chr2R	4981936	4984025	2090	4982860	154	54.9701	4.76455	53.0079
chr3R	9809038	9809765	728	9809131	121	43.8788	4.76469	42.0109
chr3R	25082669	25083490	822	25082878	363	125.152	4.76563	122.734
chr3R	26214774	26215348	575	26214997	194	68.4413	4.76688	66.374
chr2R	2636464	2639328	2865	2636811	149	53.3461	4.76953	51.3969
chr2R	5494368	5495182	815	5494847	125	45.3027	4.77296	43.4222
chr3R	7383261	7384244	984	7383406	150	53.7226	4.77307	51.7707
chr2L	3413737	3414561	825	3414317	124	44.9778	4.77422	43.0998
chr2R	11452687	11453827	1141	11453428	202	71.2405	4.77426	69.1527
chr3L	9840057	9841008	952	9840251	254	88.7476	4.77498	86.5404
chr3L	17940362	17940802	441	17940515	214	75.3092	4.7762	73.1923
chr2L	13382423	13382895	473	13382546	127	46.0093	4.77637	44.1226
chr2R	2694895	2695514	620	2695197	101	37.2557	4.778	35.4502
chr3R	5412397	5413064	668	5412591	181	64.2334	4.77872	62.1978
chrX	15033177	15034008	832	15033723	90	33.5556	4.7797	31.7873
chr3R	10394444	10394906	463	10394619	210	74.0394	4.78111	71.9314
chr3L	20302777	20304053	1277	20303639	108	39.6555	4.7826	37.827
chr3R	14080958	14081699	742	14081132	133	48.1123	4.78436	46.2071
chr2L	8860496	8861290	795	8861151	106	39.0059	4.78575	37.1833
chr3L	3168817	3169633	817	3169381	192	68.0456	4.78614	65.981
chr3L	21269145	21269826	682	21269529	115	42.0546	4.78665	40.2032
chr3L	17485869	17486223	355	17485987	108	39.6962	4.78751	37.8675
chr3L	21434205	21434727	523	21434370	123	44.7778	4.78882	42.9014
chr3R	6260101	6260827	727	6260361	141	50.8719	4.7899	48.9436
chrX	9137324	9138391	1068	9137631	110	40.3978	4.79054	38.5623
chr2R	8324580	8326031	1452	8324681	140	50.5472	4.79115	48.621
chr2L	10299442	10300091	650	10299660	197	69.833	4.79299	67.7554
chr2R	19882223	19882927	705	19882585	197	69.833	4.79299	67.7554
chr2L	559337	559904	568	559737	91	34.0078	4.79587	32.235
chr2L	2972301	2973053	753	2972428	91	34.0078	4.79587	32.235
chr2L	13369851	13370342	492	13370194	114	41.8008	4.79629	39.952
chr3R	12868477	12869648	1172	12869069	133	48.2747	4.80046	46.3676
chrX	6756483	6757494	1012	6756659	356	123.718	4.80066	121.308
chrX	11577467	11577908	442	11577621	77	29.2957	4.80109	27.5723
chr2L	10327528	10328325	798	10327914	182	64.9231	4.80467	62.8824
chr3L	18834233	18834855	623	18834541	155	55.8199	4.80857	53.8509
chr2L	11178911	11179264	354	11179099	110	40.5572	4.80945	38.7198
chrX	1773374	1774964	1591	1774485	93	34.7848	4.80967	33.004
chr2R	11842394	11842962	569	11842647	126	46.0081	4.81143	44.1214
chrX	18298428	18298958	531	18298786	126	46.0081	4.81143	44.1214
chr2L	106313	107016	704	106664	128	46.7092	4.81368	44.8163
chr3R	1584225	1585009	785	1584552	124	45.3534	4.81403	43.4722
chr2R	7519206	7519482	277	7519305	157	56.5628	4.81405	54.5873
chr3R	11233968	11236585	2618	11235800	161	57.9212	4.81407	55.9352
chr2R	15068659	15069819	1161	15069643	130	47.4101	4.81587	45.5111
chr3R	3737119	3737905	787	3737671	200	71.2268	4.81859	69.1392
chr2R	16959597	16961772	2176	16960588	144	52.2198	4.82069	50.2801
chr3L	16405634	16406254	621	16406027	171	61.4226	4.8224	59.4089
chr3L	16577101	16577840	740	16577277	173	62.1228	4.82396	60.1036
chr3L	19932144	19932744	601	19932273	126	46.1284	4.82402	44.2403
chrX	10615355	10616417	1063	10615936	103	38.2961	4.82414	36.4805
chrX	18813153	18813527	375	18813249	93	34.9131	4.82749	33.1309
chr3L	4170084	4170795	712	4170463	286	100.624	4.82792	98.3438
chr2L	5023507	5025212	1706	5024886	179	64.2233	4.82842	62.188
chr2L	4965402	4966076	675	4965713	107	39.6993	4.82909	37.8705
chr3R	10172280	10173255	976	10172952	169	60.8295	4.82931	58.8199
chr2R	11088456	11089610	1155	11088881	255	90.1212	4.83016	87.9052
chr3L	17556304	17557435	1132	17557115	146	53.0164	4.83131	51.0703
chrX	13611821	13612607	787	13612380	109	40.4008	4.83143	38.5651
chr3R	2935270	2935859	590	2935626	135	49.3002	4.83462	47.3847
chrX	19536665	19537744	1080	19537401	110	40.8113	4.83971	38.9714
chrX	3588352	3590251	1900	3589329	119	43.9072	4.84201	42.039
chrX	7434251	7435732	1482	7435049	119	43.9072	4.84201	42.039
chr3R	25838222	25839087	866	25838592	101	37.7647	4.84348	35.9541
chr2R	13673474	13674038	565	13673687	121	44.6084	4.84392	42.7337
chr2L	3348078	3348843	766	3348450	123	45.3094	4.84578	43.4288
chrX	7943181	7943549	369	7943388	82	31.2859	4.84696	29.5414
chr2R	14500426	14500794	369	14500508	168	60.721	4.84787	58.7128
chr2R	15349648	15351367	1720	15350943	211	75.4219	4.84805	73.3042
chr3L	7349520	7350078	559	7349909	215	76.8214	4.8501	74.694
chr2R	10028049	10028783	735	10028336	147	53.5697	4.85062	51.6189
chr2R	17504053	17504671	619	17504333	131	48.1132	4.85264	46.2079
chr3L	21128906	21129487	582	21129158	131	48.1132	4.85264	46.2079
chr3L	17951070	17951787	718	17951477	179	64.5719	4.85467	62.5333
chr3R	10915316	10915753	438	10915445	137	50.2155	4.85727	48.2926
chr2R	11749847	11751229	1383	11750556	239	85.2166	4.86102	83.0324
chr3R	22361408	22363078	1671	22361493	161	58.4862	4.86112	56.4954
chr2L	10404469	10405449	981	10405111	194	69.8092	4.86184	67.7321
chrX	15200162	15200653	492	15200543	107	39.9667	4.86186	38.1348
chrX	1726654	1727128	475	1726958	78	30.0114	4.86264	28.2801
chrX	1736996	1737441	446	1737183	78	30.0114	4.86264	28.2801
chrX	8473752	8474197	446	8473925	78	30.0114	4.86264	28.2801
chrX	11473022	11473844	823	11473248	78	30.0114	4.86264	28.2801
chr2L	18986911	18988191	1281	18987527	158	57.5138	4.86592	55.5306
chr3R	19505589	19506372	784	19505666	204	73.3211	4.86745	71.2184
chr3R	25328956	25329613	658	25329198	137	50.3282	4.86825	48.4041
chr3R	5826644	5827336	693	5827071	206	74.0208	4.86834	71.9132
chr2R	14502347	14502969	623	14502640	91	34.5234	4.86913	32.745
chr2R	14035048	14035953	906	14035425	188	67.8649	4.86995	65.8016
chrX	4849999	4850457	459	4850235	104	39.0053	4.87052	37.1831
chrX	18550775	18552008	1234	18551375	212	76.1201	4.87092	73.9977
chr2L	13834661	13835788	1128	13835186	186	67.2168	4.87277	65.1582
chr2L	13813573	13814080	508	13813713	228	81.7173	4.87714	79.5566
chr3L	6488161	6488534	374	6488349	116	43.2126	4.8797	41.3507
chr3L	19808532	19809155	624	19808987	179	64.9229	4.8812	62.8822
chr3R	3745792	3746395	604	3746095	181	65.6229	4.88207	63.5767
chr2L	5070878	5071418	541	5071046	117	43.5926	4.88372	41.7272
chr2L	6791926	6792412	487	6792087	187	67.7228	4.88456	65.661
chr2R	3416552	3416959	408	3416785	183	66.3708	4.88647	64.3187
chrX	14920805	14921011	207	14920931	128	47.4181	4.8872	45.5188
chr2R	7857456	7858579	1124	7858075	199	71.9312	4.88974	69.8384
chr2R	7060883	7061612	730	7061057	201	72.6219	4.88982	70.524
chrX	14807996	14808374	379	14808285	84	32.2567	4.89088	30.5015
chr2L	7194209	7194763	555	7194560	90	34.3302	4.89091	32.554
chr3R	5907850	5910348	2499	5908986	240	86.0885	4.89121	83.8984
chr3R	11187078	11187669	592	11187339	136	50.2208	4.89147	48.2978
chr3L	1302253	1303343	1091	1302804	207	74.7212	4.89186	72.6085
chr3R	3833421	3834042	622	3833750	288	102.698	4.89442	100.406
chr3L	2532947	2534015	1069	2533447	253	90.674	4.89689	88.4547
chr2R	12717457	12718816	1360	12718190	231	83.1167	4.89897	80.9466
chr3L	11054307	11055077	771	11054576	160	58.6256	4.90179	56.6339
chr2R	17621169	17621990	822	17621662	127	47.2169	4.90232	45.3192
chrX	3644680	3645711	1032	3645296	81	31.3022	4.90401	29.5574
chrX	13852547	13852917	371	13852805	86	33.0357	4.90415	31.2724
chr3R	6213876	6214873	998	6214064	168	61.4262	4.90458	59.4124
chr3L	15503929	15504374	446	15504078	166	60.7389	4.90495	58.7302
chr3L	22871002	22872597	1596	22872227	229	82.5268	4.905	80.3605
chr2R	19554249	19554784	536	19554511	170	62.1263	4.90524	60.1069
chr3R	18201400	18202069	670	18201567	170	62.1263	4.90524	60.1069
chr2R	14512671	14513009	339	14512892	100	37.8939	4.90524	36.0821
chr2L	10856192	10856704	513	10856573	83	32.0039	4.90536	30.2517
chr3R	5176082	5177111	1030	5176667	216	78.0661	4.90716	75.9301
chrX	13705438	13706094	657	13705612	87	33.4071	4.90788	31.6404
chr3L	17998162	17998750	589	17998657	158	58.0215	4.90928	56.0343
chrX	13267192	13268152	961	13267644	93	35.5115	4.91127	33.7233
chr3R	8290434	8290970	537	8290828	95	36.2128	4.91231	34.4176
chr2L	2009537	2010408	872	2009752	100	37.9593	4.91385	36.147
chrX	13629813	13630469	657	13630187	99	37.6153	4.91426	35.8062
chr2R	13569643	13570193	551	13569854	204	74.0242	4.91448	71.9164
chr3L	9412675	9413698	1024	9413329	204	74.0242	4.91448	71.9164
chrX	10665899	10666721	823	10666582	103	39.0176	4.91606	37.1949
chrX	11243570	11244117	548	11243896	103	39.0176	4.91606	37.1949
chr3R	18249824	18250073	250	18249973	88	33.8147	4.9169	32.0436
chr3L	4103338	4104194	857	4103684	222	80.3208	4.91825	78.1693
chrX	7187021	7188659	1639	7187258	109	41.1206	4.91852	39.2781
chr3L	9831364	9832513	1150	9831991	197	71.663	4.91894	69.5719
chr3R	8259311	8260068	758	8259694	228	82.4194	4.91937	80.2539
chr2L	7494349	7496517	2169	7494799	232	83.8184	4.92009	81.6436
chr3L	22710140	22710457	318	22710321	125	46.6987	4.92091	44.8059
chr2R	9230091	9230726	636	9230594	123	46.0262	4.92333	44.1392
chr2L	2192189	2192524	336	2192361	79	30.7326	4.92419	28.9936
chr2L	3022889	3023416	528	3023268	79	30.7326	4.92419	28.9936
chr2L	3163632	3164244	613	3163726	79	30.7326	4.92419	28.9936
chrX	5322439	5324646	2208	5324243	79	30.7326	4.92419	28.9936
chr2R	18495480	18496258	779	18495959	134	49.8692	4.92541	47.9487
chr3R	5646259	5647260	1002	5646898	131	48.8286	4.92563	46.9171
chrX	16780205	16781019	815	16780702	131	48.8286	4.92563	46.9171
chrX	9744	10279	536	10001	87	33.5311	4.92646	31.7629
chr2L	10488214	10489219	1006	10488543	139	51.6303	4.92767	49.6956
chrX	4832974	4833767	794	4833190	85	32.8447	4.92796	31.0837
chrX	13732345	13732896	552	13732512	143	53.031	4.9286	51.0847
chr3R	19118450	19119574	1125	19119021	296	106.195	4.92896	103.883
chr2R	18441121	18442281	1161	18441642	147	54.4316	4.92948	52.4738
chr2R	15354588	15356051	1464	15354976	153	56.5322	4.93072	54.5571
chr2R	3632239	3633520	1282	3632746	171	62.8327	4.93393	60.8079
chr2L	10476994	10477309	316	10477183	135	50.322	4.9359	48.3978
chr3L	16036374	16037642	1269	16036609	394	140.443	4.93699	137.943
chr2L	168158	168934	777	168428	193	70.5309	4.93704	68.4483
chr3R	4752932	4753548	617	4753246	193	70.5309	4.93704	68.4483
chr3L	11238756	11239803	1048	11239341	211	76.8276	4.93911	74.7002
chr3L	4321993	4322528	536	4322177	204	74.4367	4.94223	72.326
chr3L	6969577	6970814	1238	6969819	157	58.0827	4.9445	56.095
chr3L	16979613	16980811	1199	16980050	136	50.7749	4.94629	48.8472
chr3R	22288850	22289691	842	22289239	90	34.7263	4.94848	32.9461
chr3L	17650693	17651799	1107	17651351	174	64.0947	4.95105	62.0602
chrX	7502284	7503000	717	7502867	81	31.6061	4.95267	29.8578
chr3R	8265113	8266381	1269	8265468	271	98.0118	4.95445	95.7474
chr3L	19261929	19262384	456	19262099	98	37.5761	4.95573	35.7676
chr4	592317	593191	875	592488	117	44.242	4.95775	42.3706
chr3R	25032472	25033271	800	25032788	131	49.1587	4.95957	47.2442
chr3R	8281998	8282645	648	8282157	226	82.43	4.96235	80.2643
chr2R	8866986	8868791	1806	8868076	184	67.7401	4.96254	65.678
chr3L	8626849	8627465	617	8627144	170	62.8419	4.96263	60.8169
chr3R	15289095	15290146	1052	15289869	158	58.6427	4.96271	56.6506
chrX	19744632	19745540	909	19744795	150	55.8428	4.96277	53.8733
chr2L	11989479	11990199	721	11989810	144	53.7426	4.96283	51.7904
chr3L	20942431	20942850	420	20942641	142	53.0425	4.96284	51.0959
chr2L	10422547	10422957	411	10422712	125	47.0891	4.96287	45.1924
chr3L	20801961	20803028	1068	20802432	136	50.942	4.9629	49.0129
chr2R	14496719	14497509	791	14497071	124	46.7404	4.96304	44.847
chr2L	10303661	10304205	545	10304052	118	44.6392	4.96311	42.7641
chr3R	23384298	23385007	710	23384789	102	39.0346	4.96336	37.2117
chr3R	26139980	26140594	615	26140275	120	45.3426	4.96342	43.4614
chr3R	15055017	15055411	395	15055234	96	36.9324	4.96348	35.1301
chrX	3266717	3267637	921	3267107	96	36.9324	4.96348	35.1301
chr2R	6459541	6460101	561	6459861	160	59.4273	4.96993	57.4288
chr2L	8735068	8735934	867	8735760	226	82.5722	4.97107	80.4056
chr3L	16171606	16172019	414	16171841	202	74.1743	4.97186	72.0653
chr3L	14265250	14266210	961	14265953	178	65.7743	4.97286	63.7265
chr3L	9085179	9086418	1240	9085944	275	99.9172	4.98025	97.6415
chr3R	7605941	7606578	638	7606302	239	87.2858	4.98032	85.0879
chrX	13305007	13305898	892	13305638	96	37.0635	4.98156	35.2598
chr2L	8832926	8833234	309	8833076	243	88.7314	4.98272	86.5244
chr2L	10238936	10240327	1392	10239506	233	85.2354	4.98363	83.0509
chrX	7179950	7180351	402	7180099	95	36.7408	4.98563	34.9405
chr3R	7439038	7439917	880	7439318	213	78.2425	4.9857	76.105
chr3R	20183434	20183828	395	20183599	80	31.4592	4.98574	29.7123
chrX	510797	511764	968	511190	80	31.4592	4.98574	29.7123
chrX	1563083	1563841	759	1563250	80	31.4592	4.98574	29.7123
chr2R	13432510	13433318	809	13432792	197	72.6474	4.98767	70.5491
chrX	17018948	17019832	885	17019429	192	70.9436	4.99157	68.8578
chr3L	21619084	21619916	833	21619435	167	62.1542	4.99237	60.1345
chr2R	18531017	18532597	1581	18531500	153	57.2563	4.99519	55.2752
chr2R	18949886	18950226	341	18950048	97	37.5199	4.99589	35.7118
chr3L	17609977	17610628	652	17610420	143	53.7573	4.99755	51.8047
chr2R	20231065	20231470	406	20231152	140	52.72	4.99954	50.7761
chr3R	9501973	9502629	657	9502489	135	50.9578	4.99969	49.0284
chr2R	16944633	16946050	1418	16945296	133	50.2579	5.00026	48.3344
chr2R	11370986	11371432	447	11371145	144	54.1424	5.00063	52.1868
chr3R	15618526	15618780	255	15618689	113	43.2146	5.00198	41.3527
chr2L	819252	820205	954	819841	127	48.158	5.00209	46.252
chr2R	6432198	6433458	1261	6432972	230	84.5074	5.00332	82.3279
chr3R	7045561	7046066	506	7045915	121	46.058	5.0041	44.1705
chr2L	7187786	7189055	1270	7188282	115	43.9578	5.00633	42.0889
chr3R	20596711	20597608	898	20597443	113	43.2577	5.00712	41.3953
chr3R	14731970	14732628	659	14732400	133	50.3293	5.00757	48.4051
chrX	6241024	6241552	529	6241277	111	42.5576	5.00794	40.7016
chr2L	19136251	19137218	968	19137073	218	80.3514	5.00812	78.1996
chr3R	20394270	20394617	348	20394424	136	51.416	5.01025	49.4829
chr3R	539554	540076	523	539807	103	39.757	5.01155	37.9274
chr2R	3818216	3818780	565	3818496	123	46.8387	5.0123	44.9444
chrX	6173075	6174018	944	6173749	101	39.0569	5.01254	37.2337
chr3R	3317087	3317578	492	3317311	289	105.526	5.01404	103.217
chr3R	633398	633810	413	633564	131	49.6973	5.01532	47.7782
chr3R	12881953	12882714	762	12882418	122	46.5162	5.01576	44.6247
chrX	16321749	16322257	509	16321936	95	36.9563	5.01577	35.1537
chr3L	2488446	2490455	2010	2488789	316	115.105	5.01598	112.741
chr2R	3985760	3987086	1327	3986080	178	66.3658	5.01866	64.3137
chrX	13772456	13773176	721	13772768	89	34.8556	5.01943	33.0739
chr2L	13554409	13555088	680	13554792	174	64.9671	5.01998	62.9258
chr3L	17987299	17987942	644	17987469	168	62.8688	5.02208	60.8435
chrX	17720844	17721573	730	17721450	103	39.8568	5.02453	38.0258
chr2L	5983145	5983832	688	5983421	158	59.3716	5.02594	57.3737
chr3R	1122643	1123433	791	1123132	193	71.7864	5.02682	69.6945
chrX	8570926	8571476	551	8571229	94	36.6878	5.0279	34.888
chr3R	2229497	2230969	1473	2230092	215	79.6655	5.0323	77.5184
chrX	3581049	3581625	577	3581349	93	36.3658	5.03263	34.569
chr3R	16085229	16086226	998	16085830	182	67.9765	5.03353	65.9123
chr2L	16645168	16646008	841	16645477	149	56.2822	5.03524	54.3092
chr2L	6793807	6794639	833	6794497	138	52.3765	5.03535	50.4353
chr3L	1005933	1007103	1171	1006749	266	97.8506	5.03771	95.5872
chr2R	9911511	9913277	1767	9911650	148	55.9598	5.03828	53.9892
chr2L	22129660	22130243	584	22130026	156	58.8032	5.03835	56.8098
chr3R	18408711	18409583	873	18408901	130	49.5782	5.03993	47.6602
chr2L	21573093	21574307	1215	21573503	226	83.7356	5.04278	81.5614
chr3R	7644460	7645586	1127	7644963	307	112.536	5.04402	110.187
chr3L	14541199	14541932	734	14541477	138	52.4714	5.04478	50.5294
chr2L	2994414	2994635	222	2994488	81	32.191	5.0473	30.4365
chrX	6999465	6999831	367	6999664	81	32.191	5.0473	30.4365
chrX	8979893	8980287	395	8980040	81	32.191	5.0473	30.4365
chrX	14914710	14915031	322	14914869	81	32.191	5.0473	30.4365
chr3L	3159289	3160385	1097	3159475	177	66.3826	5.04767	64.3304
chrX	5874865	5875546	682	5875040	118	45.3807	5.04798	43.4992
chrX	16164800	16165266	467	16165111	118	45.3807	5.04798	43.4992
chr3L	15297484	15298040	557	15297818	234	86.6696	5.04826	84.4758
chr2R	8886068	8886596	529	8886231	117	45.0384	5.0496	43.1598
chr2R	2948850	2949711	862	2949387	171	64.2852	5.05073	62.249
chrX	10418447	10419136	690	10419065	114	43.9815	5.05104	42.1123
chr3L	291986	292780	795	292332	108	41.8827	5.05607	40.0329
chr3R	25926097	25926908	812	25926566	108	41.8827	5.05607	40.0329
chr2R	18533150	18534054	905	18533721	159	60.0901	5.05755	58.0864
chrX	6149106	6150064	959	6149319	91	35.8586	5.06245	34.0671
chr2R	7855800	7856501	702	7856136	151	57.2934	5.06271	55.3119
chr3L	1668091	1669026	936	1668588	151	57.2934	5.06271	55.3119
chrX	8003763	8004425	663	8003940	117	45.1729	5.06524	43.2934
chr3L	18805094	18805819	726	18805472	147	55.8951	5.06551	53.925
chrX	2337606	2338141	536	2338100	98	38.3849	5.06582	36.5682
chr3L	12827641	12828007	367	12827831	134	51.2631	5.0668	49.331
chr3L	16574040	16574954	915	16574584	241	89.4805	5.067	87.2685
chrX	13223623	13224797	1175	13223946	96	37.6854	5.06801	35.8756
chr2R	19820570	19821788	1219	19821183	150	57.0026	5.06881	55.0238
chr2L	20646999	20647916	918	20647294	188	70.5956	5.06984	68.5125
chr3L	18738714	18739357	644	18739027	97	38.0611	5.0705	36.2479
chr2R	8065809	8068503	2695	8067491	186	69.8967	5.07102	67.8186
chr3L	12806882	12808061	1180	12807464	186	69.8967	5.07102	67.8186
chr2R	2032936	2033952	1017	2033045	250	92.7796	5.07189	90.5474
chr3L	14980160	14980949	790	14980649	178	67.1012	5.07603	65.0435
chr3R	16402491	16403133	643	16402848	264	97.8802	5.0772	95.6166
chrX	13171897	13173172	1276	13172248	88	34.8877	5.07781	33.1057
chr2R	12108541	12109457	917	12108646	174	65.7034	5.07871	63.6563
chr3R	2905714	2906431	718	2906069	172	65.0045	5.0801	62.9628
chr2R	3136492	3136771	280	3136640	129	49.6026	5.08025	47.6843
chr3R	25316084	25316980	897	25316788	129	49.6026	5.08025	47.6843
chr3L	539172	541175	2004	540823	254	94.3877	5.08185	92.1455
chrX	6550675	6551619	945	6551453	124	47.8299	5.08237	45.9268
chr3L	3054830	3055303	474	3054992	108	42.1019	5.08356	40.2501
chr3L	4021387	4021696	310	4021537	125	48.2043	5.08411	46.298
chr3L	16858233	16859094	862	16858401	166	62.9079	5.08446	60.8822
chr2R	3710770	3711716	947	3710988	105	41.0422	5.0857	39.2005
chr2R	4494995	4495818	824	4495648	123	47.5052	5.08614	45.605
chr3R	21512642	21513031	390	21512814	90	35.6748	5.08824	33.8849
chrX	10354596	10354995	400	10354699	90	35.6748	5.08824	33.8849
chr3L	16395738	16396699	962	16396505	173	65.4729	5.08898	63.4277
chr2L	18453998	18454711	714	18454347	126	48.6082	5.08903	46.6986
chr3R	16404859	16406929	2071	16405721	398	146.125	5.08956	143.597
chr2R	19933363	19935178	1816	19933881	151	57.5917	5.09005	55.608
chr3R	4495790	4497348	1559	4496347	195	73.4112	5.09242	71.3075
chr3R	3939057	3940417	1361	3939950	193	72.7125	5.0938	70.6137
chrX	19740884	19742705	1822	19742127	200	75.2267	5.09391	73.1103
chrX	3762116	3763365	1250	3762961	154	58.7148	5.09424	56.7221
chrX	6998277	6999161	885	6998648	154	58.7148	5.09424	56.7221
chr2L	14021406	14022049	644	14021883	139	53.3286	5.09442	51.3795
chr3R	26285591	26286599	1009	26286200	153	58.3692	5.09546	56.3792
[truncated: 3,811 more rows]
