# Supplementary material for: Genome-wide studies reveal novel and distinct biological pathways regulated by SIN3 isoforms
Source: BMC Genomics. 2016 Feb 13;17:111. doi: 10.1186/s12864-016-2428-5 (PMC4752761; doi:10.1186/s12864-016-2428-5)
Supplement: Additional file 5: Table S2. — Detailed annotation of ChIP-seq peaks for SIN3 187HA (SIN3 187HA ceas) or SIN3 220HA (SIN3 220HA ceas) as determined by the cis-regulatory enrichment annotation (CEAS) system. This table is related to Fig. 2 (XLSX 4014 kb) [file 12864_2016_2428_MOESM5_ESM.xlsx]

## Sheet: CEAS output
Additional file 5
Table S2. Detailed annotation of ChIP-seq peaks for SIN3 187HA (SIN3 187HA ceas) or SIN3 220HA (SIN3 220HA ceas) as determined by the cis-regulatory enrichment annotation (CEAS) system. This table is related to Figure 2.

## Sheet: SIN3 187HA ceas
Annotation of SIN3 187HA peaks
# RefSeq: RefSeq ID
# chr: chromosome of a RefSeq gene
# txStart: 5' end of a RefSeq gene
# txEnd: 3' end site of a RefSeq gene
# strand: strand of a RefSeq gene
# dist u TSS: Distance to the nearest ChIP region's center upstream of transcription start site (bp)
# dist d TSS: Distance to the nearest ChIP region's center downstream of transcription start site (bp)
# dist u TTS: Distance to the nearest ChIP region's center upstream of transcription end site (bp)
# dist d TTS: Distance to the nearest ChIP region's center downstream of transcription end (bp)
# 2000bp u TSS: Occupancy rate of ChIP region in 2000bp upstream of transcription start site (0.0 - 1.0)
# 2000bp d TSS: Occupancy rate of ChIP region in 2000bp downstream of transcription start site (0.0 - 1.0)
# 1/3 gene: Occupancy rate of ChIP region in 1/3 gene (0.0 - 1.0)
# 2/3 gene: Occupancy rate of ChIP region in 2/3 gene (0.0 - 1.0)
# 3/3 gene: Occupancy rate of ChIP region in 3/3 gene (0.0 - 1.0)
# 2000bp d TTS: Occupancy rate of ChIP region in 2000bp downstream of transcriptino end (0.0 - 1.0)
# exons: Occupancy rate of ChIP regions in exons (0.0-1.0)
# Note that txStart and txEnd indicate 5' and 3' ends of genes whereas TSS and TTS transcription start and end sites in consideration of strand.
#name	chr	txStart	txEnd	strand	dist u TSS	dist d TSS	dist u TTS	dist d TTS	2000bp u TSS	2000bp d TSS	1/3 gene	2/3 gene	3/3 gene	2000bp d TTS	exons
NM_001169365	chr2L	7528	9484	+	NA	59613	NA	57657	0	0	0	0	0	0	0
NM_175941	chr2L	7528	9484	+	NA	59613	NA	57657	0	0	0	0	0	0	0
NM_164352	chr2L	9836	21372	-	45769	NA	57305	NA	0	0	0	0	0	0	0
NM_164351	chr2L	9836	21372	-	45769	NA	57305	NA	0	0	0	0	0	0	0
NM_164349	chr2L	9836	18583	-	48558	NA	57305	NA	0	0	0	0	0	0	0
NM_164350	chr2L	9836	21372	-	45769	NA	57305	NA	0	0	0	0	0	0	0
NM_164348	chr2L	9836	21372	-	45769	NA	57305	NA	0	0	0	0	0	0	0
NM_078715	chr2L	9836	18583	-	48558	NA	57305	NA	0	0	0	0	0	0	0
NM_001103573	chr2L	21918	25151	-	41990	NA	45223	NA	0	0	0	0	0	0	0
NM_164353	chr2L	25401	59242	-	7899	NA	41740	NA	0	0	0	0	0	0	0
NM_164354	chr2L	25401	59242	-	7899	NA	41740	NA	0	0	0	0	0	0	0
NM_001103575	chr2L	25401	59242	-	7899	NA	41740	NA	0	0	0	0	0	0	0
NM_001103574	chr2L	25401	59242	-	7899	NA	41740	NA	0	0	0	0	0	0	0
NM_134642	chr2L	67043	71390	+	NA	98	4249	1780	0.18	0.28	0.38	0	0	0.69	0.12
NM_134643	chr2L	72387	76211	+	5246	783	3041	18739	0.19	0.97	1	0.52	0	0	0.32
NM_001169367	chr2L	73484	76211	+	314	21466	3041	18739	0.73	0.42	0.93	0	0	0	0.14
NM_001169366	chr2L	74484	76211	+	1314	20466	3041	18739	0.92	0	0	0	0	0	0
NM_134644	chr2L	76445	77639	+	3275	18505	4469	17311	0	0	0	0	0	0	0
NM_080081	chr2L	82455	87382	-	7568	14212	12495	9285	0	0	0	0	0	0	0
NM_134645	chr2L	94751	102086	+	21581	199	7136	5937	0	0.19	0.15	0	0	0	0.03
NM_134646	chr2L	102381	104142	+	7431	5642	9192	3881	0	0	0	0	0	0	0
NM_134647	chr2L	103961	106718	-	1305	11768	4062	9011	0.58	0	0	0	0	0	0
NM_205880	chr2L	106902	114432	+	11952	1121	5088	6497	0	0.67	0.74	0.23	0	0	0.08
NM_164361	chr2L	107759	114432	+	12809	264	5088	6497	0.15	0.95	0.95	0.01	0	0	0.08
NM_164356	chr2L	107759	114432	+	12809	264	5088	6497	0.15	0.95	0.95	0.01	0	0	0.09
NM_164359	chr2L	107925	114432	+	12975	98	5088	6497	0.23	0.95	0.91	0	0	0	0.17
NM_164357	chr2L	107925	114432	+	12975	98	5088	6497	0.23	0.95	0.91	0	0	0	0.12
NM_080184	chr2L	107925	114432	+	12975	98	5088	6497	0.23	0.95	0.91	0	0	0	0.12
NM_164360	chr2L	108088	114433	+	65	1256	5089	6496	0.31	0.9	0.85	0	0	0	0.15
NM_164358	chr2L	108088	114433	+	65	1256	5089	6496	0.31	0.9	0.85	0	0	0	0.11
NM_164355	chr2L	108093	114433	+	70	1251	5089	6496	0.32	0.9	0.85	0	0	0	0.11
NM_164362	chr2L	109607	114432	+	263	11322	5088	6497	0.95	0.2	0.24	0	0	0	0.09
NM_134648	chr2L	115712	116117	-	4812	6773	5217	6368	0	0	0	0	0	0	0
NM_164365	chr2L	117078	120742	-	187	11398	3851	7734	0.49	0.3	0.49	0	0	0	0.18
NM_164364	chr2L	117078	121974	-	7032	1045	3851	7734	0	0.79	0.84	0.12	0	0	0.37
NM_164363	chr2L	117078	121751	-	7255	822	3851	7734	0	0.79	0.98	0.03	0	0	0.04
NM_134649	chr2L	117078	120742	-	187	11398	3851	7734	0.49	0.3	0.49	0	0	0	0.12
NM_001038775	chr2L	117078	120742	-	187	11398	3851	7734	0.49	0.3	0.49	0	0	0	0.12
NM_001038774	chr2L	117078	120742	-	187	11398	3851	7734	0.49	0.3	0.49	0	0	0	0.12
NM_001038773	chr2L	117078	120742	-	187	11398	3851	7734	0.49	0.3	0.49	0	0	0	0.2
NM_001038772	chr2L	117078	120742	-	187	11398	3851	7734	0.49	0.3	0.49	0	0	0	0.13
NM_001038776	chr2L	122623	129241	-	14000	235	6383	1694	0.28	0.51	0.46	0	0	0.55	0.15
NM_134650	chr2L	122623	129241	-	14000	235	6383	1694	0.28	0.51	0.46	0	0	0.55	0.16
NM_164366	chr2L	122623	130791	-	12450	1785	6383	1694	0	0.5	0.58	0	0	0.55	0.05
NM_205881	chr2L	122623	130791	-	12450	1785	6383	1694	0	0.5	0.58	0	0	0.55	0.05
NM_164367	chr2L	132059	134472	+	3053	11182	5466	8769	0	0	0	0	0	0	0
NM_001169368	chr2L	132059	133995	+	3053	11182	4989	9246	0	0	0	0	0	0	0
NM_057222	chr2L	132059	134472	+	3053	11182	5466	8769	0	0	0	0	0	0	0
NM_164368	chr2L	138694	140992	-	2249	11986	4547	9688	0.02	0	0	0	0	0	0
NM_164369	chr2L	138697	140992	-	2249	11986	4544	9691	0.02	0	0	0	0	0	0
NM_001169369	chr2L	139445	140992	-	2249	11986	3796	10439	0.02	0	0	0	0	0	0
NM_164370	chr2L	141076	142978	-	263	13972	2165	12070	0.28	0.02	0.06	0	0	0	0.02
NM_134653	chr2L	143308	144227	+	67	12073	986	11154	0.18	0.12	0.75	0	0	0	0.25
NM_134654	chr2L	144229	153288	-	2093	10047	11152	988	0.11	0	0	0	0	0.3	0
NM_134656	chr2L	153538	155321	-	60	12080	1843	10297	0.65	0.13	0.42	0	0	0	0.11
NM_164372	chr2L	155332	156030	+	12091	49	649	301	0.13	0.65	1	0.55	0.71	0.38	0.84
NM_001169372	chr2L	155332	156030	+	12091	49	649	301	0.13	0.65	1	0.55	0.71	0.38	0.82
NM_164371	chr2L	155332	156030	+	12091	49	649	301	0.13	0.65	1	0.55	0.71	0.38	0.79
NM_001169370	chr2L	155332	156030	+	12091	49	649	301	0.13	0.65	1	0.55	0.71	0.38	0.82
NM_001169371	chr2L	155332	156030	+	12091	49	649	301	0.13	0.65	1	0.55	0.71	0.38	0.8
NM_164373	chr2L	156028	156625	+	647	303	294	2361	0.39	0.38	1	1	1	0.18	1
NM_134657	chr2L	156028	157666	+	647	303	1335	1320	0.39	0.38	1	0.41	0	0.56	0.37
NM_001032044	chr2L	157835	158664	-	322	2333	1151	1504	0.73	0.18	0.85	0	0	0.47	0.3
NM_079979	chr2L	159033	203251	+	47	2221	20205	4144	0.3	0.73	0.42	0.06	0	0	0.03
NM_164374	chr2L	159039	203251	+	53	2215	20205	4144	0.3	0.73	0.42	0.06	0	0	0.03
NM_164375	chr2L	182870	203251	+	12313	176	20205	4144	0.12	0.29	0.09	0	0	0	0.03
NM_078716	chr2L	203783	204782	+	20737	3612	21736	2613	0	0	0	0	0	0	0
NM_134658	chr2L	204735	207297	-	98	24251	2660	21689	0.18	0.08	0.19	0	0	0	0.05
NM_134659	chr2L	207398	210506	+	3	13269	3111	10161	0.13	0.13	0.25	0	0	0	0.08
NM_164376	chr2L	210731	221946	-	276	1279	9936	3336	0.44	0.32	0.17	0	0	0	0.01
NM_001144289	chr2L	210731	250795	-	20939	1860	9936	3336	0.18	1	0.31	0.09	0.12	0	0
NM_078717	chr2L	210731	250795	-	20939	1860	9936	3336	0.18	1	0.31	0.09	0.12	0	0
NM_134661	chr2L	232513	233965	+	7985	16422	9437	14970	0	0	0	0	0	0	0
NM_080010	chr2L	251162	252331	-	19403	3396	20572	2227	0	0.42	0	0	0	1	0
NM_164377	chr2L	252588	271732	-	2	22797	19146	3653	0.32	0.18	0.06	0	0	0.29	0.06
NM_134663	chr2L	252588	271732	-	2	22797	19146	3653	0.32	0.18	0.06	0	0	0.29	0.06
NM_134664	chr2L	263781	266688	-	5046	17753	7953	14846	0	0	0	0	0	0	0
NM_134665	chr2L	269087	271626	+	20152	2647	22691	108	0	0	0	0	0.3	0.32	0.11
NM_134667	chr2L	271911	274096	-	3146	284	1901	177	0.03	0.32	0.86	0	0.26	0.27	0.38
NM_134666	chr2L	273954	274766	+	142	3288	954	2476	0.32	0.1	0.74	0	0	0.04	0.25
NM_134668	chr2L	274739	277212	-	30	3400	2503	927	0.3	0.27	0.65	0	0	0.34	0.2
NM_078719	chr2L	277587	282167	+	345	5679	4925	1099	0.45	0.11	0.14	0	0	0.34	0.05
NM_134669	chr2L	281969	283281	-	11864	15	1297	4727	0.16	0.17	0.8	0	0	0	0.3
NM_164378	chr2L	283384	286527	-	8618	3261	11761	118	0	0	0	0	0.21	0.23	0.17
NM_134670	chr2L	283384	285776	-	9369	2510	11761	118	0	0	0	0	0.27	0.23	0.16
NM_001103576	chr2L	283384	291010	-	4135	7744	11761	118	0	0	0	0	0.09	0.23	0.17
NM_134671	chr2L	287251	288919	-	6226	5653	7894	3985	0	0	0	0	0	0	0
NM_134672	chr2L	292465	293222	+	9199	2680	9956	1923	0	0	0	0	0	0.21	0
NM_057860	chr2L	293336	294679	-	466	11413	1809	10070	0.35	0	0	0	0	0	0
NM_058006	chr2L	295108	297413	+	11842	37	2268	494	0.16	0.19	0.5	0	0.2	0.57	0.24
NM_057922	chr2L	297881	303955	+	2736	26	6048	2213	0.31	0.34	0.33	0	0	0.21	0.16
NM_205884	chr2L	305940	346549	+	8033	228	40381	11351	0.2	0.43	0.06	0	0	0	0.08
NM_057504	chr2L	305940	346549	+	8033	228	40381	11351	0.2	0.43	0.06	0	0	0	0.08
NM_205883	chr2L	310199	346549	+	4031	47701	40381	11351	0	0	0	0	0	0	0
NM_057503	chr2L	310199	346549	+	4031	47701	40381	11351	0	0	0	0	0	0	0
NM_205882	chr2L	312342	346549	+	6174	45558	40381	11351	0	0	0	0	0	0	0
NM_134673	chr2L	318356	319254	-	38646	13086	39544	12188	0	0	0	0	0	0	0
NM_134674	chr2L	320278	321246	-	36654	15078	37622	14110	0	0	0	0	0	0	0
NM_175942	chr2L	322130	322985	+	15962	35770	16817	34915	0	0	0	0	0	0	0
NM_164379	chr2L	325519	329761	-	28139	23593	32381	19351	0	0	0	0	0	0	0
NM_001038777	chr2L	327428	328518	-	29382	22350	30472	21260	0	0	0	0	0	0	0
NM_164380	chr2L	329990	332335	-	25565	26167	27910	23822	0	0	0	0	0	0	0
NM_164381	chr2L	355558	357868	-	32	51700	2342	49390	0.11	0.08	0.21	0	0	0	0.08
NM_134675	chr2L	355558	357868	-	32	51700	2342	49390	0.11	0.08	0.21	0	0	0	0.06
NM_164382	chr2L	378115	387439	+	20215	26103	29539	16779	0	0	0	0	0	0	0
NM_134676	chr2L	396594	402181	-	2037	44281	7624	38694	0.21	0	0	0	0	0	0
NM_057360	chr2L	404285	408049	+	67	10328	3831	6564	0.26	0.19	0.31	0	0	0	0.09
NM_205885	chr2L	408022	412885	-	1728	8667	6591	3804	0.47	0	0	0	0	0	0
NM_057471	chr2L	408022	414775	-	4947	162	6591	3804	0.25	0.41	0.37	0	0	0	0.07
NM_057981	chr2L	415068	418536	+	455	4654	3923	1186	0.56	0.1	0.18	0	0	0.48	0.06
NM_134677	chr2L	418429	419642	-	80	5029	1293	3816	0.28	0.2	0.98	0	0	0	0.33
NM_057282	chr2L	419930	420706	+	208	11686	984	10910	0.34	0.13	1	0.04	0	0	0.34
NM_134678	chr2L	420892	421407	-	10209	1685	10724	1170	0	0.4	0	0	0	0.48	0
NM_134679	chr2L	421799	422435	+	2077	9817	2713	9181	0.2	0	0	0	0	0	0
NM_134680	chr2L	423451	425291	+	3729	8165	5569	6325	0	0	0	0	0	0	0
NM_057492	chr2L	431252	448701	+	11530	364	17085	4163	0.2	0.56	0.19	0	0	0	0.13
NM_175944	chr2L	448253	453023	-	7061	159	4611	16637	0.16	0.32	0.4	0	0	0	0.08
NM_175943	chr2L	448253	453023	-	7061	159	4611	16637	0.16	0.32	0.4	0	0	0	0.16
NM_134681	chr2L	453110	454654	+	246	6974	1790	5430	0.36	0.12	0.45	0	0	0	0.16
NM_134682	chr2L	455542	458746	+	2678	4542	5882	1338	0	0	0	0	0	0.14	0
NM_175945	chr2L	460514	465607	-	6171	5523	11264	430	0	0	0	0	0	0.14	0
NM_134683	chr2L	460514	465607	-	6171	5523	11264	430	0	0	0	0	0	0.14	0
NM_134684	chr2L	473020	476176	+	1242	7420	4398	4264	1	0.1	0.2	0	0	0	0.06
NM_164384	chr2L	476437	479682	-	758	7904	4003	4659	1	0.54	1	0	0	0	0.14
NM_134685	chr2L	476437	479046	-	1394	7268	4003	4659	1	0.22	0.51	0	0	0	0.17
NM_057432	chr2L	523466	540539	+	2368	308	16765	228	0.54	0.84	0.3	0	0.05	0.46	0.19
NM_164385	chr2L	541234	542572	-	34	1805	1372	467	0.13	0.46	0.44	0	0.13	0.49	0.16
NM_057630	chr2L	541234	542572	-	34	1805	1372	467	0.13	0.46	0.44	0	0.13	0.49	0.16
NM_078720	chr2L	542775	544627	-	8472	2021	10324	169	0	0.11	0	0	0.1	0.46	0.04
NM_164386	chr2L	545147	547096	+	2541	7952	4490	6003	0	0	0	0	0	0	0
NM_080359	chr2L	545147	547096	+	2541	7952	4490	6003	0	0	0	0	0	0	0
NM_001103577	chr2L	547413	549215	-	3884	6609	5686	4807	0	0	0	0	0	0	0
NM_078721	chr2L	547413	552454	-	645	9848	5686	4807	0.75	0.11	0.13	0	0	0	0.11
NM_205886	chr2L	553936	558762	-	730	5663	5556	837	0.39	0	0	0	0.01	0.85	0.01
NM_134686	chr2L	553936	558762	-	730	5663	5556	837	0.39	0	0	0	0.01	0.85	0.01
NM_134687	chr2L	559610	560525	+	118	4502	1033	3587	0.26	0.14	0.9	0	0	0	0.32
NM_134688	chr2L	560793	563181	-	931	3689	3319	1301	0.23	0	0	0	0	0.39	0
NM_134689	chr2L	564169	566479	+	57	4125	2367	1815	0.14	0.08	0.22	0	0	0.3	0.07
NM_057946	chr2L	566365	568162	-	132	4050	1929	2253	0.28	0.14	0.48	0	0	0	0.18
NM_134690	chr2L	568345	572650	+	51	6141	4356	1836	0.23	0.18	0.26	0	0	0.3	0.05
NM_134691	chr2L	573032	574232	-	254	5938	1454	4738	0.35	0.09	0.47	0	0	0	0.15
NM_134692	chr2L	574498	575734	+	12	28298	1248	27062	0.23	0.21	1	0.04	0	0	0.31
NM_134693	chr2L	575710	576896	-	25900	2410	27086	1224	0	0.01	0	0	0	0.44	0
NM_057982	chr2L	577487	579549	+	3001	25309	5063	23247	0	0	0	0	0	0	0
NM_001144290	chr2L	583539	594810	-	7986	20324	19257	9053	0	0	0	0	0	0	0
NM_057601	chr2L	583539	594687	-	8109	20201	19257	9053	0	0	0	0	0	0	0
NM_134694	chr2L	602812	603562	+	16	213146	766	212396	0.11	0.09	0.72	0	0	0	0.27
NM_134695	chr2L	620432	621540	-	194418	18744	195526	17636	0	0	0	0	0	0	0
NM_144385	chr2L	624643	625453	+	21847	191315	22657	190505	0	0	0	0	0	0	0
NM_134696	chr2L	625662	628143	+	22866	190296	25347	187815	0	0	0	0	0	0	0
NM_078722	chr2L	640020	714968	-	100990	112172	175938	37224	0	0	0	0	0	0	0
NM_080186	chr2L	728411	730564	+	125615	87547	127768	85394	0	0	0	0	0	0	0
NM_001169373	chr2L	737211	741778	-	74180	138982	78747	134415	0	0	0	0	0	0	0
NM_001169374	chr2L	737211	744395	-	71563	141599	78747	134415	0	0	0	0	0	0	0
NM_058079	chr2L	737211	744395	-	71563	141599	78747	134415	0	0	0	0	0	0	0
NM_001169375	chr2L	752799	757520	+	150003	63159	154724	58438	0	0	0	0	0	0	0
NM_078723	chr2L	752799	762142	+	150003	63159	159346	53816	0	0	0	0	0	0	0
NM_164387	chr2L	756349	762142	+	153553	59609	159346	53816	0	0	0	0	0	0	0
NM_134697	chr2L	773574	774020	+	170778	42384	171224	41938	0	0	0	0	0	0	0
NM_144103	chr2L	776535	776892	+	173739	39423	174096	39066	0	0	0	0	0	0	0
NM_134698	chr2L	779203	779563	+	176407	36755	176767	36395	0	0	0	0	0	0	0
NM_078724	chr2L	780481	782886	+	177685	35477	180090	33072	0	0	0	0	0	0	0
NM_134699	chr2L	784335	786161	+	181539	31623	183365	29797	0	0	0	0	0	0	0
NM_057865	chr2L	786152	790795	-	25163	187999	29806	183356	0	0	0	0	0	0	0
NM_164388	chr2L	810645	811432	+	207849	5313	208636	4526	0	0	0	0	0	0	0
NM_134700	chr2L	811631	813389	+	208835	4327	210593	2569	0	0	0	0	0	0	0
NM_134701	chr2L	813311	815951	-	7	213155	2647	210515	0.13	0.12	0.28	0	0	0	0.1
NM_134702	chr2L	816082	816976	+	124	3646	1018	2752	0.19	0.06	0.43	0	0	0	0.14
NM_134703	chr2L	817045	818445	-	1283	2487	2683	1087	0.45	0	0	0	0	0.25	0
NM_134704	chr2L	818078	819492	-	236	3534	1650	2120	0.34	0.11	0.46	0	0	0.07	0.16
NM_057808	chr2L	819963	821209	+	235	5956	1481	4710	0.34	0.11	0.52	0	0	0	0.17
NM_001038778	chr2L	821417	824337	+	1689	4502	4609	1582	0.38	0	0	0	0	0.26	0
NM_001169376	chr2L	821417	824337	+	1689	4502	4609	1582	0.38	0	0	0	0	0.26	0
NM_134705	chr2L	821417	824337	+	1689	4502	4609	1582	0.38	0	0	0	0	0.26	0
NM_134706	chr2L	824328	825861	-	58	6133	1591	4600	0.16	0.1	0.4	0	0	0	0.13
NM_164390	chr2L	825963	833245	+	44	14922	7326	7640	0.15	0.11	0.09	0	0	0	0.06
NM_164389	chr2L	825963	833245	+	44	14922	7326	7640	0.15	0.11	0.09	0	0	0	0.06
NM_057628	chr2L	825963	833245	+	44	14922	7326	7640	0.15	0.11	0.09	0	0	0	0.06
NM_164391	chr2L	833583	842691	-	3460	966	7302	7664	0	0.7	0.48	0	0	0	0
NM_001169378	chr2L	833583	842691	-	3460	966	7302	7664	0	0.7	0.48	0	0	0	0
NM_001169377	chr2L	833583	851071	-	15558	187	7302	7664	0.08	0.26	0.37	0.25	0	0	0.13
NM_057891	chr2L	833583	851061	-	15568	177	7302	7664	0.08	0.26	0.37	0.25	0	0	0.15
NM_164392	chr2L	833586	842691	-	3460	966	7299	7667	0	0.7	0.48	0	0	0	0
NM_001144292	chr2L	834690	851096	-	15533	212	6195	8771	0.06	0.28	0.4	0.27	0	0	0.01
NM_001144291	chr2L	834690	851061	-	15568	177	6195	8771	0.08	0.26	0.39	0.27	0	0	0.19
NM_134707	chr2L	851315	852709	-	13920	1825	15314	431	0	0.26	0	0	0	0.34	0
NM_057917	chr2L	852766	854539	+	1882	13863	3655	12090	0.23	0	0	0	0	0	0
NM_134708	chr2L	855336	856236	+	4452	11293	5352	10393	0	0	0	0	0	0	0
NM_134709	chr2L	860320	861696	+	9436	6309	10812	4933	0	0	0	0	0	0	0
NM_164395	chr2L	861848	868013	-	209598	1384	4781	10964	0	0.78	0.79	0.13	0	0	0
NM_164393	chr2L	861848	865861	-	768	14977	4781	10964	0.86	0.09	0.13	0	0	0	0.01
NM_078725	chr2L	861848	868352	-	209259	1723	4781	10964	0	0.61	0.64	0.23	0	0	0
NR_003752	chr2L	865365	865493	-	1136	14609	1264	14481	0.9	0	0	0	0	0	0
NM_057892	chr2L	868674	869911	-	207700	3282	208937	2045	0	0	0	0	0	0.45	0
NM_001014455	chr2L	870463	874151	+	3834	207148	7522	203460	0	0	0	0	0	0	0
NM_001014453	chr2L	870463	877050	+	3834	207148	10421	200561	0	0	0	0	0	0	0
NM_001014452	chr2L	870463	874151	+	3834	207148	7522	203460	0	0	0	0	0	0	0
NM_001014454	chr2L	871095	874151	+	4466	206516	7522	203460	0	0	0	0	0	0	0
NM_057308	chr2L	877292	878270	+	10663	200319	11641	199341	0	0	0	0	0	0	0
NM_134711	chr2L	878174	885052	-	192559	18423	199437	11545	0	0	0	0	0	0	0
NM_057276	chr2L	898646	901318	+	32017	178965	34689	176293	0	0	0	0	0	0	0
NR_001599	chr2L	901490	901662	-	175949	35033	176121	34861	0	0	0	0	0	0	0
NR_002077	chr2L	901490	901654	-	175957	35025	176121	34861	0	0	0	0	0	0	0
NR_002078	chr2L	901490	901654	-	175957	35025	176121	34861	0	0	0	0	0	0	0
NM_134713	chr2L	914089	917805	+	47460	163522	51176	159806	0	0	0	0	0	0	0
NM_134714	chr2L	922794	958100	+	56165	154817	91471	119511	0	0	0	0	0	0	0
NM_001103578	chr2L	922794	958100	+	56165	154817	91471	119511	0	0	0	0	0	0	0
NM_134718	chr2L	1011420	1043225	-	34386	176596	66191	144791	0	0	0	0	0	0	0
NM_164401	chr2L	1011420	1048053	-	29558	181424	66191	144791	0	0	0	0	0	0	0
NM_164402	chr2L	1026106	1026897	-	50714	160268	51505	159477	0	0	0	0	0	0	0
NM_001169379	chr2L	1037274	1038533	+	170645	40337	171904	39078	0	0	0	0	0	0	0
NM_134717	chr2L	1037274	1038685	+	170645	40337	172056	38926	0	0	0	0	0	0	0
NM_164403	chr2L	1050876	1077811	-	30402	200	26735	184247	0.22	0.42	0.09	0	0	0	0.05
NM_078726	chr2L	1050876	1077811	-	30402	200	26735	184247	0.22	0.42	0.09	0	0	0	0.21
NM_078727	chr2L	1077979	1080805	+	368	30234	3194	27408	0.5	0.14	0.29	0	0	0	0.1
NM_134719	chr2L	1080912	1083378	+	3301	27301	5767	24835	0	0	0	0	0	0	0
NM_164404	chr2L	1083089	1102506	-	5707	24895	25124	5478	0	0	0	0	0	0	0
NM_205888	chr2L	1083089	1102506	-	5707	24895	25124	5478	0	0	0	0	0	0	0
NM_134720	chr2L	1083089	1102506	-	5707	24895	25124	5478	0	0	0	0	0	0	0
NM_001169380	chr2L	1083247	1102506	-	5707	24895	24966	5636	0	0	0	0	0	0	0
NM_001038779	chr2L	1099550	1102506	+	21939	8663	24895	5707	0	0	0	0	0	0	0
NM_134721	chr2L	1103482	1108369	-	20732	156	4731	25871	0.13	0.29	0.36	0	0	0	0.11
NM_134722	chr2L	1108538	1112702	+	325	20563	4489	16399	0.37	0.05	0.07	0	0	0	0.03
NM_134723	chr2L	1112987	1114140	+	4774	16114	5927	14961	0	0	0	0	0	0	0
NM_164405	chr2L	1114651	1128953	-	148	20740	14450	6438	0.5	0.35	0.15	0	0	0	0.12
NM_134724	chr2L	1114651	1119139	-	9962	10926	14450	6438	0	0	0	0	0	0	0
NM_134725	chr2L	1129234	1132413	+	133	18461	3312	15282	0.49	0.36	0.68	0	0	0	0.15
NM_134726	chr2L	1132329	1134120	-	13575	5019	15366	3228	0	0	0	0	0	0	0
NM_134727	chr2L	1134701	1141156	+	5600	12994	12055	6539	0	0	0	0	0	0	0
NM_134728	chr2L	1143202	1147395	+	14101	4493	18294	300	0	0	0	0	0.01	0.3	0
NM_134729	chr2L	1147832	1149451	+	137	10517	1756	8898	0.22	0.09	0.32	0	0	0	0.11
NM_134730	chr2L	1149444	1150673	-	7676	2978	8905	1749	0	0	0	0	0	0.28	0
NM_134731	chr2L	1150782	1151764	+	3087	7567	4069	6585	0	0	0	0	0	0	0
NM_001038781	chr2L	1151677	1156306	-	2043	8611	6672	3982	0.48	0	0	0	0	0	0
NM_001038780	chr2L	1151677	1158264	-	85	10569	6672	3982	0.55	0.46	0.42	0	0	0	0.09
NM_134733	chr2L	1158678	1160221	+	329	5812	1872	4269	0.67	0.34	1	0.33	0	0	0.55
NM_164406	chr2L	1160289	1163337	-	1153	4988	4201	1940	0.21	0	0	0	0	0.54	0
NM_134734	chr2L	1160289	1163882	-	608	5533	4201	1940	0.21	0	0	0	0	0.54	0
NM_134735	chr2L	1164469	1166432	+	6120	21	1942	3554	0.09	0.12	0.35	0	0	0	0.12
NM_164407	chr2L	1166559	1167213	+	2069	3427	2723	2773	0.07	0	0	0	0	0	0
NM_134736	chr2L	1166559	1167213	+	2069	3427	2723	2773	0.07	0	0	0	0	0	0
NM_079927	chr2L	1167168	1170079	-	2547	93	2818	2678	0.17	0.26	0.53	0	0	0	0.17
NM_164408	chr2L	1170233	1170847	+	247	2393	861	1779	0.34	0.09	0.88	0	0	0.29	0.26
NM_134737	chr2L	1170751	1172745	-	247759	119	1875	765	0.12	0.24	0.73	0	0	0.43	0.28
NM_134738	chr2L	1173010	1177500	+	384	247494	4874	243004	0.37	0	0	0	0	0	0
NM_164409	chr2L	1177705	1182454	+	5079	242799	9828	238050	0	0	0	0	0	0	0
NM_134739	chr2L	1177705	1182454	+	5079	242799	9828	238050	0	0	0	0	0	0	0
NM_164411	chr2L	1177719	1182459	+	5093	242785	9833	238045	0	0	0	0	0	0	0
NM_134740	chr2L	1182290	1184021	-	236483	11395	238214	9664	0	0	0	0	0	0	0
NM_134741	chr2L	1184087	1185698	+	11461	236417	13072	234806	0	0	0	0	0	0	0
NM_134742	chr2L	1186255	1196806	+	13629	234249	24180	223698	0	0	0	0	0	0	0
NM_134743	chr2L	1198598	1199189	-	221315	26563	221906	25972	0	0	0	0	0	0	0
NM_144101	chr2L	1200236	1201220	+	27610	220268	28594	219284	0	0	0	0	0	0	0
NM_134744	chr2L	1204240	1205252	+	31614	216264	32626	215252	0	0	0	0	0	0	0
NM_134746	chr2L	1219362	1229471	+	46736	201142	56845	191033	0	0	0	0	0	0	0
NM_134747	chr2L	1240037	1242205	+	67411	180467	69579	178299	0	0	0	0	0	0	0
NM_134748	chr2L	1256825	1293835	+	84199	163679	121209	126669	0	0	0	0	0	0	0
NM_057650	chr2L	1329160	1329904	+	156534	91344	157278	90600	0	0	0	0	0	0	0
NM_134750	chr2L	1334268	1334763	+	161642	86236	162137	85741	0	0	0	0	0	0	0
NM_001032045	chr2L	1341364	1342095	-	78409	169469	79140	168738	0	0	0	0	0	0	0
NM_001032046	chr2L	1343442	1344171	-	76333	171545	77062	170816	0	0	0	0	0	0	0
NM_164412	chr2L	1344479	1345144	+	171853	76025	172518	75360	0	0	0	0	0	0	0
NM_058060	chr2L	1344479	1345144	+	171853	76025	172518	75360	0	0	0	0	0	0	0
NM_134751	chr2L	1351859	1352869	-	67635	180243	68645	179233	0	0	0	0	0	0	0
NM_134752	chr2L	1352969	1354109	-	66395	181483	67535	180343	0	0	0	0	0	0	0
NM_164414	chr2L	1354098	1354919	-	65585	182293	66406	181472	0	0	0	0	0	0	0
NM_164413	chr2L	1354098	1354919	-	65585	182293	66406	181472	0	0	0	0	0	0	0
NM_134754	chr2L	1354910	1355924	-	64580	183298	65594	182284	0	0	0	0	0	0	0
NM_001169381	chr2L	1358924	1359780	-	60724	187154	61580	186298	0	0	0	0	0	0	0
NM_164415	chr2L	1358924	1359784	-	60720	187158	61580	186298	0	0	0	0	0	0	0
NM_175946	chr2L	1359982	1361732	-	58772	189106	60522	187356	0	0	0	0	0	0	0
NM_164416	chr2L	1368101	1369047	+	195475	52403	196421	51457	0	0	0	0	0	0	0
NM_134755	chr2L	1368101	1369047	+	195475	52403	196421	51457	0	0	0	0	0	0	0
NM_080531	chr2L	1380085	1420449	-	55	247823	40419	207459	0.14	0.08	0.01	0	0	0	0.03
NR_001600	chr2L	1432710	1432921	+	6026	1255	6237	1044	0	0.39	0	0	0	0.39	0
NM_164418	chr2L	1492313	1493570	+	58348	10507	59605	9250	0	0	0	0	0	0	0
NM_175947	chr2L	1494089	1495456	+	60124	8731	61491	7364	0	0	0	0	0	0	0
NM_164419	chr2L	1495746	1496979	+	61781	7074	63014	5841	0	0	0	0	0	0	0
NM_164420	chr2L	1497253	1498435	+	63288	5567	64470	4385	0	0	0	0	0	0	0
NM_164423	chr2L	1498454	1500286	-	2534	66321	4366	64489	0	0	0	0	0	0	0
NM_164425	chr2L	1498454	1500429	-	2391	66464	4366	64489	0	0	0	0	0	0	0
NM_164424	chr2L	1498454	1500438	-	2382	66473	4366	64489	0	0	0	0	0	0	0
NM_164421	chr2L	1498454	1500760	-	2060	66795	4366	64489	0.16	0	0	0	0	0	0
NM_164422	chr2L	1498454	1500760	-	2060	66795	4366	64489	0.16	0	0	0	0	0	0
NM_134757	chr2L	1498454	1500286	-	2534	66321	4366	64489	0	0	0	0	0	0	0
NM_134758	chr2L	1500834	1502903	-	108217	83	1986	66869	0.15	0.23	0.67	0	0	0	0.19
NM_134759	chr2L	1516790	1517478	-	93642	14658	94330	13970	0	0	0	0	0	0	0
NM_134760	chr2L	1517531	1518184	-	92936	15364	93589	14711	0	0	0	0	0	0	0
NM_001144293	chr2L	1517531	1518145	-	92975	15325	93589	14711	0	0	0	0	0	0	0
NM_078729	chr2L	1520612	1522151	+	17792	90508	19331	88969	0	0	0	0	0	0	0
NM_058077	chr2L	1522690	1524259	+	19870	88430	21439	86861	0	0	0	0	0	0	0
NM_134763	chr2L	1555158	1607617	+	52338	55962	104797	3503	0	0	0	0	0	0	0
NM_134761	chr2L	1584863	1587155	-	23965	84335	26257	82043	0	0	0	0	0	0	0
NM_001103579	chr2L	1584863	1587156	-	23964	84336	26257	82043	0	0	0	0	0	0	0
NM_134764	chr2L	1595042	1611125	-	32482	5	16078	92222	0.18	0.19	0.07	0	0	0	0.13
NM_134765	chr2L	1611420	1612578	+	300	32187	1458	31029	0.33	0.04	0.18	0	0	0	0.07
NM_164426	chr2L	1612685	1614182	-	29425	3062	30922	1565	0	0	0	0	0	0.37	0
NM_080009	chr2L	1612685	1614182	-	29425	3062	30922	1565	0	0	0	0	0	0.37	0
NM_164430	chr2L	1651259	1698632	+	7652	15333	5748	11804	0	0	0.11	0.17	0.06	0	0
NM_164429	chr2L	1667846	1698619	+	1254	1176	5735	11817	1	0.9	0.19	0	0.09	0	0.01
NM_164428	chr2L	1667846	1698632	+	1254	1176	5748	11804	1	0.9	0.19	0	0.08	0	0.01
NM_134766	chr2L	1667846	1698632	+	1254	1176	5748	11804	1	0.9	0.19	0	0.08	0	0.01
NM_057657	chr2L	1704903	1706962	+	12019	5533	14078	3474	0	0	0	0	0	0	0
NM_134768	chr2L	1707131	1710415	-	21	17531	3305	14247	0.14	0.12	0.22	0	0	0	0.09
NM_134769	chr2L	1710465	1711466	+	29	10767	1030	9766	0.14	0.11	0.69	0	0	0	0.21
NM_134770	chr2L	1711299	1715861	-	5371	5425	9933	863	0	0	0	0	0	0.26	0
NM_134771	chr2L	1716891	1724391	-	3651	3159	4341	6455	0	0	0	0.29	0	0	0
NM_058073	chr2L	1724973	1727735	-	307	6503	3069	3741	0.63	0.32	0.7	0	0	0	0.05
NM_164433	chr2L	1724973	1728415	-	3957	373	3069	3741	0.29	0.66	1	0.15	0	0	0.22
NM_164432	chr2L	1724973	1728459	-	3913	417	3069	3741	0.27	0.68	1	0.18	0	0	0.25
NM_164434	chr2L	1724973	1729578	-	2794	1536	3069	3741	0	0.71	0.62	0.62	0	0	0.17
NM_164431	chr2L	1724973	1729629	-	2743	1587	3069	3741	0	0.68	0.59	0.64	0	0	0.19
NM_001169382	chr2L	1725059	1727735	-	307	6503	2983	3827	0.63	0.32	0.72	0	0	0	0.22
NM_164435	chr2L	1728734	1729575	+	692	3638	1533	2797	0.82	0.13	0.93	0	0	0	0.31
NM_134772	chr2L	1729945	1731070	+	1903	2427	3028	1302	0.52	0	0	0	0	0.27	0
NM_134773	chr2L	1731357	1732356	-	16	4314	1015	3315	0.14	0.13	0.77	0	0	0	0.24
NM_164436	chr2L	1732525	1750613	+	153	19579	18241	1491	0.21	0.06	0.02	0	0	0.14	0.04
NM_134774	chr2L	1737468	1750613	+	5096	14636	18241	1491	0	0	0	0	0	0.14	0
NM_134775	chr2L	1750686	1752116	-	132570	12	1418	18314	0.07	0.08	0.33	0	0	0	0.11
NM_134776	chr2L	1752348	1752850	+	244	132338	746	131836	0.14	0	0	0	0	0	0
NM_164437	chr2L	1755252	1756451	-	128235	4347	129434	3148	0	0	0	0	0	0	0
NM_134777	chr2L	1758285	1759078	-	125608	6974	126401	6181	0	0	0	0	0	0	0
NM_164438	chr2L	1784061	1785286	+	31957	100625	33182	99400	0	0	0	0	0	0	0
NM_164439	chr2L	1790616	1791823	-	92863	39719	94070	38512	0	0	0	0	0	0	0
NM_001014456	chr2L	1792056	1793268	-	91418	41164	92630	39952	0	0	0	0	0	0	0
NM_164440	chr2L	1793667	1794917	-	89769	42813	91019	41563	0	0	0	0	0	0	0
NM_164441	chr2L	1821269	1823331	-	61355	71227	63417	69165	0	0	0	0	0	0	0
NM_164442	chr2L	1824403	1826055	-	58631	73951	60283	72299	0	0	0	0	0	0	0
NM_134779	chr2L	1831791	1832557	-	52129	80453	52895	79687	0	0	0	0	0	0	0
NM_164443	chr2L	1836629	1858551	+	84525	48057	106447	26135	0	0	0	0	0	0	0
NM_205889	chr2L	1836629	1858551	+	84525	48057	106447	26135	0	0	0	0	0	0	0
NM_164444	chr2L	1858608	1880644	-	4042	128540	26078	106504	0	0	0	0	0	0	0
NM_134784	chr2L	1869866	1870956	+	117762	14820	118852	13730	0	0	0	0	0	0	0
NM_134785	chr2L	1882414	1884056	-	630	131952	2272	130310	0.44	0	0	0	0	0	0
NM_134786	chr2L	1884983	1943818	+	297	95825	59132	36990	0.37	0.07	0.01	0	0	0	0.02
NM_001103581	chr2L	1884983	1943461	+	297	95825	58775	37347	0.37	0.07	0.01	0	0	0	0.02
NM_001103580	chr2L	1911743	1943818	+	27057	69065	59132	36990	0	0	0	0	0	0	0
NM_001042862	chr2L	1928410	1943818	+	43724	52398	59132	36990	0	0	0	0	0	0	0
NM_001042863	chr2L	1928410	1943818	+	43724	52398	59132	36990	0	0	0	0	0	0	0
NM_144097	chr2L	1945224	1945709	-	35099	61023	35584	60538	0	0	0	0	0	0	0
NM_001032047	chr2L	1945839	1947359	-	33449	62673	34969	61153	0	0	0	0	0	0	0
NM_134787	chr2L	1950234	1954519	-	26289	69833	30574	65548	0	0	0	0	0	0	0
NM_134788	chr2L	1974144	1975422	+	89458	6664	90736	5386	0	0	0	0	0	0	0
NM_134789	chr2L	1976541	1980612	-	196	95926	4267	91855	0.41	0.03	0.05	0	0	0	0.02
NM_134790	chr2L	1981309	1981927	+	501	958	1119	340	0.26	0.18	0	0	0	0.18	0
NM_134791	chr2L	1982233	1984512	+	1425	34	2245	2766	0.34	0.11	0.28	0	0	0	0.1
NM_164446	chr2L	1984511	1986955	-	323	4688	2767	2244	0.5	0.17	0.43	0	0	0	0.1
NM_164445	chr2L	1984511	1987761	-	1907	483	2767	2244	0.26	0.58	1	0.07	0	0	0.11
NM_134792	chr2L	1984511	1987761	-	1907	483	2767	2244	0.26	0.58	1	0.07	0	0	0.38
NM_134793	chr2L	1988290	1988949	+	1012	1378	1671	719	0.67	0.24	0	0	0	0.24	0
NM_164447	chr2L	1991580	1992152	-	17419	2484	17991	1912	0	0	0	0	0	0.16	0
NM_001014457	chr2L	1991745	1992152	-	17419	2484	17826	2077	0	0	0	0	0	0.08	0
NM_001014458	chr2L	1997101	2006307	-	3264	16639	12470	7433	0	0	0	0	0	0	0
NM_144096	chr2L	2006762	2007193	-	2378	17525	2809	17094	0.05	0	0	0	0	0	0
NM_144095	chr2L	2008529	2008855	+	18861	1042	19187	716	0	0.48	0	0	0	0.48	0
NM_001103583	chr2L	2010117	2030536	+	546	28314	20965	7895	0.48	0	0	0	0	0	0
NM_001103582	chr2L	2017539	2030536	+	7968	20892	20965	7895	0	0	0	0	0	0	0
NM_134796	chr2L	2024042	2030536	+	14471	14389	20965	7895	0	0	0	0	0	0	0
NM_144381	chr2L	2032634	2035936	-	2495	26365	5797	23063	0.21	0	0	0	0	0	0
NM_001144294	chr2L	2036455	2037247	-	1184	27676	1976	26884	0.87	0	0	0	0	0	0
NM_057405	chr2L	2037801	2044373	+	28230	630	5942	1138	0.15	0.78	0.71	0	0	0.27	0.05
NM_164448	chr2L	2038019	2044373	+	28448	412	5942	1138	0.26	0.67	0.63	0	0	0.27	0.05
NM_164449	chr2L	2039732	2044373	+	1301	5779	5942	1138	0.81	0	0	0	0	0.27	0
NM_164451	chr2L	2045524	2048054	+	13	84955	2543	82425	0.14	0.13	0.31	0	0	0	0.09
NM_078730	chr2L	2054588	2057967	+	9077	75891	12456	72512	0	0	0	0	0	0	0
NM_001014459	chr2L	2058858	2109878	-	20601	64367	71621	13347	0	0	0	0	0	0	0
NM_134800	chr2L	2079976	2081286	+	34465	50503	35775	49193	0	0	0	0	0	0	0
NM_134801	chr2L	2128214	2129211	-	1268	83700	2265	82703	0.48	0	0	0	0	0	0
NM_164453	chr2L	2130814	2137296	+	335	14661	6817	8179	0.41	0.07	0.07	0	0	0	0.05
NM_001032048	chr2L	2130814	2137054	+	335	14661	6575	8421	0.41	0.07	0.07	0	0	0	0.05
NM_164454	chr2L	2137349	2145175	-	300	14696	8126	6870	0.38	0.02	0.02	0	0	0	0.01
NM_134802	chr2L	2137349	2145175	-	300	14696	8126	6870	0.38	0.02	0.02	0	0	0	0.01
NM_134803	chr2L	2145496	2147287	-	135	1812	1926	21	0.25	0.38	0.37	0	0.54	0.18	0.32
NM_134804	chr2L	2147518	2151664	+	96	4490	4242	344	0.38	0.13	0.19	0	0.1	0.42	0.1
NM_164456	chr2L	2151663	2155390	+	4241	345	3382	6798	0.07	0.42	0.67	0	0	0	0.23
NM_134805	chr2L	2151663	2155390	+	4241	345	3382	6798	0.07	0.42	0.67	0	0	0	0.18
NM_134806	chr2L	2155759	2156791	+	3751	6429	4783	5397	0	0	0	0	0	0	0
NM_164457	chr2L	2156483	2161522	-	666	9514	5705	4475	1	0.48	0.57	0	0	0	0.07
NM_078731	chr2L	2156483	2178749	-	15155	653	5705	4475	0.25	0.9	0.42	0.12	0.44	0	0.19
NM_134808	chr2L	2189912	2192372	-	1532	14276	3992	11816	0.66	0	0	0	0	0	0
NM_164458	chr2L	2189915	2192372	-	1532	14276	3989	11819	0.66	0	0	0	0	0	0
NM_001103584	chr2L	2192524	2193010	-	894	14914	1380	14428	0.85	0	0	0	0	0	0
NM_001103585	chr2L	2203903	2206028	-	8265	5658	10390	3533	0	0	0	0	0	0	0
NM_001103586	chr2L	2206795	2208906	-	5387	8536	7498	6425	0	0	0	0	0	0	0
NM_134810	chr2L	2209571	2212571	-	1722	12201	4722	9201	0.38	0	0	0	0	0	0
NM_057592	chr2L	2212737	2214179	-	114	13809	1556	12367	0.3	0.19	0.78	0	0	0	0.24
NM_001103587	chr2L	2214311	2215147	+	18	2935	854	2099	0.25	0.23	1	0.69	0	0.17	0.64
NM_134811	chr2L	2214971	2216298	-	948	2005	2275	678	0.43	0.24	0	0	0	0.49	0
NM_144094	chr2L	2216502	2217231	-	15	2938	744	2209	0.22	0.21	1	0.7	0	0.14	0.53
NM_001144295	chr2L	2216502	2217231	-	15	2938	744	2209	0.22	0.21	1	0.7	0	0.14	0.53
NM_134812	chr2L	2217362	2220625	+	116	3558	3379	295	0.27	0.16	0.29	0	0.14	0.82	0.14
NM_164461	chr2L	2220766	2225554	+	3520	154	3618	1122	0.15	0.74	0.92	0.01	0	0.83	0.08
NM_134813	chr2L	2222105	2225554	+	169	4571	3618	1122	0.76	0.14	0.24	0	0	0.83	0.08
NM_164462	chr2L	2222656	2225554	+	720	4020	3618	1122	0.8	0	0	0	0	0.83	0
NM_164463	chr2L	2223199	2225554	+	1263	3477	3618	1122	0.53	0	0	0	0	0.83	0
NM_134815	chr2L	2225548	2226840	-	1355	164	1128	3612	0.9	0.5	1	1	0.3	0	0.68
NM_001103588	chr2L	2225548	2226285	-	391	4349	1128	3612	0.94	0.22	1	0.77	0	0	0.56
NM_134814	chr2L	2226522	2231096	+	4586	154	2901	5802	0.34	0.94	0.92	0.47	0	0	0.32
NM_001014460	chr2L	2226522	2231088	+	4586	154	2893	5810	0.34	0.94	0.92	0.47	0	0	0.32
NM_001032049	chr2L	2226522	2230413	+	4586	154	2218	6485	0.34	0.94	0.91	0.73	0	0	0.44
NM_134820	chr2L	2231776	2236826	-	72	8631	5122	3581	0.1	0.03	0.04	0	0	0	0.02
NM_134816	chr2L	2237131	2238245	-	119136	1347	120250	233	0	0.14	0	0	0	0.14	0
NM_164466	chr2L	2238345	2239365	-	118016	2467	119036	1447	0	0	0	0	0	0.14	0
NM_164467	chr2L	2239407	2240593	-	116788	3695	117974	2509	0	0	0	0	0	0	0
NM_134817	chr2L	2242377	2244415	+	5479	115004	7517	112966	0	0	0	0	0	0	0
NM_164468	chr2L	2244672	2245257	+	7774	112709	8359	112124	0	0	0	0	0	0	0
NM_078732	chr2L	2250532	2251270	-	106111	14372	106849	13634	0	0	0	0	0	0	0
NM_164469	chr2L	2251583	2252330	-	105051	15432	105798	14685	0	0	0	0	0	0	0
NM_164470	chr2L	2253078	2253834	+	16180	104303	16936	103547	0	0	0	0	0	0	0
NM_134818	chr2L	2254174	2255050	-	102331	18152	103207	17276	0	0	0	0	0	0	0
NM_164471	chr2L	2263463	2264085	+	26565	93918	27187	93296	0	0	0	0	0	0	0
NM_134819	chr2L	2263463	2264239	+	26565	93918	27341	93142	0	0	0	0	0	0	0
NM_001038782	chr2L	2264454	2265311	-	92070	28413	92927	27556	0	0	0	0	0	0	0
NM_164472	chr2L	2268355	2269093	-	88288	32195	89026	31457	0	0	0	0	0	0	0
NM_134821	chr2L	2285173	2285902	+	48275	72208	49004	71479	0	0	0	0	0	0	0
NM_164473	chr2L	2286049	2286844	-	70537	49946	71332	49151	0	0	0	0	0	0	0
NM_134822	chr2L	2288494	2289370	-	68011	52472	68887	51596	0	0	0	0	0	0	0
NM_134823	chr2L	2290328	2290622	-	66759	53724	67053	53430	0	0	0	0	0	0	0
NM_164474	chr2L	2300118	2300717	+	63220	57263	63819	56664	0	0	0	0	0	0	0
NM_134824	chr2L	2308026	2308671	+	71128	49355	71773	48710	0	0	0	0	0	0	0
NM_134825	chr2L	2308757	2357332	-	49	120434	48624	71859	0.22	0.17	0.02	0	0	0	0.15
NM_001014461	chr2L	2308757	2357323	-	58	120425	48624	71859	0.22	0.16	0.02	0	0	0	0.14
NM_001032399	chr2L	2311692	2358176	+	74794	45689	795	5566	0	0	0	0	0.05	0	0.01
NM_164479	chr2L	2359545	2364952	-	9643	1210	4197	2164	0.37	1	1	0.76	0	0.11	0.04
NM_164478	chr2L	2359545	2364721	-	9874	979	4197	2164	0.49	1	1	0.7	0	0.11	0.05
NM_164477	chr2L	2359545	2364697	-	9898	955	4197	2164	0.5	1	1	0.7	0	0.11	0.19
NM_164476	chr2L	2359545	2365362	-	9233	1620	4197	2164	0.17	1	1	0.84	0	0.11	0.15
NM_164475	chr2L	2359545	2362761	-	981	5380	4197	2164	1	0.49	0.91	0	0	0.11	0.05
NM_078733	chr2L	2359545	2363501	-	241	6120	4197	2164	1	0.86	1	0.3	0	0.11	0.05
NM_134829	chr2L	2365334	2370108	+	1592	9261	6366	4487	1	0.18	0.23	0	0	0	0.09
NM_164480	chr2L	2365346	2370114	+	1604	9249	6372	4481	1	0.18	0.22	0	0	0	0.01
NM_134830	chr2L	2370155	2371524	-	3071	7782	4440	6413	0	0	0	0	0	0	0
NM_134831	chr2L	2372509	2374511	-	84	10769	2086	8767	0.8	0.22	0.66	0	0	0	0.02
NM_134832	chr2L	2374688	2375696	+	93	1636	1101	628	0.31	0.8	1	0.29	0.51	0.71	0.57
NM_134833	chr2L	2375893	2380514	+	1298	431	4190	575	0.71	0.61	0.8	0	0	0.22	0.07
NM_164481	chr2L	2376186	2380514	+	1591	138	4190	575	0.8	0.47	0.65	0	0	0.22	0.02
NM_134834	chr2L	2381139	2383075	+	50	2146	1986	210	0.13	0.15	0.26	0	0.12	0.25	0.13
NM_134835	chr2L	2383298	2384731	+	13	37485	1446	36052	0.15	0.14	0.57	0	0	0	0.2
NM_134836	chr2L	2384760	2385792	-	34991	2507	36023	1475	0	0	0	0	0	0.29	0
NM_134837	chr2L	2400305	2410668	+	17020	20478	27383	10115	0	0	0	0	0	0	0
NM_134838	chr2L	2410883	2412129	-	8654	28844	9900	27598	0	0	0	0	0	0	0
NM_164483	chr2L	2415433	2416656	-	4127	33371	5350	32148	0	0	0	0	0	0	0
NM_164482	chr2L	2415433	2416720	-	4063	33435	5350	32148	0	0	0	0	0	0	0
NM_001103589	chr2L	2416808	2417965	-	2818	34680	3975	33523	0	0	0	0	0	0	0
NM_001103590	chr2L	2418421	2420010	-	773	36725	2362	35136	0.2	0	0	0	0	0	0
NM_134840	chr2L	2420807	2422915	+	24	72079	2132	69971	0.11	0.09	0.25	0	0	0	0.09
NM_057963	chr2L	2428453	2459609	+	7670	64433	38826	33277	0	0	0	0	0	0	0
NM_164485	chr2L	2449060	2459609	+	28277	43826	38826	33277	0	0	0	0	0	0	0
NM_164486	chr2L	2451006	2459609	+	30223	41880	38826	33277	0	0	0	0	0	0	0
NM_164487	chr2L	2451241	2459609	+	30458	41645	38826	33277	0	0	0	0	0	0	0
NM_164488	chr2L	2454738	2459609	+	33955	38148	38826	33277	0	0	0	0	0	0	0
NM_134841	chr2L	2489753	2490119	-	2767	69336	3133	68970	0	0	0	0	0	0	0
NM_205892	chr2L	2490204	2492666	-	220	71883	2682	69421	0.42	0.2	0.49	0	0	0	0.15
NM_205891	chr2L	2490204	2492666	-	220	71883	2682	69421	0.42	0.2	0.49	0	0	0	0.15
NM_001144296	chr2L	2490204	2492666	-	220	71883	2682	69421	0.42	0.2	0.49	0	0	0	0.15
NM_001144297	chr2L	2490204	2492666	-	220	71883	2682	69421	0.42	0.2	0.49	0	0	0	0.15
NM_164490	chr2L	2492954	2497357	+	68	82139	4471	77736	0.35	0.28	0.38	0	0	0	0.2
NM_164489	chr2L	2492954	2498234	+	68	82139	5348	76859	0.35	0.28	0.32	0	0	0	0.13
NM_057692	chr2L	2492954	2498846	+	68	82139	5960	76247	0.35	0.28	0.28	0	0	0	0.11
NM_175949	chr2L	2492954	2498846	+	68	82139	5960	76247	0.35	0.28	0.28	0	0	0	0.11
NM_134842	chr2L	2517195	2518037	-	57056	25151	57898	24309	0	0	0	0	0	0	0
NM_134843	chr2L	2551143	2552844	-	22249	59958	23950	58257	0	0	0	0	0	0	0
NM_134844	chr2L	2562904	2564848	-	10245	71962	12189	70018	0	0	0	0	0	0	0
NM_134845	chr2L	2564881	2573047	-	2046	80161	10212	71995	0.1	0	0	0	0	0	0
NM_001103591	chr2L	2573424	2575080	-	13	82194	1669	80538	0.13	0.12	0.43	0	0	0	0.13
NM_058092	chr2L	2573424	2575080	-	13	82194	1669	80538	0.13	0.12	0.43	0	0	0	0.13
NM_134846	chr2L	2575276	2577006	-	3179	1913	4909	183	0	0.17	0	0	0.12	0.22	0.04
NM_134847	chr2L	2577670	2579180	+	2577	2515	4087	1005	0	0	0	0	0	0.33	0
NM_001144298	chr2L	2579216	2580056	-	129	4963	969	4123	0.23	0.1	0.72	0	0	0	0.23
NM_134848	chr2L	2579216	2580038	-	147	4945	969	4123	0.24	0.09	0.67	0	0	0	0.27
NM_134849	chr2L	2580290	2581114	+	105	159758	929	158934	0.22	0.11	0.82	0	0	0	0.3
NM_134850	chr2L	2581436	2585448	-	154600	5263	158612	1251	0	0	0	0	0	0.33	0
NM_001103592	chr2L	2588853	2592775	+	8668	151195	12590	147273	0	0	0	0	0	0	0
NM_134852	chr2L	2610145	2611285	+	29960	129903	31100	128763	0	0	0	0	0	0	0
NM_134853	chr2L	2646685	2647645	-	92403	67460	93363	66500	0	0	0	0	0	0	0
NM_175950	chr2L	2648439	2652291	-	87757	72106	91609	68254	0	0	0	0	0	0	0
NM_134854	chr2L	2653111	2653931	+	72926	86937	73746	86117	0	0	0	0	0	0	0
NM_078734	chr2L	2654124	2655461	+	73939	85924	75276	84587	0	0	0	0	0	0	0
NM_164491	chr2L	2655393	2660830	+	75208	84655	80645	79218	0	0	0	0	0	0	0
NM_134855	chr2L	2665109	2666195	+	84924	74939	86010	73853	0	0	0	0	0	0	0
NM_078735	chr2L	2669822	2672159	+	89637	70226	91974	67889	0	0	0	0	0	0	0
NM_175951	chr2L	2670922	2672159	+	90737	69126	91974	67889	0	0	0	0	0	0	0
NM_164492	chr2L	2674824	2719431	+	94639	65224	139246	20617	0	0	0	0	0	0	0
NM_205893	chr2L	2677732	2719431	+	97547	62316	139246	20617	0	0	0	0	0	0	0
NM_134856	chr2L	2695374	2696437	-	43611	116252	44674	115189	0	0	0	0	0	0	0
NM_134859	chr2L	2730105	2739832	+	149920	9943	159647	216	0	0	0	0	0.04	0.28	0.05
NM_164495	chr2L	2730125	2739832	+	149940	9923	159647	216	0	0	0	0	0.04	0.28	0.05
NM_164493	chr2L	2730125	2739832	+	149940	9923	159647	216	0	0	0	0	0.04	0.28	0.05
NM_164494	chr2L	2730837	2739832	+	150652	9211	159647	216	0	0	0	0	0.05	0.28	0.06
NM_164496	chr2L	2739985	2743377	+	159800	63	3329	1684	0.14	0.21	0.37	0	0	0.27	0.05
NM_080360	chr2L	2740041	2743376	+	159856	7	3328	1685	0.17	0.18	0.32	0	0	0.27	0.07
NM_001144299	chr2L	2740041	2741097	+	159856	7	1049	3964	0.17	0.18	1	0.02	0	0	0.22
NM_164497	chr2L	2740994	2743377	+	946	4067	3329	1684	0.35	0	0	0	0	0.27	0
NM_134860	chr2L	2743365	2744934	-	127	4886	1696	3317	0.2	0.07	0.27	0	0	0	0.1
NM_134861	chr2L	2745101	2746944	+	40	4097	1883	2254	0.15	0.12	0.38	0	0	0.22	0.1
NM_057328	chr2L	2746879	2748522	-	676	3461	2319	1818	0.69	0.01	0.03	0	0	0.23	0.01
NM_134862	chr2L	2752798	2756606	+	3600	886	2922	3227	0.6	1	1	1	0.34	0	0.39
NM_164498	chr2L	2753233	2756606	+	4035	451	2922	3227	0.82	1	1	1	0.26	0	0.45
NM_164499	chr2L	2758426	2759710	-	123	6026	1407	4742	0.23	0.11	0.51	0	0	0	0.17
NM_001032050	chr2L	2758426	2759710	-	123	6026	1407	4742	0.23	0.11	0.51	0	0	0	0.17
NM_134864	chr2L	2759914	2763610	+	81	6126	3777	2430	0.21	0.13	0.21	0	0	0	0.07
NM_134865	chr2L	2764075	2765686	-	354	5853	1965	4242	0.43	0.04	0.14	0	0	0	0.05
NM_134866	chr2L	2766234	2767154	+	194	1787	1114	867	0.31	0.43	0.77	0	0	0.41	0.27
NM_058070	chr2L	2767280	2768166	-	1882	145	741	1240	0.37	0.43	1	0.88	0	0.43	0.57
NM_058115	chr2L	2767911	2768613	+	1871	110	592	1435	0.43	0.37	1	1	0.22	0.37	0.72
NM_057873	chr2L	2768589	2770066	-	34901	18	1459	568	0.17	0.37	0.78	0	0	0.41	0.26
NM_205896	chr2L	2768598	2770066	-	34901	18	1450	577	0.17	0.37	0.79	0	0	0.41	0.26
NM_205895	chr2L	2768604	2770066	-	34901	18	1444	583	0.17	0.37	0.79	0	0	0.41	0.26
NM_205894	chr2L	2768617	2770066	-	34901	18	1431	596	0.17	0.37	0.8	0	0	0.41	0.27
NM_134867	chr2L	2770136	2770904	+	88	34831	856	34063	0.37	0.14	1	0.09	0	0	0.31
NM_164500	chr2L	2770193	2770904	+	145	34774	856	34063	0.37	0.11	0.94	0	0	0	0.32
NM_134868	chr2L	2770937	2771735	-	33232	1687	34030	889	0	0.34	0	0	0	0.37	0
NM_164502	chr2L	2780740	2799970	-	4997	29922	24227	10692	0	0	0	0	0	0	0
NM_164501	chr2L	2780740	2799970	-	4997	29922	24227	10692	0	0	0	0	0	0	0
NM_205897	chr2L	2780740	2793269	-	11698	23221	24227	10692	0	0	0	0	0	0	0
NM_078736	chr2L	2780740	2799970	-	4997	29922	24227	10692	0	0	0	0	0	0	0
NM_164503	chr2L	2805517	2812147	+	550	50547	7180	43917	0.22	0	0	0	0	0	0
NM_078737	chr2L	2808320	2812147	+	3353	47744	7180	43917	0	0	0	0	0	0	0
NM_134869	chr2L	2812436	2814429	+	7469	43628	9462	41635	0	0	0	0	0	0	0
NM_001103593	chr2L	2814335	2815760	-	40304	10793	41729	9368	0	0	0	0	0	0	0
NM_134871	chr2L	2815969	2830236	-	25828	25269	40095	11002	0	0	0	0	0	0	0
NM_134872	chr2L	2823545	2825506	-	30558	20539	32519	18578	0	0	0	0	0	0	0
NM_134873	chr2L	2834886	2837831	-	18233	32864	21178	29919	0	0	0	0	0	0	0
NM_164504	chr2L	2836098	2837831	-	18233	32864	19966	31131	0	0	0	0	0	0	0
NM_134874	chr2L	2838413	2839547	+	33446	17651	34580	16517	0	0	0	0	0	0	0
NM_134875	chr2L	2840123	2842638	+	35156	15941	37671	13426	0	0	0	0	0	0	0
NM_134876	chr2L	2842588	2844513	-	11551	39546	13476	37621	0	0	0	0	0	0	0
NM_134877	chr2L	2844600	2845711	-	10353	40744	11464	39633	0	0	0	0	0	0	0
NM_134878	chr2L	2846083	2847197	-	8867	42230	9981	41116	0	0	0	0	0	0	0
NM_134879	chr2L	2847631	2848997	+	42664	8433	44030	7067	0	0	0	0	0	0	0
NM_164505	chr2L	2849731	2855307	-	757	50340	6333	44764	0.53	0	0	0	0	0	0
NM_134880	chr2L	2849731	2855749	-	315	50782	6333	44764	0.67	0	0	0	0	0	0
NM_164506	chr2L	2856069	2856705	+	5	1093	641	457	0.13	0.64	1	0.13	0	0.84	0.38
NM_164507	chr2L	2856069	2857040	+	5	1093	976	122	0.13	0.64	0.74	0	0.93	0.71	0.65
NM_078738	chr2L	2856069	2856705	+	5	1093	641	457	0.13	0.64	1	0.13	0	0.84	0.33
NM_164509	chr2L	2857158	2868553	+	1094	4	10248	5346	0.45	0.65	0.34	0	0	0	0.13
NM_134881	chr2L	2857158	2868553	+	1094	4	10248	5346	0.45	0.65	0.34	0	0	0	0.14
NM_164510	chr2L	2862538	2868553	+	4233	11361	10248	5346	0	0	0	0	0	0	0
NM_164511	chr2L	2868626	2874518	-	4167	619	5273	10321	0.29	0.91	0.93	0	0	0	0.33
NM_134883	chr2L	2869651	2870649	+	11346	4248	12344	3250	0	0	0	0	0	0	0
NM_134885	chr2L	2874871	2877156	+	972	3814	3257	1529	1	0.11	0.3	0	0	0.57	0.13
NM_078739	chr2L	2877090	2878149	-	536	4250	1595	3191	0.61	0.07	0.4	0	0	0	0.18
NM_164512	chr2L	2878592	2878958	+	4693	93	273	6996	0.29	0.39	1	1	1	0.2	1
NM_080155	chr2L	2879123	2880708	+	438	6831	2023	5246	0.56	0.12	0.45	0	0	0	0.17
NM_164515	chr2L	2880706	2885850	-	104	7165	5248	2021	0.76	0.65	0.76	0	0	0.33	0.11
NM_164514	chr2L	2880706	2883126	-	2828	4441	5248	2021	0.29	0	0	0	0	0.33	0
NM_164513	chr2L	2880706	2885208	-	746	6523	5248	2021	1	0.33	0.44	0	0	0.33	0.1
NM_058022	chr2L	2880706	2883113	-	2841	4428	5248	2021	0.28	0	0	0	0	0.33	0
NM_164516	chr2L	2885951	2952597	+	7266	3	16652	24526	0.7	0.7	0.1	0.03	0.01	0	0.08
NM_078740	chr2L	2885951	2953077	+	7266	3	17132	24046	0.7	0.7	0.1	0.03	0.01	0	0.08
NM_001144302	chr2L	2885957	2953077	+	3	3094	17132	24046	0.7	0.7	0.1	0.03	0.01	0	0.03
NM_164517	chr2L	2888283	2953077	+	2329	768	17132	24046	0.54	0.45	0.04	0.03	0.01	0	0
NM_001144301	chr2L	2888283	2953077	+	2329	768	17132	24046	0.54	0.45	0.04	0.03	0.01	0	0
NM_001144303	chr2L	2890170	2953077	+	1119	34480	17132	24046	0.45	0	0	0.03	0.01	0	0.01
NM_001144300	chr2L	2946562	2953077	+	10617	30561	17132	24046	0	0	0	0	0	0	0
NM_057588	chr2L	2954761	2964851	+	18816	22362	28906	12272	0	0	0	0	0	0	0
NM_057589	chr2L	2954761	2964851	+	18816	22362	28906	12272	0	0	0	0	0	0	0
NM_134297	chr2L	2956910	2964851	+	20965	20213	28906	12272	0	0	0	0	0	0	0
NM_134298	chr2L	2956910	2964851	+	20965	20213	28906	12272	0	0	0	0	0	0	0
NM_001014462	chr2L	2956910	2968434	+	20965	20213	32489	8689	0	0	0	0	0	0	0
NM_134299	chr2L	2959146	2964851	+	23201	17977	28906	12272	0	0	0	0	0	0	0
NM_134300	chr2L	2959146	2964851	+	23201	17977	28906	12272	0	0	0	0	0	0	0
NM_058019	chr2L	2968292	2969620	-	7503	33675	8831	32347	0	0	0	0	0	0	0
NM_001144304	chr2L	2969772	2972676	-	4447	36731	7351	33827	0	0	0	0	0	0	0
NM_057493	chr2L	2969772	2972676	-	4447	36731	7351	33827	0	0	0	0	0	0	0
NM_057456	chr2L	2972891	2974862	+	36946	4232	38917	2261	0	0	0	0	0	0	0
NM_164518	chr2L	2974856	2976835	-	288	40890	2267	38911	0.26	0	0	0	0	0	0
NM_134887	chr2L	2974856	2976859	-	264	40914	2267	38911	0.26	0	0	0	0	0	0
NM_134888	chr2L	2977126	2978501	+	3	2337	1378	962	0.13	0.18	0.55	0	0	0.44	0.19
NM_134889	chr2L	2978525	2979410	-	53	2287	938	1402	0.24	0.19	1	0.3	0	0.26	0.43
NM_057849	chr2L	2979696	2987677	-	160	8214	8141	233	0.34	0.18	0.14	0	0.08	0.33	0.06
NM_058024	chr2L	2988134	2990094	+	297	4884	2257	2924	0.41	0.12	0.36	0	0	0	0.14
NM_057313	chr2L	2989593	2992761	-	257	4924	3425	1756	0.35	0.1	0.18	0	0	0.39	0.05
NM_143807	chr2L	2992963	2998614	+	5126	55	5596	31840	0.2	0.25	0.27	0	0	0	0.1
NM_164519	chr2L	2992963	2998614	+	5126	55	5596	31840	0.2	0.25	0.27	0	0	0	0.1
NM_001144305	chr2L	2992963	2998614	+	5126	55	5596	31840	0.2	0.25	0.27	0	0	0	0.1
NM_134890	chr2L	3013500	3016069	+	20482	16954	23051	14385	0	0	0	0	0	0	0
NM_001169384	chr2L	3016590	3018304	-	12150	25286	13864	23572	0	0	0	0	0	0	0
NM_164520	chr2L	3016590	3018304	-	12150	25286	13864	23572	0	0	0	0	0	0	0
NM_134891	chr2L	3016684	3018304	-	12150	25286	13770	23666	0	0	0	0	0	0	0
NM_134892	chr2L	3018507	3021506	+	25489	11947	28488	8948	0	0	0	0	0	0	0
NM_134893	chr2L	3021308	3023169	-	7285	30151	9146	28290	0	0	0	0	0	0	0
NM_134894	chr2L	3023234	3026439	+	30216	7220	33421	4015	0	0	0	0	0	0	0
NM_164521	chr2L	3023255	3026439	+	30237	7199	33421	4015	0	0	0	0	0	0	0
NM_134895	chr2L	3026532	3029189	-	1265	36171	3922	33514	0.32	0	0	0	0	0	0
NM_134896	chr2L	3029250	3030616	+	36232	1204	162	6849	0	0.32	0	0.06	1	0.08	0.38
NM_164522	chr2L	3030561	3032300	+	107	6904	1846	5165	0.21	0.11	0.37	0	0	0	0.13
NM_134898	chr2L	3032209	3035348	-	2117	4894	5256	1755	0.1	0	0	0	0	0.28	0
NM_134899	chr2L	3035492	3037403	-	62	6949	1973	5038	0.19	0.13	0.4	0	0	0	0.13
NM_134900	chr2L	3037410	3038793	+	6956	55	1328	1102	0.13	0.18	0.8	0	0	0.45	0.27
NM_134901	chr2L	3039130	3039720	-	175	2255	765	1665	0.31	0.17	1	0.37	0	0.32	0.46
NM_164523	chr2L	3039975	3041625	+	80	6854	1730	5204	0.26	0.18	0.67	0	0	0	0.11
NM_134902	chr2L	3040111	3041625	+	216	6718	1730	5204	0.33	0.12	0.46	0	0	0	0.16
NM_134903	chr2L	3042915	3043595	+	3020	3914	3700	3234	0	0	0	0	0	0	0
NM_139356	chr2L	3043972	3055601	+	4077	2857	8772	762	0	0	0.21	0	0	0.56	0.04
NR_001612	chr2L	3048700	3048831	+	1871	7663	2002	7532	0.27	0	0	0	0	0	0
NM_134904	chr2L	3056614	3068179	+	251	2103	9462	90919	0.41	0.56	0.55	0	0	0	0.04
NM_001144306	chr2L	3058461	3068179	+	2098	256	9462	90919	0.56	0.58	0.36	0	0	0	0.05
NM_164526	chr2L	3068340	3090911	-	68187	32194	90758	9623	0	0	0	0	0	0	0
NM_164525	chr2L	3068340	3094695	-	64403	35978	90758	9623	0	0	0	0	0	0	0
NM_164524	chr2L	3068340	3112336	-	46762	53619	90758	9623	0	0	0	0	0	0	0
NM_001042864	chr2L	3068340	3108142	-	50956	49425	90758	9623	0	0	0	0	0	0	0
NM_057805	chr2L	3068340	3144613	-	14485	85896	90758	9623	0	0	0	0	0	0	0
NM_001103594	chr2L	3068340	3072308	-	86790	13591	90758	9623	0	0	0	0	0	0	0
NM_080208	chr2L	3109671	3110730	+	50954	49427	52013	48368	0	0	0	0	0	0	0
NM_134905	chr2L	3128719	3129464	+	70002	30379	70747	29634	0	0	0	0	0	0	0
NM_134906	chr2L	3145124	3145719	-	13379	87002	13974	86407	0	0	0	0	0	0	0
NM_057669	chr2L	3146483	3159630	-	140026	532	12615	87766	0.02	0.55	0.25	0	0	0	0.05
NM_078741	chr2L	3159955	3162403	+	857	139701	3305	137253	0.57	0	0	0	0	0	0
NM_164528	chr2L	3162514	3163147	+	3416	137142	4049	136509	0	0	0	0	0	0	0
NM_134907	chr2L	3163646	3168999	+	4548	136010	9901	130657	0	0	0	0	0	0	0
NM_134911	chr2L	3169812	3172751	-	126905	13653	129844	10714	0	0	0	0	0	0	0
NM_164529	chr2L	3173270	3173826	-	125830	14728	126386	14172	0	0	0	0	0	0	0
NM_134912	chr2L	3173991	3174425	+	14893	125665	15327	125231	0	0	0	0	0	0	0
NM_134909	chr2L	3175111	3199620	-	100036	40522	124545	16013	0	0	0	0	0	0	0
NM_164530	chr2L	3269436	3271806	+	110338	30220	112708	27850	0	0	0	0	0	0	0
NM_164531	chr2L	3275793	3280533	-	19123	121435	23863	116695	0	0	0	0	0	0	0
NM_134914	chr2L	3275799	3279457	-	20199	120359	23857	116701	0	0	0	0	0	0	0
NM_164532	chr2L	3291244	3294682	-	4974	135584	8412	132146	0	0	0	0	0	0	0
NM_164533	chr2L	3291244	3294690	-	4966	135592	8412	132146	0	0	0	0	0	0	0
NM_134915	chr2L	3291244	3294690	-	4966	135592	8412	132146	0	0	0	0	0	0	0
NM_134916	chr2L	3294925	3303129	-	43016	317	4731	135827	0.41	0.73	0.53	0.34	0	0	0.05
NM_134917	chr2L	3309221	3311684	+	6409	36924	8872	34461	0	0	0	0	0	0	0
NM_134918	chr2L	3313346	3317086	+	10534	32799	14274	29059	0	0	0	0	0	0	0
NM_134919	chr2L	3317468	3319872	-	26273	17060	28677	14656	0	0	0	0	0	0	0
NM_134920	chr2L	3320589	3323037	+	17777	25556	20225	23108	0	0	0	0	0	0	0
NM_205898	chr2L	3324242	3326633	+	21430	21903	23821	19512	0	0	0	0	0	0	0
NM_001103597	chr2L	3327935	3329625	+	25123	18210	26813	16520	0	0	0	0	0	0	0
NM_134922	chr2L	3330952	3332878	+	28140	15193	30066	13267	0	0	0	0	0	0	0
NM_134923	chr2L	3332910	3334723	+	30098	13235	31911	11422	0	0	0	0	0	0	0
NM_079909	chr2L	3334870	3355000	-	21747	8855	11275	32058	0	0	0	0.14	0	0	0
NM_205900	chr2L	3334870	3355000	-	21747	8855	11275	32058	0	0	0	0.14	0	0	0
NM_134924	chr2L	3334870	3338447	-	7698	35635	11275	32058	0	0	0	0	0	0	0
NM_134925	chr2L	3357683	3358618	+	11538	19064	12473	18129	0	0	0	0	0	0	0
NM_001103599	chr2L	3358639	3369231	-	7516	23086	18108	12494	0	0	0	0	0	0	0
NM_001103598	chr2L	3358639	3373047	-	3700	26902	18108	12494	0	0	0	0	0	0	0
NM_001103601	chr2L	3358639	3369231	-	7516	23086	18108	12494	0	0	0	0	0	0	0
NM_001103602	chr2L	3373566	3375711	-	1036	29566	3181	27421	0.24	0	0	0	0	0	0
NM_134928	chr2L	3375884	3376686	-	61	30541	863	29739	0.15	0.09	0.69	0	0	0	0.25
NM_078742	chr2L	3377007	3378586	+	260	37080	1839	35501	0.24	0	0	0	0	0	0
NM_001169385	chr2L	3387391	3387743	-	26344	10996	26696	10644	0	0	0	0	0	0	0
NM_001169386	chr2L	3387897	3388496	-	25591	11749	26190	11150	0	0	0	0	0	0	0
NM_001103603	chr2L	3398022	3398684	+	21275	16065	21937	15403	0	0	0	0	0	0	0
NM_134929	chr2L	3404459	3422952	-	34310	8865	9628	27712	0	0	0	0.15	0	0	0
NM_134930	chr2L	3410603	3411189	+	33856	3484	34442	2898	0	0	0	0	0	0	0
NM_134931	chr2L	3416692	3417410	+	2605	40570	3323	39852	0	0	0	0	0	0	0
NM_134932	chr2L	3445996	3447591	+	31909	11266	33504	9671	0	0	0	0	0	0	0
NM_134933	chr2L	3449685	3452106	+	35598	7577	38019	5156	0	0	0	0	0	0	0
NM_001103604	chr2L	3452450	3453596	+	38363	4812	39509	3666	0	0	0	0	0	0	0
NM_134935	chr2L	3453696	3457058	-	204	42971	3566	39609	0.26	0.06	0.1	0	0	0	0.04
NM_134936	chr2L	3457328	3460371	+	66	8924	3109	5881	0.19	0.13	0.25	0	0	0	0.06
NM_134937	chr2L	3460314	3461975	-	4277	4713	5938	3052	0	0	0	0	0	0	0
NM_164536	chr2L	3462215	3466111	-	141	8849	4037	4953	0.33	0.19	0.29	0	0	0	0.07
NM_078743	chr2L	3462215	3466111	-	141	8849	4037	4953	0.33	0.19	0.29	0	0	0	0.1
NM_143715	chr2L	3466161	3467326	+	8899	91	1074	2685	0.22	0.31	1	0.58	0	0	0.26
NM_164537	chr2L	3466241	3467326	+	8979	11	1074	2685	0.26	0.27	1	0.48	0	0	0.27
NM_134938	chr2L	3467415	3470007	-	4	3755	2596	1163	0.12	0.11	0.26	0	0	0.52	0.09
NM_164538	chr2L	3470181	3472368	+	170	5540	2357	3353	0.2	0.03	0.08	0	0	0	0.03
NM_164539	chr2L	3472734	3475338	+	2723	2987	5327	383	0	0	0	0	0.17	0.46	0.06
NM_001144307	chr2L	3472757	3475338	+	2746	2964	5327	383	0	0	0	0	0.17	0.46	0.06
NM_057947	chr2L	3478433	3479612	+	2712	44	1135	35068	0.41	0.45	1	1	0.29	0	0.63
NM_134940	chr2L	3480754	3491048	-	23632	12571	33926	2277	0	0	0	0	0	0.29	0
NM_164542	chr2L	3493985	3506741	-	7939	28264	20695	15508	0	0	0	0	0	0	0
NM_164540	chr2L	3493985	3506741	-	7939	28264	20695	15508	0	0	0	0	0	0	0
NM_001144309	chr2L	3493985	3507216	-	7464	28739	20695	15508	0	0	0	0	0	0	0
NM_001144308	chr2L	3493985	3507303	-	7377	28826	20695	15508	0	0	0	0	0	0	0
NM_001014463	chr2L	3493985	3506741	-	7939	28264	20695	15508	0	0	0	0	0	0	0
NM_001038783	chr2L	3493985	3506741	-	7939	28264	20695	15508	0	0	0	0	0	0	0
NM_078744	chr2L	3493985	3506741	-	7939	28264	20695	15508	0	0	0	0	0	0	0
NM_164541	chr2L	3501039	3506741	-	7939	28264	13641	22562	0	0	0	0	0	0	0
NM_164543	chr2L	3509055	3510082	-	4598	31605	5625	30578	0	0	0	0	0	0	0
NM_175954	chr2L	3510476	3514662	-	18	36185	4204	31999	0.11	0.1	0.14	0	0	0	0.04
NM_134942	chr2L	3514736	3517108	+	56	19642	2428	17270	0.13	0.08	0.2	0	0	0	0.09
NM_134943	chr2L	3517272	3519697	-	14681	5017	17106	2592	0	0	0	0	0	0	0
NM_134944	chr2L	3520261	3522555	+	5581	14117	7875	11823	0	0	0	0	0	0	0
NM_134945	chr2L	3522593	3523960	-	10418	9280	11785	7913	0	0	0	0	0	0	0
NM_134946	chr2L	3525132	3527588	+	10452	9246	12908	6790	0	0	0	0	0	0	0
NM_134947	chr2L	3527386	3530317	-	4061	15637	6992	12706	0	0	0	0	0	0	0
NM_134948	chr2L	3530902	3532526	+	16222	3476	17846	1852	0	0	0	0	0	0.27	0
NM_080527	chr2L	3539250	3548086	+	4872	34114	13708	25278	0	0	0	0	0	0	0
NM_164545	chr2L	3539734	3548086	+	5356	33630	13708	25278	0	0	0	0	0	0	0
NM_057534	chr2L	3578010	3580766	-	51533	7402	54289	4646	0	0	0	0	0	0	0
NM_164546	chr2L	3604221	3606748	-	25551	33384	28078	30857	0	0	0	0	0	0	0
NM_079947	chr2L	3619190	3621573	+	45826	13109	48209	10726	0	0	0	0	0	0	0
NM_134950	chr2L	3621089	3621681	-	10618	48317	11210	47725	0	0	0	0	0	0	0
NM_001169387	chr2L	3622071	3632137	-	162	58773	10228	48707	0.55	0.39	0.23	0	0	0	0.04
NM_205907	chr2L	3622073	3632103	-	196	58739	10226	48709	0.57	0.37	0.22	0	0	0	0.08
NM_205906	chr2L	3622073	3646136	-	9753	13837	10226	48709	0	0	0	0.23	0	0	0
NM_205905	chr2L	3622073	3632103	-	196	58739	10226	48709	0.57	0.37	0.22	0	0	0	0.11
NM_205904	chr2L	3622073	3656951	-	55777	142	10226	48709	0.02	0.5	0.09	0	0.16	0	0.06
NM_134319	chr2L	3622073	3632190	-	109	58826	10226	48709	0.53	0.42	0.25	0	0	0	0.16
NM_001014464	chr2L	3622073	3632103	-	196	58739	10226	48709	0.57	0.37	0.22	0	0	0	0.03
NM_058142	chr2L	3622073	3632103	-	196	58739	10226	48709	0.57	0.37	0.22	0	0	0	0.14
NM_058141	chr2L	3622073	3632103	-	196	58739	10226	48709	0.57	0.37	0.22	0	0	0	0.04
NM_058140	chr2L	3622073	3639920	-	15969	7621	10226	48709	0	0	0	0.32	0	0	0
NM_058139	chr2L	3622073	3656951	-	55777	142	10226	48709	0.02	0.5	0.09	0	0.16	0	0.06
NM_001103605	chr2L	3663272	3691478	+	6463	49456	34669	21250	0	0	0	0	0	0	0
NM_001169388	chr2L	3668015	3668551	-	44177	11742	44713	11206	0	0	0	0	0	0	0
NM_001169389	chr2L	3668690	3669134	-	43594	12325	44038	11881	0	0	0	0	0	0	0
NM_001169390	chr2L	3669260	3669775	-	42953	12966	43468	12451	0	0	0	0	0	0	0
NM_001169391	chr2L	3670130	3670581	-	42147	13772	42598	13321	0	0	0	0	0	0	0
NM_134953	chr2L	3692126	3692588	-	20140	35779	20602	35317	0	0	0	0	0	0	0
NM_134954	chr2L	3692698	3693182	-	19546	36373	20030	35889	0	0	0	0	0	0	0
NM_001042865	chr2L	3693478	3693889	-	18839	37080	19250	36669	0	0	0	0	0	0	0
NM_134955	chr2L	3695027	3695406	-	17322	38597	17701	38218	0	0	0	0	0	0	0
NM_134956	chr2L	3696239	3696661	-	16067	39852	16489	39430	0	0	0	0	0	0	0
NM_134957	chr2L	3697241	3697872	-	14856	41063	15487	40432	0	0	0	0	0	0	0
NM_134958	chr2L	3698450	3699091	-	13637	42282	14278	41641	0	0	0	0	0	0	0
NM_001169392	chr2L	3699492	3699819	+	42683	13236	43010	12909	0	0	0	0	0	0	0
NM_001169393	chr2L	3700244	3700529	+	43435	12484	43720	12199	0	0	0	0	0	0	0
NM_001169394	chr2L	3700673	3701088	+	43864	12055	44279	11640	0	0	0	0	0	0	0
NM_001169395	chr2L	3701306	3701604	+	44497	11422	44795	11124	0	0	0	0	0	0	0
NM_134959	chr2L	3703658	3704253	+	46849	9070	47444	8475	0	0	0	0	0	0	0
NM_164549	chr2L	3704105	3705462	-	7266	48653	8623	47296	0	0	0	0	0	0	0
NM_164550	chr2L	3706542	3707060	-	5668	50251	6186	49733	0	0	0	0	0	0	0
NM_175955	chr2L	3707225	3711674	-	1054	54865	5503	50416	1	0.09	0.13	0	0	0	0.06
NM_164552	chr2L	3712155	3712862	-	65909	134	573	55346	0.55	0.69	1	1	1	0.34	1
NM_134960	chr2L	3713373	3716812	+	645	65398	4084	61959	0.94	0.3	0.52	0	0	0	0.13
NM_164553	chr2L	3714453	3716810	+	1725	64318	4082	61961	0.76	0	0	0	0	0	0
NM_144380	chr2L	3716879	3717728	-	61043	5000	61892	4151	0	0	0	0	0	0	0
NM_164554	chr2L	3718186	3727587	+	5458	60585	14859	51184	0	0	0	0	0	0	0
NM_057373	chr2L	3718186	3725678	+	5458	60585	12950	53093	0	0	0	0	0	0	0
NM_001144310	chr2L	3721335	3727587	+	8607	57436	14859	51184	0	0	0	0	0	0	0
NM_134961	chr2L	3745691	3752309	+	32963	33080	39581	26462	0	0	0	0	0	0	0
NM_164555	chr2L	3757630	3759212	+	44902	21141	46484	19559	0	0	0	0	0	0	0
NM_134962	chr2L	3760067	3768191	+	47339	18704	55463	10580	0	0	0	0	0	0	0
NM_164557	chr2L	3771705	3784129	+	58977	7066	5358	29262	0	0	0	0.12	0	0	0
NM_057535	chr2L	3771706	3784129	+	58978	7065	5358	29262	0	0	0	0.12	0	0	0
NM_164558	chr2L	3772025	3784129	+	59297	6746	5358	29262	0	0	0	0.12	0	0	0
NM_164556	chr2L	3778937	3784129	+	166	34454	5358	29262	0.2	0.04	0.04	0	0	0	0.02
NM_164559	chr2L	3784945	3785515	+	6174	28446	6744	27876	0	0	0	0	0	0	0
NM_164560	chr2L	3785818	3786292	+	7047	27573	7521	27099	0	0	0	0	0	0	0
NM_134964	chr2L	3790662	3802245	+	11891	22729	23474	11146	0	0	0	0	0	0	0
NM_143795	chr2L	3803580	3809064	+	24809	9811	30293	4327	0	0	0	0	0	0	0
NM_164561	chr2L	3805698	3809064	+	26927	7693	30293	4327	0	0	0	0	0	0	0
NM_134965	chr2L	3810798	3813407	-	58876	16	2593	32027	0.09	0.11	0.25	0	0	0	0.06
NM_057382	chr2L	3825679	3827134	+	12288	46604	13743	45149	0	0	0	0	0	0	0
NM_057486	chr2L	3836841	3839201	+	23450	35442	25810	33082	0	0	0	0	0	0	0
NM_164562	chr2L	3862680	3867507	+	49289	9603	54116	4776	0	0	0	0	0	0	0
NM_134966	chr2L	3862680	3867504	+	49289	9603	54113	4779	0	0	0	0	0	0	0
NM_134967	chr2L	3867713	3871425	+	54322	4570	58034	858	0	0	0	0	0	0.43	0
NM_164563	chr2L	3867713	3871425	+	54322	4570	58034	858	0	0	0	0	0	0.43	0
NM_001169396	chr2L	3870089	3871425	+	56698	2194	58034	858	0	0.12	0	0	0	0.43	0
NM_164564	chr2L	3871479	3872458	-	24091	175	804	58088	0.13	0.3	1	0.86	0	0	0.45
NM_001144311	chr2L	3872657	3902860	-	284956	6311	23892	374	0	0	0.19	0	0.01	0.4	0.01
NM_001144312	chr2L	3872657	3902860	-	284956	6311	23892	374	0	0	0.19	0	0.01	0.4	0.01
NM_164567	chr2L	3872657	3890025	-	6524	17742	23892	374	0	0	0	0	0.01	0.4	0.02
NM_164565	chr2L	3872657	3902860	-	284956	6311	23892	374	0	0	0.19	0	0.01	0.4	0.02
NM_001144315	chr2L	3872657	3890031	-	6518	17748	23892	374	0	0	0	0	0.01	0.4	0.01
NM_164566	chr2L	3872657	3896108	-	441	23825	23892	374	0.71	0.27	0.07	0	0.01	0.4	0.13
NM_001144313	chr2L	3872657	3880038	-	16511	7755	23892	374	0	0	0	0	0.02	0.4	0.02
NM_001144314	chr2L	3872657	3890031	-	6518	17748	23892	374	0	0	0	0	0.01	0.4	0.02
NM_057618	chr2L	3872657	3888824	-	7725	16541	23892	374	0	0	0	0	0.01	0.4	0.02
NM_164569	chr2L	3905523	3947160	-	240656	50611	282293	8974	0	0	0	0	0	0	0
NM_134968	chr2L	3905523	3947160	-	240656	50611	282293	8974	0	0	0	0	0	0	0
NM_164568	chr2L	3911790	3914288	-	273528	17739	276026	15241	0	0	0	0	0	0	0
NM_001103606	chr2L	4004082	4004480	+	107533	183734	107931	183336	0	0	0	0	0	0	0
NM_134970	chr2L	4005055	4005370	+	108506	182761	108821	182446	0	0	0	0	0	0	0
NM_134971	chr2L	4006040	4006567	+	109491	181776	110018	181249	0	0	0	0	0	0	0
NM_134972	chr2L	4007689	4008999	+	111140	180127	112450	178817	0	0	0	0	0	0	0
NM_001144317	chr2L	4007689	4007985	+	111140	180127	111436	179831	0	0	0	0	0	0	0
NM_078745	chr2L	4031378	4115059	+	134829	156438	218510	72757	0	0	0	0	0	0	0
NR_003753	chr2L	4085889	4086005	+	189340	101927	189456	101811	0	0	0	0	0	0	0
NM_080008	chr2L	4120362	4121442	+	223813	67454	224893	66374	0	0	0	0	0	0	0
NM_057754	chr2L	4121720	4124002	+	225171	66096	227453	63814	0	0	0	0	0	0	0
NM_134973	chr2L	4149278	4151203	+	252729	38538	254654	36613	0	0	0	0	0	0	0
NM_078746	chr2L	4164688	4166134	-	21682	269585	23128	268139	0	0	0	0	0	0	0
NM_164571	chr2L	4186247	4187789	-	27	291240	1569	289698	0.16	0.14	0.53	0	0	0	0.15
NM_164570	chr2L	4186247	4187789	-	27	291240	1569	289698	0.16	0.14	0.53	0	0	0	0.06
NM_144384	chr2L	4188122	4189285	+	306	9662	1469	8499	0.3	0	0	0	0	0	0
NM_164575	chr2L	4189496	4197377	-	407	9561	8288	1680	0.52	0.11	0.09	0	0	0.3	0.08
NM_164574	chr2L	4189496	4198058	-	135239	274	8288	1680	0.18	0.46	0.32	0	0	0.3	0.03
NM_164573	chr2L	4189496	4198058	-	135239	274	8288	1680	0.18	0.46	0.32	0	0	0.3	0.03
NM_164572	chr2L	4189496	4197377	-	407	9561	8288	1680	0.52	0.11	0.09	0	0	0.3	0.09
NM_134974	chr2L	4189496	4197377	-	407	9561	8288	1680	0.52	0.11	0.09	0	0	0.3	0.08
NM_001103607	chr2L	4189496	4197377	-	407	9561	8288	1680	0.52	0.11	0.09	0	0	0.3	0.06
NM_058149	chr2L	4198401	4217852	-	115445	20068	134896	617	0	0	0	0	0	0.63	0
NM_134975	chr2L	4224649	4227097	-	106200	29313	108648	26865	0	0	0	0	0	0	0
NM_057428	chr2L	4227641	4228563	+	29857	105656	30779	104734	0	0	0	0	0	0	0
NM_134976	chr2L	4257570	4258326	+	59786	75727	60542	74971	0	0	0	0	0	0	0
NM_134977	chr2L	4278038	4279290	-	54007	81506	55259	80254	0	0	0	0	0	0	0
NM_164578	chr2L	4283146	4305695	+	85362	50151	107911	27602	0	0	0	0	0	0	0
NM_164577	chr2L	4283146	4316050	+	85362	50151	118266	17247	0	0	0	0	0	0	0
NM_080127	chr2L	4283146	4318638	+	85362	50151	120854	14659	0	0	0	0	0	0	0
NM_001169397	chr2L	4283146	4321233	+	85362	50151	123449	12064	0	0	0	0	0	0	0
NM_164576	chr2L	4283146	4321233	+	85362	50151	123449	12064	0	0	0	0	0	0	0
NM_001169398	chr2L	4284249	4321233	+	86465	49048	123449	12064	0	0	0	0	0	0	0
NM_134978	chr2L	4324572	4331836	+	126788	8725	134052	1461	0	0	0	0	0	0.73	0
NM_164580	chr2L	4333925	4345411	+	628	35186	12114	23700	0.78	0.15	0.08	0	0	0	0.05
NM_001103609	chr2L	4333925	4345776	+	628	35186	12479	23335	0.78	0.15	0.08	0	0	0	0.07
NM_078747	chr2L	4333925	4345411	+	628	35186	12114	23700	0.78	0.15	0.08	0	0	0	0.07
NM_001103608	chr2L	4338723	4345776	+	5426	30388	12479	23335	0	0	0	0	0	0	0
NM_134979	chr2L	4352974	4354030	+	19677	16137	20733	15081	0	0	0	0	0	0	0
NM_001103610	chr2L	4362548	4380724	+	29251	6563	2783	1982	0	0	0	0.18	0.09	0.1	0
NM_058068	chr2L	4371989	4380724	+	18	5952	2783	1982	0.13	0.12	0.08	0.05	0.14	0.1	0.1
NM_058069	chr2L	4378539	4380724	+	598	4167	2783	1982	0.28	0	0	0	0	0.1	0
NM_164581	chr2L	4380507	4382719	-	3367	13	2199	2566	0.09	0.1	0.27	0	0	0	0.07
NM_134980	chr2L	4380507	4382661	-	45	4720	2199	2566	0.12	0.07	0.2	0	0	0	0.07
NM_134981	chr2L	4382919	4386062	-	24	3356	3167	213	0.34	0.12	0.24	0	0	0.19	0.06
NM_134982	chr2L	4386175	4387046	-	6999	40	831	89	0.08	0.39	0.8	0	0.63	0.18	0.51
NM_134983	chr2L	4388320	4392788	+	1314	5725	5782	1257	0.21	0	0	0	0	0.44	0
NM_134984	chr2L	4392769	4393814	-	231	6808	1276	5763	0.33	0.1	0.59	0	0	0	0.19
NM_164582	chr2L	4394197	4400107	+	152	48179	6062	42269	0.29	0.14	0.15	0	0	0	0.06
NM_134985	chr2L	4395299	4400107	+	1254	47077	6062	42269	0.44	0	0	0	0	0	0
NM_175956	chr2L	4400952	4403091	+	6907	41424	9046	39285	0	0	0	0	0	0	0
NM_001144318	chr2L	4400952	4403091	+	6907	41424	9046	39285	0	0	0	0	0	0	0
NM_134986	chr2L	4403254	4403955	+	9209	39122	9910	38421	0	0	0	0	0	0	0
NM_134987	chr2L	4406128	4409353	-	33023	15308	36248	12083	0	0	0	0	0	0	0
NM_001103612	chr2L	4433907	4435057	+	39862	8469	41012	7319	0	0	0	0	0	0	0
NM_001103613	chr2L	4433907	4435057	+	39862	8469	41012	7319	0	0	0	0	0	0	0
NM_001103611	chr2L	4433907	4435057	+	39862	8469	41012	7319	0	0	0	0	0	0	0
NM_001169399	chr2L	4441428	4442060	-	316	48015	948	47383	0.18	0	0	0	0	0	0
NM_134988	chr2L	4442428	4442985	+	52	6388	609	5831	0.12	0.07	0.72	0	0	0	0.24
NM_134989	chr2L	4442869	4444677	-	4139	2301	5947	493	0	0	0	0	0	0.18	0
NM_134990	chr2L	4444731	4446765	+	2355	4085	4389	2051	0	0	0	0	0	0.09	0
NM_134991	chr2L	4446661	4448637	-	179	6261	2155	4285	0.21	0.03	0.09	0	0	0	0.03
NM_134992	chr2L	4449288	4453004	-	1428	4188	5144	472	0.2	0	0	0	0	0.24	0
NM_134993	chr2L	4453166	4454457	-	2572	25	1266	4350	0.09	0.11	0.51	0	0	0	0.13
NM_144084	chr2L	4454664	4455160	+	232	2365	728	1869	0.2	0	0	0	0	0.22	0
NM_057881	chr2L	4455220	4456822	-	207	2390	1809	788	0.56	0.05	0.18	0	0	0.2	0.1
NM_057880	chr2L	4455220	4456822	-	207	2390	1809	788	0.56	0.05	0.18	0	0	0.2	0.1
NM_057615	chr2L	4457175	4458364	-	0	0	1189	146	0.15	0.46	0.77	0	0.4	0.23	0.3
NR_002508	chr2L	4457602	4457674	-	690	645	762	573	0.31	0.3	0	0	0	0.3	0
NM_175957	chr2L	4459003	4459532	-	3793	1168	4322	639	0	0.31	0	0	0	0.47	0
NM_134994	chr2L	4459834	4461748	+	1470	3491	3384	1577	0.31	0	0	0	0	0.47	0
NM_134995	chr2L	4461630	4463437	-	1670	112	1695	3266	0.51	0.32	1	0.05	0	0	0.36
NM_134996	chr2L	4463641	4465075	+	316	1466	1750	32	0.42	0.41	0.43	0	0.58	0.17	0.31
NM_134997	chr2L	4465199	4468022	+	92	329421	2915	326598	0.52	0.11	0.23	0	0	0	0.06
NM_057664	chr2L	4467999	4477024	-	317596	11917	326621	2892	0	0	0	0	0	0	0
NM_175958	chr2L	4467999	4477024	-	317596	11917	326621	2892	0	0	0	0	0	0	0
NM_057665	chr2L	4467999	4473190	-	321430	8083	326621	2892	0	0	0	0	0	0	0
NM_001169400	chr2L	4468029	4477024	-	317596	11917	326591	2922	0	0	0	0	0	0	0
NM_175959	chr2L	4468029	4477024	-	317596	11917	326591	2922	0	0	0	0	0	0	0
NM_175960	chr2L	4479470	4591963	-	202657	126856	315150	14363	0	0	0	0	0	0	0
NM_134998	chr2L	4577782	4578103	-	216517	112996	216838	112675	0	0	0	0	0	0	0
NM_001042866	chr2L	4641295	4642747	+	176188	153325	177640	151873	0	0	0	0	0	0	0
NM_135002	chr2L	4642997	4646472	+	177890	151623	181365	148148	0	0	0	0	0	0	0
NM_164594	chr2L	4651402	4652877	+	186295	143218	187770	141743	0	0	0	0	0	0	0
NM_135004	chr2L	4651402	4652877	+	186295	143218	187770	141743	0	0	0	0	0	0	0
NM_135005	chr2L	4682676	4687234	+	217569	111944	222127	107386	0	0	0	0	0	0	0
NM_078748	chr2L	4683049	4684459	-	110161	219352	111571	217942	0	0	0	0	0	0	0
NM_135006	chr2L	4687512	4688956	+	222405	107108	223849	105664	0	0	0	0	0	0	0
NM_135007	chr2L	4689059	4690703	-	103917	225596	105561	223952	0	0	0	0	0	0	0
NM_001103615	chr2L	4694720	4722467	+	229613	99900	257360	72153	0	0	0	0	0	0	0
NM_135008	chr2L	4700940	4701588	-	93032	236481	93680	235833	0	0	0	0	0	0	0
NM_135011	chr2L	4732412	4734458	-	60162	269351	62208	267305	0	0	0	0	0	0	0
NM_175961	chr2L	4734591	4794040	-	580	328933	60029	269484	0.23	0	0	0	0	0	0
NM_001169401	chr2L	4762936	4763537	+	297829	31684	298430	31083	0	0	0	0	0	0	0
NM_175962	chr2L	4794548	4796576	+	329441	72	1956	14762	0.08	0.15	0.44	0	0	0	0.15
NM_135013	chr2L	4794548	4796576	+	329441	72	1956	14762	0.08	0.15	0.44	0	0	0	0.15
NM_135014	chr2L	4796583	4801923	-	9415	7303	14755	1963	0	0	0	0	0	0.13	0
NM_135015	chr2L	4813024	4815891	+	1686	5067	4553	2200	0.78	0	0	0	0	0.09	0
NM_135016	chr2L	4815612	4818210	-	12356	119	2479	4274	0.13	0.25	0.57	0	0	0	0.15
NM_135017	chr2L	4821775	4828552	+	3684	8791	10461	2014	0	0	0	0	0	0.05	0
NM_135018	chr2L	4829430	4830670	-	19880	104	1136	11339	0	0.11	0.53	0	0	0	0.18
NM_135019	chr2L	4830845	4835300	-	15250	4734	19705	279	0	0	0	0	0	0.11	0
NM_164597	chr2L	4835332	4837662	-	12888	7096	15218	4766	0	0	0	0	0	0	0
NM_135020	chr2L	4835332	4837996	-	12554	7430	15218	4766	0	0	0	0	0	0	0
NM_001169402	chr2L	4839218	4841465	+	8652	11332	10899	9085	0	0	0	0	0	0	0
NM_135021	chr2L	4839218	4841465	+	8652	11332	10899	9085	0	0	0	0	0	0	0
NM_001169403	chr2L	4842085	4847292	-	3258	16726	8465	11519	0	0	0	0	0	0	0
NM_164599	chr2L	4842094	4846764	-	3786	16198	8456	11528	0	0	0	0	0	0	0
NM_164598	chr2L	4842094	4847292	-	3258	16726	8456	11528	0	0	0	0	0	0	0
NM_135022	chr2L	4842094	4847245	-	3305	16679	8456	11528	0	0	0	0	0	0	0
NM_135023	chr2L	4847747	4849499	+	17181	2803	18933	1051	0	0	0	0	0	0.29	0
NM_078749	chr2L	4849438	4850418	-	132	19852	1112	18872	0.21	0.08	0.48	0	0	0	0.11
NM_135024	chr2L	4850638	4852640	+	88	32376	2090	30374	0.19	0.1	0.3	0	0	0	0.11
NM_001014465	chr2L	4852864	4875233	+	2314	30150	24683	7781	0	0	0	0	0	0	0
NM_164600	chr2L	4852864	4875233	+	2314	30150	24683	7781	0	0	0	0	0	0	0
NM_175965	chr2L	4877288	4883113	-	62357	99	5726	26738	0.1	0.2	0.21	0	0	0	0.07
NM_175964	chr2L	4877288	4883113	-	62357	99	5726	26738	0.1	0.2	0.21	0	0	0	0.06
NM_078750	chr2L	4877288	4883341	-	62129	327	5726	26738	0	0.3	0.3	0	0	0	0.11
NM_135027	chr2L	4883170	4885669	+	156	62300	2655	59801	0.23	0.07	0.18	0	0	0	0.06
NM_135028	chr2L	4889994	4891378	+	6980	55476	8364	54092	0	0	0	0	0	0	0
NM_135029	chr2L	4892114	4903889	+	9100	53356	20875	41581	0	0	0	0	0	0	0
NR_001617	chr2L	4897200	4900666	+	14186	48270	17652	44804	0	0	0	0	0	0	0
NM_164602	chr2L	4904067	4906759	-	38711	23745	41403	21053	0	0	0	0	0	0	0
NM_164601	chr2L	4904067	4906716	-	38754	23702	41403	21053	0	0	0	0	0	0	0
NM_135030	chr2L	4904067	4906761	-	38709	23747	41403	21053	0	0	0	0	0	0	0
NM_001103616	chr2L	4904067	4906755	-	38715	23741	41403	21053	0	0	0	0	0	0	0
NM_164603	chr2L	4908744	4928412	-	17058	45398	36726	25730	0	0	0	0	0	0	0
NM_175968	chr2L	4908744	4928412	-	17058	45398	36726	25730	0	0	0	0	0	0	0
NM_175967	chr2L	4908744	4928412	-	17058	45398	36726	25730	0	0	0	0	0	0	0
NM_175966	chr2L	4908744	4928412	-	17058	45398	36726	25730	0	0	0	0	0	0	0
NM_135032	chr2L	4908744	4932296	-	13174	49282	36726	25730	0	0	0	0	0	0	0
NM_135031	chr2L	4908744	4915496	-	29974	32482	36726	25730	0	0	0	0	0	0	0
NM_135034	chr2L	4933046	4936450	-	9020	53436	12424	50032	0	0	0	0	0	0	0
NM_001014466	chr2L	4933046	4936582	-	8888	53568	12424	50032	0	0	0	0	0	0	0
NM_078751	chr2L	4937408	4941424	+	54394	8062	58410	4046	0	0	0	0	0	0	0
NM_135035	chr2L	4942747	4944305	+	59733	2723	61291	1165	0	0	0	0	0	0.35	0
NM_078752	chr2L	4944255	4945343	-	127	62329	1215	61241	0.24	0.11	0.62	0	0	0	0.18
NM_080361	chr2L	4945597	4948321	+	127	22107	2851	19383	0.24	0.11	0.25	0	0	0	0.05
NM_001042867	chr2L	4948203	4949751	-	17953	4281	19501	2733	0	0	0	0	0	0	0
NM_135036	chr2L	4948203	4949751	-	17953	4281	19501	2733	0	0	0	0	0	0	0
NM_135037	chr2L	4949946	4950763	-	16941	5293	17758	4476	0	0	0	0	0	0	0
NM_135038	chr2L	4952249	4953134	-	14570	7664	15455	6779	0	0	0	0	0	0	0
NM_078753	chr2L	4954070	4955353	-	12351	9883	13634	8600	0	0	0	0	0	0	0
NM_001038784	chr2L	4954276	4955142	-	12562	9672	13428	8806	0	0	0	0	0	0	0
NM_135039	chr2L	4955518	4958292	+	10048	12186	12822	9412	0	0	0	0	0	0	0
NM_001042868	chr2L	4958410	4965432	+	12940	9294	19962	2272	0	0	0	0	0	0	0
NM_001042869	chr2L	4965693	4966400	+	20223	2011	20930	1304	0	0.09	0	0	0	0.18	0
NM_078754	chr2L	4966366	4967778	-	3665	74	1338	20896	0.06	0.13	0.55	0	0	0	0.07
NM_135040	chr2L	4967831	4968936	-	2507	1232	3612	127	0	0.18	0	0	0.15	0.15	0.05
NM_135041	chr2L	4969003	4970216	+	1299	2440	2512	1227	0.18	0.03	0	0	0	0.49	0
NM_143776	chr2L	4970134	4971453	-	2640	10	1309	2430	0.24	0.25	1	0.14	0	0	0.36
NM_164605	chr2L	4970134	4971453	-	2640	10	1309	2430	0.24	0.25	1	0.14	0	0	0.38
NM_135042	chr2L	4971703	4973687	+	260	2390	2244	406	0.38	0.12	0.35	0	0	0.36	0.12
NM_135043	chr2L	4973977	4975284	+	2534	116	1191	1968	0.12	0.24	1	0.09	0	0.24	0.31
NM_135044	chr2L	4975299	4977018	-	234	2925	1953	1206	0.4	0.11	0.39	0	0	0.36	0.14
NM_135045	chr2L	4977323	4978568	+	71	1943	1316	698	0.26	0.4	0.93	0	0	0.36	0.31
NM_135046	chr2L	4978483	4979377	-	2242	111	783	1231	0.27	0.4	1	0.57	0	0.46	0.53
NM_164608	chr2L	4979535	4981588	-	31	2322	2084	269	0.28	0.27	0.73	0	0.13	0.4	0.26
NM_164607	chr2L	4979535	4981428	-	191	2162	2084	269	0.36	0.27	0.54	0	0.14	0.4	0.2
NM_001042870	chr2L	4981645	4992436	+	26	16299	10817	5508	0.28	0.25	0.14	0	0	0	0.07
NM_205908	chr2L	4993640	4999500	-	8239	1556	4304	12021	0	0.52	0.5	0.1	0	0	0
NM_001169406	chr2L	4993640	5006566	-	1173	8622	4304	12021	0.17	0	0	0.14	0.14	0	0
NM_175970	chr2L	4993640	5006566	-	1173	8622	4304	12021	0.17	0	0	0.14	0.14	0	0
NM_175969	chr2L	4993640	5009744	-	18	2005	4304	12021	0.66	0.23	0.12	0	0.22	0	0.11
NM_001169405	chr2L	4993640	5006566	-	1173	8622	4304	12021	0.17	0	0	0.14	0.14	0	0
NM_175971	chr2L	4993640	5004923	-	2816	6979	4304	12021	0	0	0	0.3	0.01	0	0
NM_175974	chr2L	4993640	4995529	-	2415	13910	4304	12021	0.09	0	0	0	0	0	0
NM_175973	chr2L	4993640	4997378	-	566	15759	4304	12021	0.58	0.01	0.02	0	0	0	0.02
NM_175972	chr2L	4993640	5000367	-	7372	2423	4304	12021	0	0.08	0.18	0.34	0	0	0
NM_001169407	chr2L	4993640	5004483	-	3256	6539	4304	12021	0	0	0	0.33	0	0	0
NM_001169404	chr2L	4994145	5009744	-	18	2005	3799	12526	0.66	0.23	0.12	0	0.23	0	0.13
NM_001144319	chr2L	5009930	5010825	-	141	1063	1036	168	0.32	0.49	1	0.18	0.5	0.24	0.53
NM_135051	chr2L	5009930	5010825	-	141	1063	1036	168	0.32	0.49	1	0.18	0.5	0.24	0.53
NM_135053	chr2L	5011080	5012127	+	114	32369	1161	31322	0.62	0.19	1	0.08	0	0	0.31
NM_057842	chr2L	5012143	5027412	-	16037	16446	31306	1177	0	0	0	0	0	0.49	0
NM_164617	chr2L	5029614	5037114	+	18648	13835	26148	6335	0	0	0	0	0	0	0
NM_164616	chr2L	5029638	5037114	+	18672	13811	26148	6335	0	0	0	0	0	0	0
NM_164615	chr2L	5029664	5037114	+	18698	13785	26148	6335	0	0	0	0	0	0	0
NM_164618	chr2L	5038052	5040818	+	27086	5397	29852	2631	0	0	0	0	0	0	0
NM_001042872	chr2L	5038052	5040816	+	27086	5397	29850	2633	0	0	0	0	0	0	0
NM_001042871	chr2L	5038052	5040816	+	27086	5397	29850	2633	0	0	0	0	0	0	0
NM_144359	chr2L	5038052	5040818	+	27086	5397	29852	2631	0	0	0	0	0	0	0
NM_001169410	chr2L	5040647	5044712	-	8124	1263	2802	29681	0	0.53	0.46	0.32	0	0	0
NM_001169408	chr2L	5040647	5043158	-	291	32192	2802	29681	0.41	0.12	0.28	0	0	0	0.11
NM_001169409	chr2L	5040647	5043158	-	291	32192	2802	29681	0.41	0.12	0.28	0	0	0	0.05
NM_135055	chr2L	5040647	5043158	-	291	32192	2802	29681	0.41	0.12	0.28	0	0	0	0.05
NM_164620	chr2L	5040647	5043158	-	291	32192	2802	29681	0.41	0.12	0.28	0	0	0	0.12
NM_164619	chr2L	5040647	5044008	-	8828	559	2802	29681	0	0.53	0.94	0	0	0	0.11
NM_164622	chr2L	5043268	5048366	+	32302	181	4917	4470	0.17	0.35	0.42	0	0	0	0.05
NM_001038788	chr2L	5043268	5048366	+	32302	181	4917	4470	0.17	0.35	0.42	0	0	0	0.04
NM_001169412	chr2L	5043268	5048366	+	32302	181	4917	4470	0.17	0.35	0.42	0	0	0	0.05
NM_001169411	chr2L	5043268	5048366	+	32302	181	4917	4470	0.17	0.35	0.42	0	0	0	0.05
NM_135056	chr2L	5043268	5048366	+	32302	181	4917	4470	0.17	0.35	0.42	0	0	0	0.04
NM_001038786	chr2L	5043268	5048366	+	32302	181	4917	4470	0.17	0.35	0.42	0	0	0	0.04
NM_001038787	chr2L	5044456	5048366	+	1007	8380	4917	4470	0.53	0	0	0	0	0	0
NM_001038785	chr2L	5044456	5048366	+	1007	8380	4917	4470	0.53	0	0	0	0	0	0
NM_164623	chr2L	5045397	5048366	+	1948	7439	4917	4470	0.29	0	0	0	0	0	0
NM_001169413	chr2L	5047817	5050080	-	2756	6631	5019	4368	0	0	0	0	0	0	0
NM_135057	chr2L	5047817	5050877	-	1959	7428	5019	4368	0.22	0	0	0	0	0	0
NM_205909	chr2L	5051192	5052792	-	44	9343	1644	7743	0.22	0.17	0.65	0	0	0	0.12
NM_080095	chr2L	5051192	5053209	-	4986	373	1644	7743	0.01	0.38	1	0.14	0	0	0.34
NM_135058	chr2L	5052845	5054575	+	9	5350	1739	3620	0.2	0.19	0.66	0	0	0	0.2
NM_135059	chr2L	5054670	5054952	-	3243	2116	3525	1834	0	0.14	0	0	0	0.28	0
NM_164624	chr2L	5055057	5055999	+	2221	3138	3163	2196	0.09	0	0	0	0	0.05	0
NM_078755	chr2L	5055057	5055999	+	2221	3138	3163	2196	0.09	0	0	0	0	0.05	0
NM_135060	chr2L	5055974	5058241	-	35137	46	2221	3138	0.13	0.17	0.46	0	0	0	0.15
NM_135061	chr2L	5058395	5059816	-	33562	1621	34983	200	0	0.3	0	0	0.21	0.25	0.08
NM_001014467	chr2L	5060831	5070750	+	2636	32547	12555	22628	0	0	0	0	0	0	0
NM_001014469	chr2L	5060831	5070653	+	2636	32547	12458	22725	0	0	0	0	0	0	0
NM_078756	chr2L	5060831	5070750	+	2636	32547	12555	22628	0	0	0	0	0	0	0
NM_164625	chr2L	5064373	5070750	+	6178	29005	12555	22628	0	0	0	0	0	0	0
NM_001014468	chr2L	5064373	5070750	+	6178	29005	12555	22628	0	0	0	0	0	0	0
NM_164627	chr2L	5066033	5070750	+	7838	27345	12555	22628	0	0	0	0	0	0	0
NM_164626	chr2L	5066042	5070750	+	7847	27336	12555	22628	0	0	0	0	0	0	0
NM_080042	chr2L	5071002	5072055	+	12807	22376	13860	21323	0	0	0	0	0	0	0
NM_164628	chr2L	5071037	5072055	+	12842	22341	13860	21323	0	0	0	0	0	0	0
NM_001042873	chr2L	5072155	5093590	-	2824	212	21223	13960	0.18	0.39	0.11	0	0	0	0.04
NM_135062	chr2L	5072155	5093590	-	2824	212	21223	13960	0.18	0.39	0.11	0	0	0	0.04
NM_135063	chr2L	5094020	5095439	+	642	2394	2061	975	0.57	0	0	0	0	0.33	0
NM_135064	chr2L	5096226	5098613	+	2848	188	2199	1598	0.07	0.26	0.65	0	0	0.25	0.29
NM_135065	chr2L	5099499	5100214	-	45731	3	712	3085	0.12	0.13	1	0.05	0	0	0.37
NM_135066	chr2L	5100875	5104074	+	664	45070	3863	41871	0.25	0	0	0	0	0	0
NM_001032053	chr2L	5109145	5158264	+	8934	36800	8730	39080	0	0	0	0	0.18	0	0
NM_001032051	chr2L	5109145	5205690	+	8934	36800	8346	65701	0	0	0	0.09	0.02	0	0
NM_001169414	chr2L	5146385	5158265	+	440	1248	8731	39079	0.64	0.46	0.42	0	0	0	0.12
NM_001169415	chr2L	5151748	5205690	+	2214	45596	8346	65701	0.08	0	0	0	0.03	0	0
NM_001032052	chr2L	5151748	5186162	+	2214	45596	36628	11182	0.08	0	0	0	0	0	0
NR_003754	chr2L	5187777	5187922	+	38243	9567	38388	9422	0	0	0	0	0	0	0
NR_002509	chr2L	5193470	5193516	+	43936	3874	43982	3828	0	0	0	0	0	0	0
NR_002510	chr2L	5196034	5196097	+	46500	1310	46563	1247	0	0.29	0	0	0	0.29	0
NR_003755	chr2L	5202382	5202522	+	5038	69009	5178	68869	0	0	0	0	0	0	0
NR_002511	chr2L	5206204	5206361	+	8860	65187	9017	65030	0	0	0	0	0	0	0
NM_135067	chr2L	5207307	5209345	+	9963	64084	12001	62046	0	0	0	0	0	0	0
NM_135068	chr2L	5210478	5212450	+	13134	60913	15106	58941	0	0	0	0	0	0	0
NM_135069	chr2L	5212392	5214677	-	56714	17333	58999	15048	0	0	0	0	0	0	0
NM_001042874	chr2L	5215210	5216533	-	54858	19189	56181	17866	0	0	0	0	0	0	0
NM_135071	chr2L	5218259	5219057	+	20915	53132	21713	52334	0	0	0	0	0	0	0
NM_175978	chr2L	5218997	5237358	-	34033	40014	52394	21653	0	0	0	0	0	0	0
NM_175977	chr2L	5218997	5242606	-	28785	45262	52394	21653	0	0	0	0	0	0	0
NM_175976	chr2L	5218997	5244250	-	27141	46906	52394	21653	0	0	0	0	0	0	0
NM_175975	chr2L	5218997	5271353	-	38	74009	52394	21653	0.14	0.1	0.01	0	0	0	0.03
NM_164636	chr2L	5242706	5244239	+	45362	28685	46895	27152	0	0	0	0	0	0	0
NM_135072	chr2L	5264000	5265899	+	66656	7391	68555	5492	0	0	0	0	0	0	0
NM_135073	chr2L	5266391	5268455	+	69047	5000	71111	2936	0	0	0	0	0	0	0
NM_135074	chr2L	5268516	5270329	+	71172	2875	72985	1062	0	0	0	0	0	0.25	0
NM_164638	chr2L	5271723	5277338	-	1438	5947	7053	332	0.46	0	0	0	0	0.25	0
NM_164637	chr2L	5271723	5278558	-	218	7167	7053	332	0.34	0.12	0.11	0	0	0.25	0.05
NM_057568	chr2L	5271723	5278495	-	281	7104	7053	332	0.37	0.09	0.08	0	0	0.25	0.04
NM_135075	chr2L	5279050	5283017	+	274	12276	4241	8309	0.37	0.1	0.14	0	0	0	0.05
NM_164639	chr2L	5299646	5310625	+	183	5639	3789	14862	0.37	0.18	0.1	0.35	0.12	0	0.03
NM_057843	chr2L	5305707	5310996	+	422	1129	4160	14491	0.3	0.55	0.63	0	0	0	0
NM_001144320	chr2L	5305721	5310610	+	436	1115	3774	14877	0.3	0.55	0.66	0.02	0	0	0
NM_135076	chr2L	5312135	5314885	-	10602	8049	13352	5299	0	0	0	0	0	0	0
NM_135077	chr2L	5316239	5324927	-	560	18091	9248	9403	0.87	0.08	0.05	0	0	0	0.02
NM_001103618	chr2L	5316239	5324936	-	551	18100	9248	9403	0.87	0.08	0.06	0	0	0	0.02
NM_080526	chr2L	5327240	5328000	+	412	193104	1172	192344	0.85	0	0	0	0	0	0
NM_135078	chr2L	5327977	5328870	-	191474	2042	192367	1149	0	0.16	0	0	0	0.48	0
NM_078758	chr2L	5329856	5330466	+	3028	190488	3638	189878	0	0	0	0	0	0	0
NM_164640	chr2L	5330467	5336136	-	184208	9308	189877	3639	0	0	0	0	0	0	0
NM_135079	chr2L	5330467	5338053	-	182291	11225	189877	3639	0	0	0	0	0	0	0
NM_135080	chr2L	5339224	5342349	-	177995	15521	181120	12396	0	0	0	0	0	0	0
NM_205912	chr2L	5346236	5365039	+	19408	174108	38211	155305	0	0	0	0	0	0	0
NM_001103619	chr2L	5346236	5365039	+	19408	174108	38211	155305	0	0	0	0	0	0	0
NM_078759	chr2L	5346236	5363631	+	19408	174108	36803	156713	0	0	0	0	0	0	0
NM_135082	chr2L	5404341	5415928	+	77513	116003	89100	104416	0	0	0	0	0	0	0
NM_164642	chr2L	5435581	5449202	-	71142	122374	84763	108753	0	0	0	0	0	0	0
NM_164643	chr2L	5435581	5439277	-	81067	112449	84763	108753	0	0	0	0	0	0	0
NR_003756	chr2L	5437633	5437749	-	82595	110921	82711	110805	0	0	0	0	0	0	0
NM_135083	chr2L	5461640	5467609	+	134812	58704	140781	52735	0	0	0	0	0	0	0
NM_135084	chr2L	5517841	5518822	+	191013	2503	191994	1522	0	0.1	0	0	0	0.59	0
NM_135085	chr2L	5518892	5519889	-	455	193061	1452	192064	0.58	0.12	0.73	0	0	0	0.23
NM_135086	chr2L	5520257	5521384	+	193429	87	1040	2634	0.31	0.39	1	1	0.09	0	0.6
NM_135087	chr2L	5521280	5523877	-	141	3533	2738	936	0.44	0.18	0.41	0	0	0.7	0.14
NM_135088	chr2L	5524138	5525809	+	120	1883	1791	212	0.31	0.44	0.68	0	0.32	0.66	0.33
NM_135091	chr2L	5525904	5537108	+	1886	117	4765	5520	0.44	0.66	0.44	0.18	0	0	0.16
NM_001169416	chr2L	5525904	5535958	+	1886	117	3615	6670	0.44	0.66	0.49	0.18	0.02	0	0.21
NM_164644	chr2L	5526961	5527854	+	57	1015	950	122	0.58	0.38	0.85	0	0.44	0.19	0.43
NM_164645	chr2L	5528086	5530682	+	110	4257	2706	1661	0.66	0.07	0.16	0	0	0.34	0.06
NM_135090	chr2L	5530619	5532195	-	148	4219	1724	2643	0.25	0.1	0.38	0	0	0	0.13
NM_001169417	chr2L	5532314	5535869	+	4338	29	3526	6759	0.16	0.19	0.32	0	0	0	0.1
NM_135092	chr2L	5535932	5536726	-	5902	4383	6696	3589	0	0	0	0	0	0	0
NM_135093	chr2L	5536849	5539169	-	3459	6826	5779	4506	0	0	0	0	0	0	0
NM_164646	chr2L	5539325	5542310	-	318	9967	3303	6982	0.48	0.16	0.33	0	0	0	0.07
NM_164648	chr2L	5539325	5542310	-	318	9967	3303	6982	0.48	0.16	0.33	0	0	0	0.07
NM_164647	chr2L	5539325	5541998	-	630	9655	3303	6982	0.64	0.01	0.02	0	0	0	0.01
NM_057268	chr2L	5542526	5546642	+	10183	102	4014	497	0.27	0.37	0.54	0	0.09	0.56	0.08
NM_135094	chr2L	5547202	5549614	+	63	173980	2475	171568	0.34	0.28	0.7	0	0	0	0.17
NM_164649	chr2L	5547259	5549614	+	120	173923	2475	171568	0.37	0.25	0.64	0	0	0	0.32
NM_135095	chr2L	5549706	5550835	-	170347	3696	171476	2567	0	0	0	0	0	0.03	0
NM_135096	chr2L	5552045	5552648	+	4906	169137	5509	168534	0	0	0	0	0	0	0
NM_135097	chr2L	5552837	5553848	-	167334	6709	168345	5698	0	0	0	0	0	0	0
NM_164650	chr2L	5553896	5554552	+	6757	167286	7413	166630	0	0	0	0	0	0	0
NM_135098	chr2L	5553896	5555139	+	6757	167286	8000	166043	0	0	0	0	0	0	0
NM_078760	chr2L	5555073	5558994	+	7934	166109	11855	162188	0	0	0	0	0	0	0
NM_078761	chr2L	5559341	5563502	+	12202	161841	16363	157680	0	0	0	0	0	0	0
NR_001620	chr2L	5565618	5565766	+	18479	155564	18627	155416	0	0	0	0	0	0	0
NM_164652	chr2L	5579579	5581116	-	140066	33977	141603	32440	0	0	0	0	0	0	0
NM_164651	chr2L	5579579	5581116	-	140066	33977	141603	32440	0	0	0	0	0	0	0
NM_135099	chr2L	5579579	5581116	-	140066	33977	141603	32440	0	0	0	0	0	0	0
NM_135100	chr2L	5587142	5588414	-	132768	41275	134040	40003	0	0	0	0	0	0	0
NM_135101	chr2L	5596832	5598636	+	49693	124350	51497	122546	0	0	0	0	0	0	0
NM_135102	chr2L	5602829	5613023	-	108159	65884	118353	55690	0	0	0	0	0	0	0
NM_164653	chr2L	5626281	5658553	-	62629	111414	94901	79142	0	0	0	0	0	0	0
NM_164655	chr2L	5662848	5670840	+	115709	58334	123701	50342	0	0	0	0	0	0	0
NM_164654	chr2L	5662848	5670840	+	115709	58334	123701	50342	0	0	0	0	0	0	0
NM_135104	chr2L	5662848	5670840	+	115709	58334	123701	50342	0	0	0	0	0	0	0
NM_135105	chr2L	5678784	5679150	+	131645	42398	132011	42032	0	0	0	0	0	0	0
NM_135106	chr2L	5708448	5713553	+	161309	12734	166414	7629	0	0	0	0	0	0	0
NM_001103620	chr2L	5715490	5716650	-	4532	169511	5692	168351	0	0	0	0	0	0	0
NM_001038789	chr2L	5716818	5718067	+	169679	4364	170928	3115	0	0	0	0	0	0	0
NM_164657	chr2L	5718120	5720540	-	642	173401	3062	170981	0.25	0	0	0	0	0	0
NM_001169419	chr2L	5718120	5720896	-	286	173757	3062	170981	0.25	0	0	0	0	0	0
NM_001169418	chr2L	5718120	5720540	-	642	173401	3062	170981	0.25	0	0	0	0	0	0
NM_135108	chr2L	5718120	5720896	-	286	173757	3062	170981	0.25	0	0	0	0	0	0
NM_079986	chr2L	5721058	5723791	+	173919	124	2609	891	0.06	0.18	0.41	0	0	0.49	0.12
NM_135112	chr2L	5724657	5759810	+	3475	25	35128	39913	0.23	0.26	0.04	0	0	0	0.33
NM_135109	chr2L	5727462	5728811	-	70912	4129	72261	2780	0	0	0	0	0	0	0
NM_164658	chr2L	5733674	5741244	-	58479	16562	66049	8992	0	0	0	0	0	0	0
NM_135110	chr2L	5733674	5741244	-	58479	16562	66049	8992	0	0	0	0	0	0	0
NM_135111	chr2L	5746276	5747620	+	21594	53447	22938	52103	0	0	0	0	0	0	0
NM_164659	chr2L	5762673	5766141	-	33582	41459	37050	37991	0	0	0	0	0	0	0
NM_135113	chr2L	5763459	5766141	-	33582	41459	36264	38777	0	0	0	0	0	0	0
NM_135114	chr2L	5768250	5800204	-	1800	481	31473	43568	0.32	0.58	0.11	0	0	0	0.1
NM_001169420	chr2L	5768250	5800204	-	1800	481	31473	43568	0.32	0.58	0.11	0	0	0	0.11
NM_164660	chr2L	5768250	5800204	-	1800	481	31473	43568	0.32	0.58	0.11	0	0	0	0.11
NM_164662	chr2L	5784030	5784893	+	59348	15693	60211	14830	0	0	0	0	0	0	0
NM_135115	chr2L	5800516	5801969	-	35	2246	1488	793	0.14	0.32	0.41	0	0	0.69	0.14
NM_135116	chr2L	5802254	5804030	+	250	105352	2026	103576	0.31	0	0	0	0	0	0
NM_135117	chr2L	5805478	5808858	+	3474	102128	6854	98748	0	0	0	0	0	0	0
NM_164663	chr2L	5817892	5818393	-	89213	16389	89714	15888	0	0	0	0	0	0	0
NM_001103622	chr2L	5824841	5856757	+	22837	82765	54753	50849	0	0	0	0	0	0	0
NM_135118	chr2L	5844786	5856757	+	42782	62820	54753	50849	0	0	0	0	0	0	0
NM_135121	chr2L	5859761	5879481	-	28125	77477	47845	57757	0	0	0	0	0	0	0
NM_001169421	chr2L	5884350	5884774	-	22832	82770	23256	82346	0	0	0	0	0	0	0
NM_135122	chr2L	5886019	5886615	+	84015	21587	84611	20991	0	0	0	0	0	0	0
NM_134272	chr2L	5892297	5892862	-	14744	90858	15309	90293	0	0	0	0	0	0	0
NM_057297	chr2L	5892353	5892862	-	14744	90858	15253	90349	0	0	0	0	0	0	0
NM_057296	chr2L	5892882	5893896	-	13710	91892	14724	90878	0	0	0	0	0	0	0
NM_135123	chr2L	5903358	5904674	-	2932	102670	4248	101354	0	0	0	0	0	0	0
NM_135124	chr2L	5907179	5921242	+	105175	427	13636	22614	0.19	0.62	0.26	0	0	0	0.02
NM_135125	chr2L	5908905	5910289	-	33567	2683	34951	1299	0	0.06	0	0	0	0.75	0
NM_164665	chr2L	5922903	5923646	-	20210	16040	20953	15297	0	0	0	0	0	0	0
NM_135126	chr2L	5922903	5923646	-	20210	16040	20953	15297	0	0	0	0	0	0	0
NM_057792	chr2L	5925936	5938767	+	18330	17920	31161	5089	0	0	0	0	0	0	0
NM_001169422	chr2L	5942780	5943263	-	593	35657	1076	35174	0.25	0	0	0	0	0	0
NM_057219	chr2L	5943681	5947625	+	36075	175	3769	1629	0.04	0.21	0.33	0	0	0.41	0.24
NM_057218	chr2L	5943681	5949092	+	36075	175	5236	162	0.04	0.21	0.24	0	0.16	0.31	0.33
NM_057217	chr2L	5943681	5948313	+	36075	175	4457	941	0.04	0.21	0.28	0	0	0.46	0.22
NM_135127	chr2L	5949483	5955237	+	229	30608	5983	24854	0.34	0.12	0.12	0	0	0	0.03
NM_135128	chr2L	5955309	5956450	-	23641	7196	24782	6055	0	0	0	0	0	0	0
NM_144294	chr2L	5956511	5956805	-	23286	7551	23580	7257	0	0	0	0	0	0	0
NM_057436	chr2L	5957003	5957628	+	7749	23088	8374	22463	0	0	0	0	0	0	0
NM_135129	chr2L	5958045	5958591	-	21500	9337	22046	8791	0	0	0	0	0	0	0
NM_057435	chr2L	5959699	5960340	-	19751	11086	20392	10445	0	0	0	0	0	0	0
NM_135130	chr2L	5963086	5964322	-	15769	15068	17005	13832	0	0	0	0	0	0	0
NM_135131	chr2L	5965518	5967498	-	12593	18244	14573	16264	0	0	0	0	0	0	0
NM_135132	chr2L	5968596	5969761	+	19342	11495	20507	10330	0	0	0	0	0	0	0
NM_164666	chr2L	5969882	5970651	+	20628	10209	21397	9440	0	0	0	0	0	0	0
NM_135133	chr2L	5969882	5970984	+	20628	10209	21730	9107	0	0	0	0	0	0	0
NM_164667	chr2L	5972899	5980481	-	2911	390	7192	23645	1	1	1	0.26	0	0	0.37
NM_057668	chr2L	5972899	5981025	-	2367	934	7192	23645	0.94	1	1	0.38	0	0	0.28
NM_205913	chr2L	5972899	5981025	-	2367	934	7192	23645	0.94	1	1	0.38	0	0	0.28
NM_134304	chr2L	5972899	5980098	-	3294	7	7192	23645	1	1	1	0.17	0	0	0.32
NM_164668	chr2L	5981758	5985561	+	1667	1634	2169	468	1	0.77	0.9	0.32	0	0.8	0.08
NM_057247	chr2L	5981758	5985561	+	1667	1634	2169	468	1	0.77	0.9	0.32	0	0.8	0.08
NM_164670	chr2L	5982523	5985561	+	2432	869	2169	468	1	0.39	0.71	0.06	0	0.8	0.2
NM_164669	chr2L	5982523	5985561	+	2432	869	2169	468	1	0.39	0.71	0.06	0	0.8	0.18
NM_057246	chr2L	5986323	5988858	+	294	886	1649	10484	0.38	0.42	0.55	0.44	0	0	0.1
NM_164671	chr2L	5990440	5996785	-	2557	9576	8902	3231	0	0	0	0	0	0	0
NM_078762	chr2L	5990440	5999483	-	22019	141	8902	3231	0.08	0.22	0.15	0	0	0	0.03
NM_001103623	chr2L	6000230	6003740	+	888	21272	4398	17762	0.3	0	0	0	0	0	0
NM_135134	chr2L	6003573	6006791	-	14711	7449	17929	4231	0	0	0	0	0	0	0
NM_135135	chr2L	6007363	6012338	-	9164	12996	14139	8021	0	0	0	0	0	0	0
NM_164672	chr2L	6007504	6011203	-	10299	11861	13998	8162	0	0	0	0	0	0	0
NM_078764	chr2L	6013056	6019398	-	2104	20056	8446	13714	0.02	0	0	0	0	0	0
NM_135136	chr2L	6020849	6021672	+	21507	653	170	15280	0	0.15	0	0.17	0.93	0	0.39
NM_164673	chr2L	6023369	6024535	-	12417	3033	13583	1867	0	0	0	0	0	0.14	0
NM_135137	chr2L	6023558	6024535	-	12417	3033	13394	2056	0	0	0	0	0	0.05	0
NM_001038790	chr2L	6025869	6034423	-	2529	12921	11083	4367	0	0	0	0	0	0	0
NM_135138	chr2L	6025869	6034423	-	2529	12921	11083	4367	0	0	0	0	0	0	0
NM_078765	chr2L	6034794	6036920	-	32	15418	2158	13292	0.53	0.1	0.29	0	0	0	0.1
NM_135139	chr2L	6036989	6037902	-	44	950	957	37	0.22	0.41	1	0.16	0.66	0.14	0.61
NM_164674	chr2L	6038160	6041283	+	214	9786	3337	6663	0.54	0.09	0.18	0	0	0	0.06
NM_164676	chr2L	6041178	6045593	-	2353	7647	6768	3232	0	0	0	0	0	0	0
NM_164675	chr2L	6041178	6045970	-	1976	8024	6768	3232	0.14	0	0	0	0	0	0
NM_057864	chr2L	6041178	6045970	-	1976	8024	6768	3232	0.14	0	0	0	0	0	0
NM_001103624	chr2L	6046645	6048505	-	311	559	1301	8699	0.32	0.26	0.53	0.31	0	0	0.11
NM_001144321	chr2L	6046649	6048702	-	114	756	1297	8703	0.24	0.36	0.58	0.47	0	0	0.35
NM_001144322	chr2L	6046649	6048702	-	114	756	1297	8703	0.24	0.36	0.58	0.47	0	0	0.35
NM_164677	chr2L	6046653	6047941	-	5	9995	1293	8707	0.46	0.12	0.58	0	0	0	0.19
NM_079966	chr2L	6046653	6047941	-	5	9995	1293	8707	0.46	0.12	0.58	0	0	0	0.11
NM_164678	chr2L	6047998	6050439	+	52	818	1623	609	0.15	0.43	0.64	0.41	0	0.38	0.41
NM_001103625	chr2L	6048084	6048702	-	114	756	732	138	0.24	0.36	1	0.03	0.56	0.2	0.53
NM_001144323	chr2L	6048182	6050474	+	236	634	1658	574	0.24	0.34	0.62	0.26	0	0.38	0.3
NM_135140	chr2L	6048182	6050439	+	236	634	1623	609	0.24	0.34	0.62	0.28	0	0.38	0.33
NM_164679	chr2L	6050828	6053491	+	2012	220	2443	9284	0.24	0.3	0.68	0	0	0	0.12
NM_135141	chr2L	6050828	6053491	+	2012	220	2443	9284	0.24	0.3	0.68	0	0	0	0.05
NM_135142	chr2L	6054306	6060169	+	3258	8469	9121	2606	0	0	0	0	0	0	0
NM_001103626	chr2L	6060509	6060940	+	9461	2266	9892	1835	0	0	0	0	0	0.18	0
NM_135143	chr2L	6060834	6062757	-	18	11709	1941	9786	0.1	0.09	0.27	0	0	0	0.07
NM_135144	chr2L	6063017	6063676	+	242	3047	901	2388	0.19	0	0	0	0	0	0
NM_135145	chr2L	6063561	6065949	-	115	3174	2503	786	0.23	0.12	0.3	0	0	0.19	0.1
NM_135146	chr2L	6066185	6067635	+	121	2985	1571	1535	0.24	0.12	0.48	0	0	0.37	0.09
NM_164680	chr2L	6066190	6067635	+	126	2980	1571	1535	0.24	0.11	0.47	0	0	0.37	0.13
NM_135147	chr2L	6067667	6068635	-	535	2571	1503	1603	0.37	0	0	0	0	0.35	0
NM_135148	chr2L	6069078	6069838	+	3014	92	668	13171	0.14	0.23	1	0.81	0	0	0.53
NM_135149	chr2L	6069789	6070646	-	12363	1476	13220	619	0	0.37	0	0	0	0.37	0
NM_078766	chr2L	6070989	6073961	+	1819	12020	4791	9048	0.27	0	0	0	0	0	0
NM_001169423	chr2L	6072212	6073712	+	3042	10797	4542	9297	0	0	0	0	0	0	0
NM_135150	chr2L	6078452	6079737	+	9282	4557	10567	3272	0	0	0	0	0	0	0
NM_058119	chr2L	6081807	6096498	+	12637	1202	7807	2603	0	0.55	0.23	0.17	0	0	0.21
NM_058118	chr2L	6091416	6096498	+	2725	7685	7807	2603	0	0	0	0	0	0	0
NM_001144324	chr2L	6091568	6096498	+	2877	7533	7807	2603	0	0	0	0	0	0	0
NM_164681	chr2L	6096695	6098964	-	137	10273	2406	8004	0.48	0.13	0.34	0	0	0	0.08
NM_135151	chr2L	6096695	6098964	-	137	10273	2406	8004	0.48	0.13	0.34	0	0	0	0.12
NM_164682	chr2L	6100377	6123904	+	130	191468	23657	167941	0.56	0.04	0.01	0	0	0	0.05
NM_164684	chr2L	6109680	6123904	+	9433	182165	23657	167941	0	0	0	0	0	0	0
NM_164683	chr2L	6109680	6123904	+	9433	182165	23657	167941	0	0	0	0	0	0	0
NM_164685	chr2L	6118511	6120524	+	18264	173334	20277	171321	0	0	0	0	0	0	0
NM_135152	chr2L	6125137	6125911	+	24890	166708	25664	165934	0	0	0	0	0	0	0
NM_135153	chr2L	6125888	6127762	-	164083	27515	165957	25641	0	0	0	0	0	0	0
NM_135154	chr2L	6127869	6130659	-	161186	30412	163976	27622	0	0	0	0	0	0	0
NM_135155	chr2L	6131022	6132484	+	30775	160823	32237	159361	0	0	0	0	0	0	0
NM_135156	chr2L	6139460	6145011	+	39213	152385	44764	146834	0	0	0	0	0	0	0
NM_144295	chr2L	6151970	6153701	+	51723	139875	53454	138144	0	0	0	0	0	0	0
NM_164687	chr2L	6153839	6155088	-	136757	54841	138006	53592	0	0	0	0	0	0	0
NM_164686	chr2L	6153839	6155088	-	136757	54841	138006	53592	0	0	0	0	0	0	0
NM_135157	chr2L	6160443	6161082	+	60196	131402	60835	130763	0	0	0	0	0	0	0
NM_001103627	chr2L	6190470	6209477	+	90223	101375	109230	82368	0	0	0	0	0	0	0
NM_080269	chr2L	6225049	6226842	+	124802	66796	126595	65003	0	0	0	0	0	0	0
NM_001169424	chr2L	6253122	6291686	+	152875	38723	191439	159	0	0	0	0	0.01	0.21	0.06
NM_001014474	chr2L	6253122	6322251	+	152875	38723	30406	1990	0	0	0	0.02	0	0.24	0
NM_135161	chr2L	6255870	6256715	+	155623	35975	156468	35130	0	0	0	0	0	0	0
NM_135162	chr2L	6263556	6264487	-	27358	164240	28289	163309	0	0	0	0	0	0	0
NM_135166	chr2L	6308818	6309475	+	16973	15423	17630	14766	0	0	0	0	0	0	0
NM_001144326	chr2L	6323766	6331264	+	31921	475	7023	7559	0	0.47	0.38	0	0	0	0.07
NM_001144325	chr2L	6323766	6331552	+	31921	475	7311	7271	0	0.47	0.36	0	0	0	0.06
NM_135168	chr2L	6323766	6330832	+	31921	475	6591	7991	0	0.47	0.4	0	0	0	0.07
NM_135169	chr2L	6332875	6338493	-	330	14252	5948	8634	0.69	0.36	0.38	0	0	0	0.1
NM_057810	chr2L	6338771	6346282	+	14530	52	2761	109307	0.5	0.55	0.44	0.25	0.05	0	0.13
NM_164689	chr2L	6343725	6346282	+	204	111864	2761	109307	0.29	0.08	0.2	0	0	0	0.08
NM_135170	chr2L	6346541	6348151	-	107438	4630	109048	3020	0	0	0	0	0	0	0
NM_135171	chr2L	6349392	6351028	-	104561	7507	106197	5871	0	0	0	0	0	0	0
NM_135172	chr2L	6352323	6354331	-	101258	10810	103266	8802	0	0	0	0	0	0	0
NM_135173	chr2L	6354955	6356498	+	11434	100634	12977	99091	0	0	0	0	0	0	0
NM_135174	chr2L	6357250	6358235	-	97354	14714	98339	13729	0	0	0	0	0	0	0
NM_135175	chr2L	6367883	6370195	+	24362	87706	26674	85394	0	0	0	0	0	0	0
NM_135176	chr2L	6372414	6377286	+	28893	83175	33765	78303	0	0	0	0	0	0	0
NM_001144327	chr2L	6377767	6411306	-	44283	67785	77822	34246	0	0	0	0	0	0	0
NM_135178	chr2L	6381265	6383421	+	37744	74324	39900	72168	0	0	0	0	0	0	0
NM_135179	chr2L	6383544	6385512	-	70077	41991	72045	40023	0	0	0	0	0	0	0
NM_135180	chr2L	6395852	6397249	-	58340	53728	59737	52331	0	0	0	0	0	0	0
NM_135181	chr2L	6412314	6415344	+	68793	43275	71823	40245	0	0	0	0	0	0	0
NM_057685	chr2L	6415256	6423308	-	32281	79787	40333	71735	0	0	0	0	0	0	0
NM_135182	chr2L	6424336	6426373	+	80815	31253	82852	29216	0	0	0	0	0	0	0
NM_001144328	chr2L	6445069	6447849	-	7740	104328	10520	101548	0	0	0	0	0	0	0
NM_135183	chr2L	6445069	6448016	-	7573	104495	10520	101548	0	0	0	0	0	0	0
NM_135184	chr2L	6448800	6455934	-	9750	345	6789	105279	0.28	0.62	0.52	0	0	0	0.12
NM_205915	chr2L	6456105	6459008	+	516	9579	3419	6676	0.71	0.19	0.4	0	0	0	0.11
NM_135185	chr2L	6456293	6459008	+	704	9391	3419	6676	0.8	0.1	0.22	0	0	0	0.09
NM_135186	chr2L	6459078	6463843	-	1841	8254	6606	3489	0.17	0	0	0	0	0	0
NM_135187	chr2L	6466216	6467700	-	5806	2016	7290	532	0	0.09	0	0	0	0.19	0
NM_164690	chr2L	6468537	6472070	-	1436	6386	4969	2853	0.64	0	0	0	0	0	0
NM_135188	chr2L	6468537	6473919	-	6266	413	4969	2853	0.15	0.57	0.63	0	0	0	0.14
NM_135189	chr2L	6474435	6476972	-	3213	3466	5750	929	0	0	0	0	0	0.72	0
NM_135190	chr2L	6477177	6480489	-	8588	304	3008	3671	0.35	0.65	1	0.18	0	0	0.11
NM_135191	chr2L	6480955	6487584	+	770	8122	7399	1493	0.89	0.12	0.11	0	0	0.24	0.04
NM_135192	chr2L	6487561	6488615	-	462	8430	1516	7376	0.27	0	0	0	0	0	0
NM_135193	chr2L	6489091	6490195	+	14	1852	1118	748	0.13	0.38	0.62	0	0	0.38	0.21
NM_135194	chr2L	6490152	6490828	-	115	1751	791	1075	0.25	0.38	1	0.19	0	0.24	0.41
NM_164692	chr2L	6491121	6496986	+	178	3481	2384	65005	0.38	0.1	0.1	0.26	0	0	0.06
NM_001103629	chr2L	6491121	6496986	+	178	3481	2384	65005	0.38	0.1	0.1	0.26	0	0	0.08
NM_135196	chr2L	6492971	6494527	-	75	3584	1631	2028	0.16	0.09	0.34	0	0	0.18	0.12
NM_135198	chr2L	6497052	6498455	+	2450	64939	3853	63536	0	0	0	0	0	0	0
NM_135199	chr2L	6498641	6526996	+	4039	63350	32394	34995	0	0	0	0	0	0	0
NM_164693	chr2L	6527448	6536111	-	25880	41509	34543	32846	0	0	0	0	0	0	0
NM_078768	chr2L	6527448	6546972	-	15019	52370	34543	32846	0	0	0	0	0	0	0
NM_135201	chr2L	6555810	6557359	-	4632	62757	6181	61208	0	0	0	0	0	0	0
NM_135202	chr2L	6557799	6559308	+	63197	4192	64706	2683	0	0	0	0	0	0	0
NM_135203	chr2L	6559430	6560133	+	64828	2561	65531	1858	0	0	0	0	0	0.35	0
NM_205916	chr2L	6560130	6561660	-	331	67058	1861	65528	0.45	0.12	0.46	0	0	0	0.16
NM_135205	chr2L	6562317	6564396	+	326	48667	2405	46588	0.45	0.12	0.35	0	0	0	0.12
NM_135206	chr2L	6564362	6566587	-	44397	4596	46622	2371	0	0	0	0	0	0.1	0
NM_135207	chr2L	6568389	6601066	-	9918	39075	42595	6398	0	0	0	0	0	0	0
NM_135208	chr2L	6611022	6617064	+	38	1260	4782	27646	0.18	0.93	0.93	0.04	0	0	0.36
NM_164694	chr2L	6611407	6617064	+	423	875	4782	27646	0.31	0.83	0.88	0	0	0	0.33
NM_164695	chr2L	6611717	6617064	+	733	565	4782	27646	0.45	0.7	0.79	0	0	0	0.3
NM_001103630	chr2L	6617131	6621700	-	23010	9418	27579	4849	0	0	0	0	0	0	0
NM_001103631	chr2L	6623122	6625361	+	10840	21588	13079	19349	0	0	0	0	0	0	0
NM_135211	chr2L	6625128	6632404	-	12306	20122	19582	12846	0	0	0	0	0	0	0
NM_001103632	chr2L	6634548	6649088	-	321	1178	10162	22266	0.23	0.82	0.49	0	0	0	0.17
NM_164696	chr2L	6635544	6649088	-	321	1178	9166	23262	0.23	0.82	0.47	0.05	0	0	0.19
NM_164697	chr2L	6649429	6654583	+	20	6876	5174	1722	0.77	0.1	0.12	0	0	0.3	0.05
NM_135214	chr2L	6649429	6654583	+	20	6876	5174	1722	0.77	0.1	0.12	0	0	0.3	0.04
NM_164698	chr2L	6654753	6656301	-	4	6892	1552	5344	0.17	0.16	0.63	0	0	0	0.19
NM_164699	chr2L	6656669	6657738	-	10221	1433	11290	364	0	0.33	0	0	0	0.33	0
NM_135216	chr2L	6658543	6662035	+	2238	9416	5730	5924	0.05	0	0	0	0	0	0
NM_135217	chr2L	6662059	6663614	-	4345	7309	5900	5754	0	0	0	0	0	0	0
NM_078769	chr2L	6663964	6674790	+	7659	3995	1061	48837	0	0	0	0.21	0.3	0	0
NM_135218	chr2L	6666263	6668031	-	5698	72	1696	9958	0.15	0.22	0.75	0	0	0	0.24
NM_143767	chr2L	6671777	6673344	-	385	5385	1952	3818	0.46	0.08	0.3	0	0	0	0.1
NM_001103634	chr2L	6673962	6674525	+	233	49665	796	49102	0.39	0.15	1	0.64	0	0	0.55
NM_001103633	chr2L	6673962	6674525	+	233	49665	796	49102	0.39	0.15	1	0.64	0	0	0.54
NM_078770	chr2L	6674636	6676635	-	46992	2906	48991	907	0	0	0	0	0	0.54	0
NM_135219	chr2L	6676728	6677606	-	46021	3877	46899	2999	0	0	0	0	0	0	0
NM_001103635	chr2L	6677834	6684357	-	39270	10628	45793	4105	0	0	0	0	0	0	0
NM_001144329	chr2L	6677834	6684357	-	39270	10628	45793	4105	0	0	0	0	0	0	0
NM_135220	chr2L	6677834	6684357	-	39270	10628	45793	4105	0	0	0	0	0	0	0
NM_164701	chr2L	6677834	6684357	-	39270	10628	45793	4105	0	0	0	0	0	0	0
NM_135221	chr2L	6684844	6686712	-	36915	12983	38783	11115	0	0	0	0	0	0	0
NM_175979	chr2L	6684904	6686995	-	36632	13266	38723	11175	0	0	0	0	0	0	0
NM_001144331	chr2L	6686788	6689393	-	34234	15664	36839	13059	0	0	0	0	0	0	0
NM_001144330	chr2L	6686818	6708656	-	14971	34927	36809	13089	0	0	0	0	0	0	0
NM_078771	chr2L	6686818	6709080	-	14547	35351	36809	13089	0	0	0	0	0	0	0
NM_164704	chr2L	6689617	6708656	-	14971	34927	34010	15888	0	0	0	0	0	0	0
NM_164703	chr2L	6689617	6709085	-	14542	35356	34010	15888	0	0	0	0	0	0	0
NM_164702	chr2L	6689617	6709080	-	14547	35351	34010	15888	0	0	0	0	0	0	0
NM_205917	chr2L	6711283	6716183	-	7444	42454	12344	37554	0	0	0	0	0	0	0
NM_058039	chr2L	6711283	6716183	-	7444	42454	12344	37554	0	0	0	0	0	0	0
NM_164705	chr2L	6711293	6716183	-	7444	42454	12334	37564	0	0	0	0	0	0	0
NM_135222	chr2L	6717626	6719389	+	43897	6001	45660	4238	0	0	0	0	0	0	0
NM_164706	chr2L	6720394	6722858	-	769	49129	3233	46665	0.85	0.08	0.19	0	0	0	0.03
NM_001042876	chr2L	6720394	6723355	-	272	49626	3233	46665	0.6	0.33	0.66	0	0	0	0.1
NM_058048	chr2L	6720394	6723355	-	272	49626	3233	46665	0.6	0.33	0.66	0	0	0	0.08
NM_164707	chr2L	6723906	6731346	+	279	62986	7719	55546	0.6	0.32	0.26	0	0	0	0.08
NM_135223	chr2L	6723906	6731346	+	279	62986	7719	55546	0.6	0.32	0.26	0	0	0	0.04
NM_135224	chr2L	6732865	6736049	+	9238	54027	12422	50843	0	0	0	0	0	0	0
NM_135225	chr2L	6736448	6740176	-	46716	16549	50444	12821	0	0	0	0	0	0	0
NM_135226	chr2L	6742507	6755686	+	18880	44385	32059	31206	0	0	0	0	0	0	0
NM_164708	chr2L	6744656	6745609	-	41283	21982	42236	21029	0	0	0	0	0	0	0
NR_003757	chr2L	6744999	6745078	+	21372	41893	21451	41814	0	0	0	0	0	0	0
NM_135227	chr2L	6757863	6759628	-	27264	36001	29029	34236	0	0	0	0	0	0	0
NM_164709	chr2L	6760526	6770949	-	15943	47322	26366	36899	0	0	0	0	0	0	0
NM_135228	chr2L	6767095	6770949	-	15943	47322	19797	43468	0	0	0	0	0	0	0
NM_001169425	chr2L	6769836	6770949	-	15943	47322	17056	46209	0	0	0	0	0	0	0
NM_135229	chr2L	6774038	6778456	+	50411	12854	54829	8436	0	0	0	0	0	0	0
NM_164710	chr2L	6775711	6778275	+	52084	11181	54648	8617	0	0	0	0	0	0	0
NM_057819	chr2L	6778553	6786856	-	36	63229	8339	54926	0.71	0.68	0.49	0	0	0	0.26
NM_164711	chr2L	6789761	6794625	-	59391	117	2354	2869	0.01	0.13	0.15	0.34	0	0.26	0.12
NM_057821	chr2L	6789761	6794625	-	59391	117	2354	2869	0.01	0.13	0.15	0.34	0	0.26	0.07
NM_057820	chr2L	6789761	6798864	-	55152	4356	2354	2869	0	0	0	0.09	0.18	0.26	0
NM_001014476	chr2L	6789761	6794595	-	59421	87	2354	2869	0.02	0.11	0.14	0.34	0	0.26	0.05
NM_001014475	chr2L	6789761	6796780	-	57236	2272	2354	2869	0	0	0.09	0.15	0.11	0.26	0
NM_144450	chr2L	6799945	6800834	-	53182	6326	54071	5437	0	0	0	0	0	0	0
NM_164712	chr2L	6799945	6800834	-	53182	6326	54071	5437	0	0	0	0	0	0	0
NM_164714	chr2L	6801362	6802654	-	51362	8146	52654	6854	0	0	0	0	0	0	0
NM_164713	chr2L	6801362	6802830	-	51186	8322	52654	6854	0	0	0	0	0	0	0
NM_135230	chr2L	6801362	6802789	-	51227	8281	52654	6854	0	0	0	0	0	0	0
NM_135231	chr2L	6803032	6804372	+	8524	50984	9864	49644	0	0	0	0	0	0	0
NM_135232	chr2L	6804618	6805792	-	48224	11284	49398	10110	0	0	0	0	0	0	0
NM_164716	chr2L	6822316	6839004	+	27808	31700	44496	15012	0	0	0	0	0	0	0
NM_057866	chr2L	6852323	6853876	+	57815	1693	59368	140	0	0.31	0	0	0.33	0.23	0.11
NM_135235	chr2L	6854169	6860864	+	153	53737	6848	47042	0.23	0.08	0.07	0	0	0	0.02
NM_164717	chr2L	6860902	6870387	-	37519	16371	47004	6886	0	0	0	0	0	0	0
NM_135236	chr2L	6860902	6870387	-	37519	16371	47004	6886	0	0	0	0	0	0	0
NM_078772	chr2L	6896829	6906661	+	42813	11077	52645	1245	0	0	0	0	0	0.29	0
NM_135237	chr2L	6906917	6907817	-	89	53801	989	52901	0.19	0.1	0.67	0	0	0	0.25
NM_135238	chr2L	6908086	6911432	+	180	6091	3526	2745	0.23	0.06	0.1	0	0	0	0.03
NM_057687	chr2L	6911340	6914137	-	40	6231	2837	3434	0.18	0.14	0.3	0	0	0	0.12
NM_164718	chr2L	6914299	6920274	-	1115	6097	7090	122	0.93	0	0	0	0.1	0.22	0.11
NM_164719	chr2L	6915682	6916387	-	5002	2210	5707	1505	0	0.06	0	0	0	0.32	0
NM_058064	chr2L	6916752	6918741	-	2648	4564	4637	2575	0.17	0	0	0	0	0	0
NM_001169426	chr2L	6920692	6926046	+	6515	697	4657	22857	0.14	0.84	0.94	0	0	0	0.08
NM_057521	chr2L	6920692	6926046	+	6515	697	4657	22857	0.14	0.84	0.94	0	0	0	0.08
NM_164721	chr2L	6921285	6926046	+	7108	104	4657	22857	0.44	0.54	0.68	0	0	0	0.07
NM_001169427	chr2L	6921644	6926046	+	255	27259	4657	22857	0.62	0.36	0.49	0	0	0	0.01
NM_164720	chr2L	6921665	6926046	+	276	27238	4657	22857	0.63	0.35	0.48	0	0	0	0.06
NM_135239	chr2L	6932684	6942246	-	6657	20857	16219	11295	0	0	0	0	0	0	0
NM_135240	chr2L	6943729	6945284	-	3619	23895	5174	22340	0	0	0	0	0	0	0
NM_135241	chr2L	6945457	6948778	-	125	27389	3446	24068	0.33	0.1	0.17	0	0	0	0.06
NM_135242	chr2L	6949309	6950135	-	10210	83	743	406	0.01	0.41	0.69	0	0	0.32	0.25
NM_057920	chr2L	6950439	6954590	+	387	9906	4538	5755	0.42	0	0	0	0	0	0
NM_135243	chr2L	6954584	6956872	-	3473	6820	5761	4532	0	0	0	0	0	0	0
NM_080707	chr2L	6957009	6959104	+	6957	3336	9052	1241	0	0	0	0	0	0.27	0
NM_135244	chr2L	6959098	6960285	-	60	10233	1247	9046	0.16	0.1	0.53	0	0	0	0.18
NM_135245	chr2L	6960425	6961552	+	80	3956	1207	2829	0.17	0.09	0.5	0	0	0	0.12
NM_164723	chr2L	6961515	6963676	-	705	3331	2866	1170	0.26	0	0	0	0	0.27	0
NM_164722	chr2L	6961515	6964073	-	308	3728	2866	1170	0.26	0	0	0	0	0.27	0
NM_164724	chr2L	6961515	6963656	-	725	3311	2866	1170	0.26	0	0	0	0	0.27	0
NM_135246	chr2L	6961515	6964073	-	308	3728	2866	1170	0.26	0	0	0	0	0.27	0
NM_164725	chr2L	6961515	6963622	-	759	3277	2866	1170	0.26	0	0	0	0	0.27	0
NM_080038	chr2L	6964425	6965813	+	44	2054	1432	666	0.15	0.28	0.46	0	0	0.62	0.15
NM_058063	chr2L	6966777	6967593	-	463	1114	1279	298	0.56	0.51	0.72	0	0.43	0.36	0.29
NM_057857	chr2L	6969824	6971736	-	41529	194	1718	1768	0	0.19	0.61	0	0	0.45	0.17
NM_001144332	chr2L	6972827	7009888	-	3377	38346	40438	1285	0	0	0	0	0	0.19	0
NM_135247	chr2L	6972827	7009888	-	3377	38346	40438	1285	0	0	0	0	0	0.19	0
NM_001169428	chr2L	6972827	7009888	-	3377	38346	40438	1285	0	0	0	0	0	0.19	0
NM_001103636	chr2L	7012326	7014737	+	40784	939	1472	9492	0	0.34	0.26	0.59	0	0	0
NM_135248	chr2L	7013395	7014737	+	130	10834	1472	9492	0.24	0.11	0.47	0	0	0	0.15
NM_078773	chr2L	7014860	7023940	-	289	10675	9369	1595	0.39	0.1	0.07	0	0	0.34	0.05
NM_001014477	chr2L	7018084	7023940	-	289	10675	6145	4819	0.39	0.1	0.11	0	0	0	0.13
NM_057325	chr2L	7021681	7022473	+	8416	2548	9208	1756	0	0	0	0	0	0.37	0
NM_164727	chr2L	7024826	7027295	-	135	3066	2604	597	0.42	0.29	0.7	0	0	0.49	0.21
NM_164726	chr2L	7024828	7027295	-	135	3066	2602	599	0.42	0.29	0.7	0	0	0.49	0.28
NM_135249	chr2L	7027593	7028959	+	163	5356	1529	3990	0.44	0.28	1	0.21	0	0	0.42
NM_164729	chr2L	7030479	7032603	-	346	5173	2470	3049	0.53	0.18	0.51	0	0	0	0.17
NM_164728	chr2L	7030479	7032603	-	346	5173	2470	3049	0.53	0.18	0.51	0	0	0	0.15
NM_135250	chr2L	7030479	7032603	-	346	5173	2470	3049	0.53	0.18	0.51	0	0	0	0.14
NM_164735	chr2L	7032712	7037620	+	5282	237	4671	951	0.23	0.47	0.58	0	0	0.81	0.1
NM_164733	chr2L	7032712	7037620	+	5282	237	4671	951	0.23	0.47	0.58	0	0	0.81	0.09
NM_164730	chr2L	7032712	7037620	+	5282	237	4671	951	0.23	0.47	0.58	0	0	0.81	0.11
NM_164734	chr2L	7032725	7037620	+	5295	224	4671	951	0.24	0.47	0.57	0	0	0.81	0.11
NM_164732	chr2L	7032725	7037620	+	5295	224	4671	951	0.24	0.47	0.57	0	0	0.81	0.11
NM_135251	chr2L	7032725	7037620	+	5295	224	4671	951	0.24	0.47	0.57	0	0	0.81	0.13
NM_164731	chr2L	7035025	7037620	+	2076	3546	4671	951	0.32	0	0	0	0	0.81	0
NM_164736	chr2L	7037997	7054854	+	5048	574	4908	1513	0.12	0.69	0.51	0.03	0.28	0.31	0.07
NM_080765	chr2L	7037997	7056011	+	5048	574	6065	356	0.12	0.69	0.48	0.16	0.14	0.31	0.05
NM_164737	chr2L	7042466	7047267	+	3895	247	4554	2679	0.25	0.5	0.63	0	0	0.1	0.03
NM_164738	chr2L	7050225	7054854	+	279	6142	4908	1513	0.58	0.3	0.39	0	0	0.31	0.15
NM_164739	chr2L	7056305	7059294	+	6359	62	2927	25359	0.12	0.19	0.37	0	0	0	0.12
NM_001042877	chr2L	7056327	7063406	+	6381	40	7039	21247	0.14	0.18	0.15	0	0	0	0.07
NM_078774	chr2L	7056327	7062665	+	6381	40	6298	21988	0.14	0.18	0.17	0	0	0	0.08
NM_164740	chr2L	7059317	7060851	-	23802	4484	25336	2950	0	0	0	0	0	0	0
NM_144298	chr2L	7063984	7064467	+	7617	20669	8100	20186	0	0	0	0	0	0	0
NM_135252	chr2L	7064430	7065833	-	18820	9466	20223	8063	0	0	0	0	0	0	0
NM_135253	chr2L	7067982	7069546	+	11615	16671	13179	15107	0	0	0	0	0	0	0
NM_078775	chr2L	7069577	7084634	-	19	28267	15076	13210	0.54	0.04	0.02	0	0	0	0.04
NM_001103638	chr2L	7099691	7133527	-	48491	42578	82327	8742	0	0	0	0	0	0	0
NM_001103639	chr2L	7099691	7133527	-	48491	42578	82327	8742	0	0	0	0	0	0	0
NM_001103637	chr2L	7099691	7156701	-	25317	65752	82327	8742	0	0	0	0	0	0	0
NM_135256	chr2L	7182235	7185530	+	217	6291	3512	2996	0.33	0.11	0.21	0	0	0	0.12
NM_001103640	chr2L	7182235	7185530	+	217	6291	3512	2996	0.33	0.11	0.21	0	0	0	0.12
NM_135257	chr2L	7185460	7188068	-	458	6050	3066	3442	0.49	0.03	0.08	0	0	0	0.03
NM_135258	chr2L	7191401	7194412	-	25631	5886	28642	2875	0	0	0	0	0	0	0
NM_164741	chr2L	7194907	7204259	-	15784	15733	25136	6381	0	0	0	0	0	0	0
NM_135259	chr2L	7194907	7204259	-	15784	15733	25136	6381	0	0	0	0	0	0	0
NM_001042878	chr2L	7205250	7220029	-	14	31503	14793	16724	0.2	0.19	0.08	0	0	0	0.04
NM_164742	chr2L	7218642	7220029	-	14	31503	1401	30116	0.2	0.19	0.82	0	0	0	0.28
NM_135261	chr2L	7220271	7223079	-	73147	20	2788	228	0.14	0.16	0.33	0	0.17	0.31	0.15
NM_164743	chr2L	7224850	7240500	-	55726	17441	71376	1791	0	0	0	0	0	0.25	0
NM_164744	chr2L	7226818	7240500	-	55726	17441	69408	3759	0	0	0	0	0	0	0
NM_078777	chr2L	7226818	7240500	-	55726	17441	69408	3759	0	0	0	0	0	0	0
NM_135262	chr2L	7250718	7252772	-	43454	29713	45508	27659	0	0	0	0	0	0	0
NM_057624	chr2L	7255459	7277168	-	19058	54109	40767	32400	0	0	0	0	0	0	0
NM_164745	chr2L	7257511	7258198	+	34452	38715	35139	38028	0	0	0	0	0	0	0
NM_001169429	chr2L	7257511	7258205	+	34452	38715	35146	38021	0	0	0	0	0	0	0
NM_078778	chr2L	7307160	7316255	+	10934	102709	20029	93614	0	0	0	0	0	0	0
NM_164746	chr2L	7309089	7316255	+	12863	100780	20029	93614	0	0	0	0	0	0	0
NM_135264	chr2L	7340436	7352280	+	44210	69433	56054	57589	0	0	0	0	0	0	0
NM_135265	chr2L	7369539	7377530	+	73313	40330	81304	32339	0	0	0	0	0	0	0
NM_078779	chr2L	7377717	7384344	+	81491	32152	88118	25525	0	0	0	0	0	0	0
NM_164747	chr2L	7377735	7382776	+	81509	32134	86550	27093	0	0	0	0	0	0	0
NM_001144333	chr2L	7384485	7388248	-	21621	92022	25384	88259	0	0	0	0	0	0	0
NM_135266	chr2L	7384485	7388248	-	21621	92022	25384	88259	0	0	0	0	0	0	0
NM_135267	chr2L	7388675	7390898	+	92449	21194	94672	18971	0	0	0	0	0	0	0
NM_135268	chr2L	7390983	7398403	-	11466	102177	18886	94757	0	0	0	0	0	0	0
NM_164748	chr2L	7402854	7404526	+	106628	7015	108300	5343	0	0	0	0	0	0	0
NM_001144334	chr2L	7402904	7404527	+	106678	6965	108301	5342	0	0	0	0	0	0	0
NM_135269	chr2L	7402905	7404526	+	106679	6964	108300	5343	0	0	0	0	0	0	0
NM_135270	chr2L	7405244	7408475	+	109018	4625	112249	1394	0	0	0	0	0	0.35	0
NM_135271	chr2L	7408532	7409779	-	90	113553	1337	112306	0.22	0.13	0.61	0	0	0	0.17
NM_135272	chr2L	7410933	7412184	+	1064	1462	2315	211	0.35	0.3	0	0	0.21	0.25	0.07
NM_135273	chr2L	7412452	7422389	+	57	6110	3827	240	0.18	0.12	0.07	0.19	0.1	0.93	0.2
NM_135274	chr2L	7426865	7430329	+	302	609	2855	2046	0.73	0.49	0.85	0	0	0.06	0.16
NM_164749	chr2L	7427727	7430329	+	253	4648	2855	2046	0.67	0.12	0.28	0	0	0.06	0.06
NM_135275	chr2L	7430528	7433480	-	53111	1105	1847	3054	0	0.17	0.05	0.3	0	0	0
NM_164750	chr2L	7437505	7445269	+	5130	49086	12894	41322	0	0	0	0	0	0	0
NM_001169430	chr2L	7440019	7445269	+	7644	46572	12894	41322	0	0	0	0	0	0	0
NM_164751	chr2L	7440804	7445269	+	8429	45787	12894	41322	0	0	0	0	0	0	0
NM_135276	chr2L	7440822	7445269	+	8447	45769	12894	41322	0	0	0	0	0	0	0
NM_135277	chr2L	7445344	7447567	-	39024	15192	41247	12969	0	0	0	0	0	0	0
NM_164752	chr2L	7445353	7451165	-	35426	18790	41238	12978	0	0	0	0	0	0	0
NM_078780	chr2L	7452524	7454169	-	32422	21794	34067	20149	0	0	0	0	0	0	0
NM_205921	chr2L	7454824	7460642	-	25949	28267	31767	22449	0	0	0	0	0	0	0
NM_205919	chr2L	7454824	7457371	-	29220	24996	31767	22449	0	0	0	0	0	0	0
NM_205920	chr2L	7454824	7458754	-	27837	26379	31767	22449	0	0	0	0	0	0	0
NM_205918	chr2L	7454824	7456477	-	30114	24102	31767	22449	0	0	0	0	0	0	0
NM_139357	chr2L	7454824	7462247	-	24344	29872	31767	22449	0	0	0	0	0	0	0
NM_135278	chr2L	7466545	7472493	+	34170	20046	40118	14098	0	0	0	0	0	0	0
NM_135281	chr2L	7472505	7495618	-	365	789	14086	40130	0.45	0.6	0.16	0.05	0	0	0.01
NM_164753	chr2L	7474703	7476493	+	42328	11888	44118	10098	0	0	0	0	0	0	0
NM_135280	chr2L	7474703	7476952	+	42328	11888	44577	9639	0	0	0	0	0	0	0
NM_078781	chr2L	7496786	7497360	-	73618	1377	74192	803	0	0.54	0	0	0	0.81	0
NM_144299	chr2L	7497804	7576604	-	1226	1054	73174	1821	0.14	0.11	0.04	0	0	0.36	0
NM_001014479	chr2L	7497804	7544423	-	26555	48440	73174	1821	0	0	0	0	0	0.36	0
NM_001014478	chr2L	7497804	7529396	-	41582	33413	73174	1821	0	0	0	0	0	0.36	0
NM_001103644	chr2L	7497804	7515260	-	55718	19277	73174	1821	0	0	0	0	0	0.36	0
NM_135283	chr2L	7578232	7578559	-	123549	729	123876	402	0	0.14	0	0	0	0.14	0
NM_135284	chr2L	7581931	7583334	+	4101	120177	5504	118774	0	0	0	0	0	0	0
NM_135285	chr2L	7605599	7607703	+	27769	96509	29873	94405	0	0	0	0	0	0	0
NM_135286	chr2L	7608389	7616528	+	30559	93719	38698	85580	0	0	0	0	0	0	0
NM_135287	chr2L	7643526	7645997	-	56111	68167	58582	65696	0	0	0	0	0	0	0
NM_164757	chr2L	7647034	7659567	-	42541	81737	55074	69204	0	0	0	0	0	0	0
NM_164756	chr2L	7647034	7675078	-	27030	97248	55074	69204	0	0	0	0	0	0	0
NM_058001	chr2L	7647034	7659567	-	42541	81737	55074	69204	0	0	0	0	0	0	0
NM_001038792	chr2L	7647052	7659567	-	42541	81737	55056	69222	0	0	0	0	0	0	0
NM_164759	chr2L	7666046	7684537	+	88216	36062	106707	17571	0	0	0	0	0	0	0
NM_164758	chr2L	7666046	7689459	+	88216	36062	111629	12649	0	0	0	0	0	0	0
NM_164760	chr2L	7678736	7684537	+	100906	23372	106707	17571	0	0	0	0	0	0	0
NM_144373	chr2L	7678736	7689454	+	100906	23372	111624	12654	0	0	0	0	0	0	0
NM_001169431	chr2L	7685667	7689459	+	107837	16441	111629	12649	0	0	0	0	0	0	0
NM_135288	chr2L	7689375	7691057	-	11051	113227	12733	111545	0	0	0	0	0	0	0
NM_135289	chr2L	7691108	7692683	-	9425	114853	11000	113278	0	0	0	0	0	0	0
NM_164764	chr2L	7693799	7701585	-	523	123755	8309	115969	0.66	0.13	0.1	0	0	0	0.05
NM_164763	chr2L	7693799	7701585	-	523	123755	8309	115969	0.66	0.13	0.1	0	0	0	0.05
NM_164762	chr2L	7693799	7701585	-	523	123755	8309	115969	0.66	0.13	0.1	0	0	0	0.05
NM_164761	chr2L	7693799	7701585	-	523	123755	8309	115969	0.66	0.13	0.1	0	0	0	0.05
NM_078782	chr2L	7693799	7701585	-	523	123755	8309	115969	0.66	0.13	0.1	0	0	0	0.05
NM_078783	chr2L	7702806	7710697	+	698	23544	8589	15653	0.74	0.04	0.03	0	0	0	0.02
NM_135291	chr2L	7711019	7714023	+	8911	15331	11915	12327	0	0	0	0	0	0	0
NM_164765	chr2L	7711489	7714023	+	9381	14861	11915	12327	0	0	0	0	0	0	0
NM_205922	chr2L	7714096	7716187	-	10163	14079	12254	11988	0	0	0	0	0	0	0
NM_135292	chr2L	7717051	7719056	-	7294	16948	9299	14943	0	0	0	0	0	0	0
NM_135293	chr2L	7719846	7722823	-	3527	20715	6504	17738	0	0	0	0	0	0	0
NM_135294	chr2L	7723309	7726298	-	52	24190	3041	21201	0.3	0.25	0.5	0	0	0	0.16
NM_164767	chr2L	7727149	7732668	-	50285	6318	55804	799	0	0	0	0	0	0.55	0
NM_164766	chr2L	7727149	7732668	-	50285	6318	55804	799	0	0	0	0	0	0.55	0
NM_001144335	chr2L	7727149	7732668	-	50285	6318	55804	799	0	0	0	0	0	0.55	0
NM_135296	chr2L	7727149	7732668	-	50285	6318	55804	799	0	0	0	0	0	0.55	0
NM_164769	chr2L	7734410	7738795	-	44158	12445	48543	8060	0	0	0	0	0	0	0
NM_164768	chr2L	7734410	7738795	-	44158	12445	48543	8060	0	0	0	0	0	0	0
NM_057767	chr2L	7740552	7741542	-	41411	15192	42401	14202	0	0	0	0	0	0	0
NM_135297	chr2L	7743677	7744841	-	38112	18491	39276	17327	0	0	0	0	0	0	0
NM_135298	chr2L	7747342	7747874	+	20992	35611	21524	35079	0	0	0	0	0	0	0
NM_135299	chr2L	7752167	7753156	-	29797	26806	30786	25817	0	0	0	0	0	0	0
NM_135301	chr2L	7754190	7765716	+	27840	28763	39366	17237	0	0	0	0	0	0	0
NM_135300	chr2L	7756316	7756934	+	29966	26637	30584	26019	0	0	0	0	0	0	0
NM_164770	chr2L	7764300	7765716	+	37950	18653	39366	17237	0	0	0	0	0	0	0
NM_135302	chr2L	7767648	7775033	+	41298	15305	48683	7920	0	0	0	0	0	0	0
NM_164771	chr2L	7775803	7778027	-	4926	51677	7150	49453	0	0	0	0	0	0	0
NM_057431	chr2L	7780084	7781415	+	53734	2869	55065	1538	0	0	0	0	0	0.29	0
NM_135303	chr2L	7781502	7782627	+	55152	1451	56277	326	0	0.29	0	0	0	0.29	0
NM_135304	chr2L	7782856	7786063	+	56506	97	3110	4545	0.1	0.2	0.37	0	0	0	0.07
NM_135305	chr2L	7786156	7790557	-	51	7604	4452	3203	0.28	0.23	0.32	0	0	0	0.19
NM_135306	chr2L	7791405	7795958	-	9	5350	4562	797	0.14	0.13	0.17	0	0	0.52	0.06
NM_164772	chr2L	7796307	7799846	-	231	3879	3770	340	0.38	0.15	0.25	0	0	0.27	0.12
NM_135307	chr2L	7796307	7799097	-	980	3130	3770	340	0.52	0	0	0	0	0.27	0
NM_001169432	chr2L	7800166	7801575	+	89	10040	1498	8631	0.31	0.22	0.92	0	0	0	0.32
NM_135308	chr2L	7800188	7802008	+	111	10018	1931	8198	0.32	0.21	0.68	0	0	0	0.19
NM_001169433	chr2L	7802414	7810697	-	3239	491	7792	2337	0.16	0.65	0.47	0	0	0.09	0.16
NM_001169434	chr2L	7802414	7810697	-	3239	491	7792	2337	0.16	0.65	0.47	0	0	0.09	0.13
NM_135309	chr2L	7802414	7810697	-	3239	491	7792	2337	0.16	0.65	0.47	0	0	0.09	0.14
NM_057270	chr2L	7811439	7820773	+	1233	2497	6837	6406	0.79	0.17	0.47	0.07	0	0	0.01
NM_164773	chr2L	7814368	7820773	+	432	12811	6837	6406	0.64	0.21	0.19	0	0	0	0.02
NM_164774	chr2L	7821533	7825376	+	7597	5646	11440	1803	0	0	0	0	0	0.18	0
NM_135310	chr2L	7821533	7825376	+	7597	5646	11440	1803	0	0	0	0	0	0.18	0
NM_057921	chr2L	7825626	7827252	-	1436	73	1553	11690	0.94	0.13	0.47	0	0	0	0.17
NM_057457	chr2L	7827742	7832745	+	563	946	4057	52787	0.31	1	1	0.29	0	0	0.19
NM_135311	chr2L	7840480	7841262	+	11792	45052	12574	44270	0	0	0	0	0	0	0
NM_135312	chr2L	7846817	7853301	-	32231	24613	38715	18129	0	0	0	0	0	0	0
NM_144379	chr2L	7857089	7857931	+	28401	28443	29243	27601	0	0	0	0	0	0	0
NM_135313	chr2L	7857956	7860838	-	24694	32150	27576	29268	0	0	0	0	0	0	0
NM_135314	chr2L	7864638	7871432	-	14100	42744	20894	35950	0	0	0	0	0	0	0
NM_135316	chr2L	7873494	7879550	-	5982	50862	12038	44806	0	0	0	0	0	0	0
NM_175980	chr2L	7883468	7887489	-	27187	1324	2064	54780	0	0.4	0.2	0.54	0	0	0.05
NM_135318	chr2L	7884931	7885425	-	107	56737	601	56243	0.43	0.07	0.84	0	0	0	0.28
NM_001042879	chr2L	7885648	7886014	+	116	517	482	151	0.18	0.32	1	0.05	0.83	0.2	0.78
NM_001042880	chr2L	7887692	7889129	-	25547	2964	26984	1527	0	0	0	0	0	0.29	0
NM_175981	chr2L	7889370	7890530	-	24146	4365	25306	3205	0	0	0	0	0	0	0
NM_001103649	chr2L	7892322	7984158	-	35	7403	22354	6157	0.1	0.07	0.08	0	0.03	0	0.07
NM_001103647	chr2L	7892322	7984158	-	35	7403	22354	6157	0.1	0.07	0.08	0	0.03	0	0.11
NM_001103646	chr2L	7892322	7980721	-	3472	3966	22354	6157	0	0	0.08	0	0.03	0	0.03
NM_001103645	chr2L	7892322	7977963	-	6230	1208	22354	6157	0	0.4	0.08	0	0.03	0	0.11
NM_135321	chr2L	7899441	7900035	-	14641	13870	15235	13276	0	0	0	0	0	0	0
NM_001103648	chr2L	7954723	7977963	-	6230	1208	6541	40047	0	0.4	0.1	0	0.19	0	0.12
NM_164776	chr2L	7983919	7986786	+	7164	274	2593	6352	0	0.17	0.36	0	0	0	0.13
NM_135323	chr2L	7983919	7986786	+	7164	274	2593	6352	0	0.17	0.36	0	0	0	0.15
NM_205923	chr2L	7985282	7986786	+	1089	7856	2593	6352	0.17	0	0	0	0	0	0
NM_001144336	chr2L	7987112	7994182	-	4734	1044	6026	2919	0.35	1	1	0.19	0	0	0.2
NM_164777	chr2L	7987112	7994182	-	4734	1044	6026	2919	0.35	1	1	0.19	0	0	0.11
NM_135325	chr2L	7994836	7998144	-	772	5006	4080	1698	0.19	0	0	0	0.05	1	0.02
NM_135326	chr2L	7998933	7999681	+	17	2475	765	1727	0.1	0.34	0.71	0	0	0.63	0.26
NM_001038793	chr2L	7998933	7999743	+	17	2475	827	1665	0.1	0.34	0.65	0	0	0.66	0.22
NM_135327	chr2L	7999669	8004267	-	5237	71	1739	753	0.1	0.23	0.23	0.77	0.5	0.19	0.19
NM_135328	chr2L	8004547	8007253	-	2251	3057	4957	351	0	0	0	0	0	0.28	0
NM_135329	chr2L	8008320	8009477	-	27	5281	1184	4124	0.12	0.09	0.45	0	0	0	0.18
NM_001038794	chr2L	8009602	8010635	-	19768	1131	20801	98	0	0.2	0	0	0.31	0.15	0.12
NM_135330	chr2L	8011406	8026900	+	1902	18997	17396	3503	0.15	0	0	0	0	0	0
NM_164778	chr2L	8012772	8026900	+	3268	17631	17396	3503	0	0	0	0	0	0	0
NM_135331	chr2L	8026913	8028379	-	2024	18875	3490	17409	0.69	0	0	0	0	0	0
NM_001169435	chr2L	8026913	8039788	-	3604	9385	3490	17409	0	0	0	0.14	0.51	0	0
NM_135332	chr2L	8029463	8030150	+	19959	940	20646	253	0.23	1	1	1	1	0.83	1
NM_164779	chr2L	8030722	8038500	+	319	12670	8097	4892	0.86	0.54	0.42	0	0	0	0.04
NM_135333	chr2L	8030722	8038500	+	319	12670	8097	4892	0.86	0.54	0.42	0	0	0	0.18
NM_164781	chr2L	8030879	8038500	+	476	12513	8097	4892	0.94	0.46	0.36	0	0	0	0.05
NM_164780	chr2L	8031356	8038500	+	953	12036	8097	4892	1	0.22	0.19	0	0	0	0.08
NM_135334	chr2L	8041114	8041879	+	10711	2278	11476	1513	0	0.01	0	0	0	0.29	0
NM_135335	chr2L	8041879	8042856	-	536	12453	1513	11476	0.29	0	0	0	0	0	0
NR_002512	chr2L	8042188	8042350	-	1042	11947	1204	11785	0.29	0	0	0	0	0	0
NM_135336	chr2L	8043714	8054328	+	322	27997	10936	17383	0.29	0	0	0	0	0	0
NM_057638	chr2L	8054321	8071591	-	120	28199	17390	10929	0.59	0.19	0.07	0	0	0	0.01
NM_079924	chr2L	8071809	8072844	-	61	1133	1096	98	0.17	0.61	0.64	0.18	1	0.3	0.61
NM_057591	chr2L	8072896	8073949	+	1185	9	1044	11356	0.64	0.15	0.83	0	0	0	0.23
NM_079949	chr2L	8074108	8082969	-	2336	10064	11197	1203	1	0.28	0.19	0	0	0.34	0.03
NM_164785	chr2L	8083421	8109458	+	10516	1884	5242	14468	0.51	1	0.55	0	0.05	0	0.03
NM_164784	chr2L	8083421	8109458	+	10516	1884	5242	14468	0.51	1	0.55	0	0.05	0	0.07
NM_164783	chr2L	8083421	8109458	+	10516	1884	5242	14468	0.51	1	0.55	0	0.05	0	0.04
NM_164782	chr2L	8083421	8109458	+	10516	1884	5242	14468	0.51	1	0.55	0	0.05	0	0.08
NM_164790	chr2L	8088305	8110561	+	3000	15911	6345	13365	0.95	0	0	0	0.06	0	0
NM_164788	chr2L	8088305	8109458	+	3000	15911	5242	14468	0.95	0	0	0	0.07	0	0
NM_164787	chr2L	8088305	8109458	+	3000	15911	5242	14468	0.95	0	0	0	0.07	0	0
NM_164786	chr2L	8088305	8109458	+	3000	15911	5242	14468	0.95	0	0	0	0.07	0	0
NM_164789	chr2L	8088305	8109458	+	3000	15911	5242	14468	0.95	0	0	0	0.07	0	0
NM_001038795	chr2L	8116964	8124001	-	3038	75	6962	12748	0.03	0.1	0.09	0	0	0	0.04
NM_135338	chr2L	8124328	8125799	+	402	2711	1873	1240	0.13	0	0	0	0	0.36	0
NM_135339	chr2L	8125667	8126859	-	180	2933	1372	1741	0.65	0.09	0.45	0	0	0.13	0.1
NM_135340	chr2L	8127023	8133990	+	3097	16	5177	22727	0.17	0.65	0.7	0.08	0	0	0.13
NM_135341	chr2L	8134246	8159575	-	3176	137	22471	5433	0.22	0.35	0.25	0	0	0	0.05
NM_164791	chr2L	8147629	8148279	+	18816	9088	19466	8438	0	0	0	0	0	0	0
NM_164792	chr2L	8147832	8148279	+	19019	8885	19466	8438	0	0	0	0	0	0	0
NM_164793	chr2L	8148949	8155603	+	20136	7768	26790	1114	0	0	0	0	0	0.69	0
NM_164794	chr2L	8156826	8158711	+	109	2612	1994	727	0.4	0.29	0.93	0	0	0.57	0.24
NM_135342	chr2L	8159839	8161801	+	401	2912	2363	950	0.49	0.09	0.26	0	0	0.73	0.09
NM_135343	chr2L	8161793	8162389	-	362	2951	958	2355	0.91	0.11	1	0.15	0	0.11	0.34
NM_164795	chr2L	8163297	8189610	+	546	694	25619	7476	0.57	0.49	0.11	0	0	0	0.01
NM_001169436	chr2L	8163297	8189610	+	546	694	25619	7476	0.57	0.49	0.11	0	0	0	0.01
NM_135344	chr2L	8163297	8189610	+	546	694	25619	7476	0.57	0.49	0.11	0	0	0	0.01
NM_001042881	chr2L	8163297	8189610	+	546	694	25619	7476	0.57	0.49	0.11	0	0	0	0.01
NM_205924	chr2L	8180221	8181331	+	16230	16865	17340	15755	0	0	0	0	0	0	0
NM_001042882	chr2L	8190296	8190781	-	6305	26790	6790	26305	0	0	0	0	0	0	0
NM_164797	chr2L	8190953	8196893	-	193	32902	6133	26962	0.34	0.15	0.15	0	0	0	0.04
NM_135345	chr2L	8190953	8196893	-	193	32902	6133	26962	0.34	0.15	0.15	0	0	0	0.07
NM_135346	chr2L	8197195	8198813	+	109	8075	1727	6457	0.3	0.19	0.71	0	0	0	0.27
NM_135347	chr2L	8198958	8200652	+	1872	6312	3566	4618	0.31	0	0	0	0	0	0
NM_164798	chr2L	8198958	8200652	+	1872	6312	3566	4618	0.31	0	0	0	0	0	0
NM_135348	chr2L	8200464	8205128	-	142	8042	4806	3378	0.27	0.13	0.17	0	0	0	0.1
NM_135349	chr2L	8206205	8209639	+	935	5013	4369	1579	0.41	0	0	0	0	0.35	0
NM_164799	chr2L	8209625	8210920	-	298	5650	1593	4355	0.44	0.02	0.11	0	0	0	0.05
NM_057407	chr2L	8209625	8211133	-	85	5863	1593	4355	0.44	0.13	0.52	0	0	0	0.15
NM_057788	chr2L	8211346	8211938	+	128	1612	720	1020	0.24	0.38	1	0.11	0	0.27	0.3
NM_164800	chr2L	8212038	8212881	-	77	1663	920	820	0.17	0.44	0.69	0	0	0.35	0.23
NM_135350	chr2L	8212038	8212881	-	77	1663	920	820	0.17	0.44	0.69	0	0	0.35	0.16
NM_001169437	chr2L	8213178	8214135	+	220	5231	1177	4274	0.44	0.03	0.17	0	0	0	0.08
NM_135351	chr2L	8213178	8214135	+	220	5231	1177	4274	0.44	0.03	0.17	0	0	0	0.08
NM_135352	chr2L	8214304	8215239	+	1346	4105	2281	3170	0.27	0	0	0	0	0	0
NM_135353	chr2L	8215914	8216901	+	2956	2495	3943	1508	0	0	0	0	0	0.46	0
NM_135354	chr2L	8216850	8218017	-	392	5059	1559	3892	0.42	0.03	0.17	0	0	0	0.06
NM_135355	chr2L	8218070	8220737	-	9233	66	339	5112	0.05	0.18	0.27	0	0.9	0.06	0.37
NM_001169439	chr2L	8220979	8239847	-	38005	392	8991	308	0.04	0.44	0.2	0.39	0	0.17	0.07
NM_001169440	chr2L	8220979	8239847	-	38005	392	8991	308	0.04	0.44	0.2	0.39	0	0.17	0.06
NM_205925	chr2L	8221126	8239875	-	37977	420	8844	455	0.03	0.45	0.2	0.41	0	0.17	0.07
NM_205927	chr2L	8221126	8239875	-	37977	420	8844	455	0.03	0.45	0.2	0.41	0	0.17	0.17
NM_164801	chr2L	8221126	8239875	-	37977	420	8844	455	0.03	0.45	0.2	0.41	0	0.17	0.07
NM_001169438	chr2L	8221126	8239875	-	37977	420	8844	455	0.03	0.45	0.2	0.41	0	0.17	0.17
NM_078785	chr2L	8221126	8239875	-	37977	420	8844	455	0.03	0.45	0.2	0.41	0	0.17	0.07
NM_175983	chr2L	8221126	8239875	-	37977	420	8844	455	0.03	0.45	0.2	0.41	0	0.17	0.08
NM_205926	chr2L	8221126	8239054	-	401	5456	8844	455	0.44	0.04	0.14	0.36	0	0.17	0.05
NM_080218	chr2L	8240413	8242135	-	35717	2680	37439	958	0	0	0	0	0	0.48	0
NM_135356	chr2L	8242666	8243428	+	3211	35186	3973	34424	0	0	0	0	0	0	0
NM_205929	chr2L	8244158	8252966	-	24886	13511	33694	4703	0	0	0	0	0	0	0
NM_205928	chr2L	8244158	8252966	-	24886	13511	33694	4703	0	0	0	0	0	0	0
NM_170611	chr2L	8244544	8257502	-	20350	18047	33308	5089	0	0	0	0	0	0	0
NM_057879	chr2L	8244544	8252966	-	24886	13511	33308	5089	0	0	0	0	0	0	0
NM_164805	chr2L	8259503	8277698	-	154	38243	18349	20048	0.19	0.03	0.01	0	0	0	0.02
NM_164804	chr2L	8259503	8301072	-	1740	437	18349	20048	0.34	0.5	0.1	0.03	0	0	0.07
NM_001103651	chr2L	8259503	8301055	-	1757	420	18349	20048	0.34	0.49	0.1	0.03	0	0	0.12
NM_001103650	chr2L	8259503	8274287	-	3565	34832	18349	20048	0	0	0	0	0	0	0
NM_057398	chr2L	8259503	8277698	-	154	38243	18349	20048	0.19	0.03	0.01	0	0	0	0.02
NM_057397	chr2L	8260069	8301072	-	1740	437	17783	20614	0.34	0.5	0.1	0.03	0	0	0.17
NM_135358	chr2L	8301344	8302983	-	5290	171	1468	709	0.06	0.34	0.86	0	0	0.56	0.3
NM_078786	chr2L	8303432	8305376	+	620	4841	2564	2897	0.3	0	0	0	0	0	0
NM_135359	chr2L	8305589	8306743	+	2777	2684	3931	1530	0	0	0	0	0	0.38	0
NM_135360	chr2L	8306684	8308188	-	85	5376	1589	3872	0.23	0.15	0.6	0	0	0	0.16
NM_135361	chr2L	8308439	8309963	+	166	2862	1690	1338	0.28	0.11	0.43	0	0	0.49	0.12
NM_135362	chr2L	8309868	8311144	-	157	2871	1433	1595	0.32	0.17	0.79	0	0	0.38	0.26
NM_135363	chr2L	8311418	8317017	+	117	9048	5716	3449	0.3	0.19	0.2	0	0	0	0.08
NM_164806	chr2L	8316888	8319894	-	572	8593	3578	5587	0.1	0	0	0	0	0	0
NM_135364	chr2L	8316888	8319920	-	546	8619	3578	5587	0.1	0	0	0	0	0	0
NM_135365	chr2L	8320323	8321285	+	9022	143	819	21307	0	0.1	0.6	0	0	0	0.18
NM_135366	chr2L	8321277	8325299	-	17293	4833	21315	811	0	0	0	0	0	0.1	0
NM_135367	chr2L	8327457	8332911	+	6991	15135	12445	9681	0	0	0	0	0	0	0
NM_164807	chr2L	8329049	8332911	+	8583	13543	12445	9681	0	0	0	0	0	0	0
NM_135368	chr2L	8338311	8342056	+	17845	4281	21590	536	0	0	0	0	0	0.32	0
NM_135369	chr2L	8342763	8344310	+	171	3714	1718	2167	0.25	0.08	0.3	0	0	0	0.16
NM_135370	chr2L	8346620	8350197	+	143	15881	3720	12304	0.16	0.02	0.03	0	0	0	0.03
NM_164808	chr2L	8352199	8355173	+	5722	10302	8696	7328	0	0	0	0	0	0	0
NM_135371	chr2L	8355673	8361198	-	1303	14721	6828	9196	0.67	0	0	0	0	0	0
NM_057590	chr2L	8363691	8364609	-	1355	117	801	1190	0.86	0.51	1	0.48	0	0.67	0.31
NM_001038796	chr2L	8363691	8364593	-	1371	101	801	1190	0.86	0.51	1	0.45	0	0.67	0.29
NM_164809	chr2L	8364866	8365663	+	374	1098	1171	301	0.49	0.86	0.11	1	1	0.58	0.72
NM_001032056	chr2L	8366008	8370085	+	44	10906	4121	6829	0.79	0.41	0.6	0	0	0	0.16
NM_001032055	chr2L	8366052	8370085	+	88	10862	4121	6829	0.81	0.39	0.58	0	0	0	0.12
NM_164811	chr2L	8370512	8374252	+	4548	6402	8288	2662	0	0	0	0	0	0	0
NM_135372	chr2L	8372083	8374252	+	6119	4831	8288	2662	0	0	0	0	0	0	0
NM_135373	chr2L	8374480	8375549	+	8516	2434	9585	1365	0	0	0	0	0	0.31	0
NM_135374	chr2L	8375500	8376777	-	137	10813	1414	9536	0.22	0.09	0.4	0	0	0	0.12
NM_135375	chr2L	8377050	8378208	+	136	4735	1294	3577	0.22	0.09	0.45	0	0	0	0.12
NM_205934	chr2L	8378255	8381668	-	117	4754	3530	1341	0.62	0.14	0.26	0	0	0.31	0.09
NM_078787	chr2L	8378255	8381756	-	29	4842	3530	1341	0.58	0.19	0.32	0	0	0.31	0.05
NM_135376	chr2L	8381970	8382707	-	79	922	816	185	0.46	0.55	1	0.15	0.91	0.3	0.65
NM_135377	chr2L	8382814	8383657	+	28	1767	871	924	0.6	0.46	1	0.19	0	0.35	0.43
NM_135378	chr2L	8383610	8384132	-	449	1346	971	824	0.35	0.39	0	0	0	0.65	0
NM_164815	chr2L	8384466	8388803	+	1680	115	4222	9459	0.46	0.23	0.33	0	0	0	0.12
NM_164814	chr2L	8384466	8388803	+	1680	115	4222	9459	0.46	0.23	0.33	0	0	0	0.16
NM_164812	chr2L	8384466	8388803	+	1680	115	4222	9459	0.46	0.23	0.33	0	0	0	0.11
NM_205936	chr2L	8384466	8388803	+	1680	115	4222	9459	0.46	0.23	0.33	0	0	0	0.11
NM_205935	chr2L	8384466	8388803	+	1680	115	4222	9459	0.46	0.23	0.33	0	0	0	0.11
NM_164813	chr2L	8386120	8388803	+	1539	12142	4222	9459	0.35	0	0	0	0	0	0
NM_135380	chr2L	8388726	8392398	-	5864	7817	9536	4145	0	0	0	0	0	0	0
NR_001626	chr2L	8389723	8389820	+	5142	8539	5239	8442	0	0	0	0	0	0	0
NM_205937	chr2L	8389880	8392398	-	5864	7817	8382	5299	0	0	0	0	0	0	0
NM_078788	chr2L	8392472	8393239	-	5023	8658	5790	7891	0	0	0	0	0	0	0
NM_144383	chr2L	8393559	8394270	-	3992	9689	4703	8978	0	0	0	0	0	0	0
NM_080243	chr2L	8394532	8394881	-	3381	10300	3730	9951	0	0	0	0	0	0	0
NM_080244	chr2L	8395660	8396084	-	2178	11503	2602	11079	0	0	0	0	0	0	0
NM_135381	chr2L	8396712	8397886	+	12131	1550	13305	376	0	0.18	0	0	0	0.18	0
NM_135382	chr2L	8399043	8399972	+	781	4474	1710	3545	0.18	0	0	0	0	0	0
NM_164817	chr2L	8400456	8401477	+	2194	3061	3215	2040	0	0	0	0	0	0.31	0
NM_058152	chr2L	8401445	8403442	-	75	5180	2072	3183	0.37	0.29	0.89	0	0	0	0.28
NM_164818	chr2L	8403574	8408853	+	57	8265	5336	2986	0.36	0.3	0.35	0	0	0	0.06
NM_143788	chr2L	8409050	8411868	-	4377	29	2789	5533	0.15	0.18	0.39	0	0	0	0.13
NM_135383	chr2L	8412410	8415245	-	1000	3406	3835	571	1	0.15	0.31	0	0	0.34	0.1
NM_175984	chr2L	8415689	8430977	+	3850	556	7016	6853	0.37	0.92	0.84	0.47	0	0	0.06
NM_058112	chr2L	8415689	8430984	+	3850	556	7023	6846	0.37	0.92	0.84	0.47	0	0	0.06
NM_164820	chr2L	8419873	8430977	+	777	2059	7016	6853	1	0.59	0.55	0.22	0	0	0.1
NM_164819	chr2L	8425549	8426118	-	11712	2157	12281	1588	0	0.13	0	0	0	0.41	0
NM_058111	chr2L	8426772	8430984	+	2811	11058	7023	6846	0	0	0	0	0	0	0
NM_057220	chr2L	8431085	8433598	-	4232	9637	6745	7124	0	0	0	0	0	0	0
NM_135384	chr2L	8434057	8437346	-	484	13385	3773	10096	0.66	0.18	0.32	0	0	0	0.11
NM_001032060	chr2L	8437410	8442352	+	13449	420	4522	7146	0.21	0.63	0.76	0	0	0	0.25
NM_057299	chr2L	8437410	8442352	+	13449	420	4522	7146	0.21	0.63	0.76	0	0	0	0.25
NM_057298	chr2L	8437410	8437998	+	13449	420	168	11500	0.21	0.63	1	1	1	0.33	1
NM_001032061	chr2L	8438268	8442352	+	438	11230	4522	7146	0.64	0.2	0.29	0	0	0	0.1
NM_001032059	chr2L	8438289	8442352	+	459	11209	4522	7146	0.65	0.19	0.28	0	0	0	0.08
NM_164821	chr2L	8442446	8445660	+	4616	7052	7830	3838	0	0	0	0	0	0	0
NM_135386	chr2L	8445860	8449571	-	12749	73	3638	8030	0.13	0.2	0.32	0	0	0	0.12
NM_164823	chr2L	8449690	8451090	-	11230	1592	12630	192	0	0.33	0	0	0.29	0.26	0.1
NM_001169441	chr2L	8449690	8463990	-	472	1670	12630	192	0.27	0.46	0.24	0	0.03	0.26	0.07
NM_135387	chr2L	8449690	8463990	-	472	1670	12630	192	0.27	0.46	0.24	0	0.03	0.26	0.08
NM_135388	chr2L	8464489	8466529	+	27	24441	2067	22401	0.36	0.12	0.36	0	0	0	0.12
NM_135389	chr2L	8476290	8477067	+	11828	12640	12605	11863	0	0	0	0	0	0	0
NM_175990	chr2L	8477348	8478088	+	12886	11582	13626	10842	0	0	0	0	0	0	0
NM_205939	chr2L	8482483	8488671	+	18021	6447	24209	259	0	0	0	0	0	0.23	0
NM_205940	chr2L	8482483	8488671	+	18021	6447	24209	259	0	0	0	0	0	0.23	0
NM_175991	chr2L	8482483	8488671	+	18021	6447	24209	259	0	0	0	0	0	0.23	0
NM_135390	chr2L	8488958	8490546	+	28	23096	1616	21508	0.13	0.1	0.38	0	0	0	0.13
NM_078790	chr2L	8491867	8506845	-	5209	17915	20187	2937	0	0	0	0	0	0	0
NM_164825	chr2L	8491867	8506845	-	5209	17915	20187	2937	0	0	0	0	0	0	0
NM_001169442	chr2L	8492714	8506845	-	5209	17915	19340	3784	0	0	0	0	0	0	0
NM_135391	chr2L	8495107	8496304	-	15750	7374	16947	6177	0	0	0	0	0	0	0
NM_135392	chr2L	8509250	8511844	-	210	22914	2804	20320	0.2	0	0	0	0	0	0
NM_135393	chr2L	8512168	8514864	-	196	2810	2892	114	0.32	0.13	0.28	0	0.1	0.16	0.12
NM_135394	chr2L	8515097	8516756	+	37	2431	1696	772	0.24	0.21	0.75	0	0	0.4	0.24
NM_135395	chr2L	8516753	8517377	-	151	2317	775	1693	0.27	0.19	1	0.17	0	0.38	0.39
NM_135396	chr2L	8517445	8519180	+	2385	83	1652	9331	0.19	0.24	0.83	0	0	0	0.24
NM_135397	chr2L	8519689	8521733	+	2161	8822	4205	6778	0.12	0	0	0	0	0	0
NM_057847	chr2L	8521898	8524991	+	4370	6613	7463	3520	0	0	0	0	0	0	0
NM_001103654	chr2L	8525662	8528618	-	6946	107	2849	8134	0.07	0.18	0.36	0	0	0	0.12
NM_001103652	chr2L	8525662	8528618	-	6946	107	2849	8134	0.07	0.18	0.36	0	0	0	0.12
NM_001103655	chr2L	8526604	8528618	-	6946	107	1907	9076	0.07	0.18	0.53	0	0	0	0.18
NM_001103653	chr2L	8526604	8528618	-	6946	107	1907	9076	0.07	0.18	0.53	0	0	0	0.18
NM_164827	chr2L	8529142	8541462	+	631	6422	5898	123	0.25	0	0	0.35	0.02	0.3	0.16
NM_135398	chr2L	8529142	8541462	+	631	6422	5898	123	0.25	0	0	0.35	0.02	0.3	0.14
NM_164828	chr2L	8535796	8537932	+	232	5789	2368	3653	0.48	0.24	0.69	0	0	0	0.28
NM_164829	chr2L	8535796	8537932	+	232	5789	2368	3653	0.48	0.24	0.69	0	0	0	0.24
NM_164830	chr2L	8543332	8667428	+	10	10426	96692	18652	0.27	0.07	0.02	0	0	0	0.03
NM_001042883	chr2L	8543332	8647397	+	10	10426	76661	38683	0.27	0.07	0.03	0	0	0	0.03
NM_135399	chr2L	8543332	8666889	+	10	10426	96153	19191	0.27	0.07	0.02	0	0	0	0.03
NM_164832	chr2L	8672042	8676811	+	101306	14038	106075	9269	0	0	0	0	0	0	0
NM_164831	chr2L	8672746	8676811	+	102010	13334	106075	9269	0	0	0	0	0	0	0
NM_058156	chr2L	8672746	8676810	+	102010	13334	106074	9270	0	0	0	0	0	0	0
NM_135400	chr2L	8676847	8679782	-	6298	109046	9233	106111	0	0	0	0	0	0	0
NM_135401	chr2L	8681402	8684350	-	1730	113614	4678	110666	0.33	0	0	0	0	0	0
NM_135402	chr2L	8684815	8685954	-	126	115218	1265	114079	0.26	0.13	0.69	0	0	0	0.23
NM_135403	chr2L	8686230	8687052	+	150	5662	972	4840	0.27	0.12	0.87	0	0	0	0.31
NM_164834	chr2L	8687280	8690970	-	922	4890	4612	1200	0.98	0.06	0.1	0	0	0.39	0.05
NM_164833	chr2L	8687280	8691213	-	679	5133	4612	1200	0.86	0.18	0.28	0	0	0.39	0.07
NM_057539	chr2L	8687280	8709038	-	35	3866	4612	1200	0.36	0.32	0.29	0.03	0.41	0.39	0.17
NM_001103656	chr2L	8687280	8699300	-	3038	5103	4612	1200	0	0	0	0.7	0.11	0.39	0
NM_135404	chr2L	8705571	8707442	+	399	3502	2270	1631	0.22	0	0	0	0	0.52	0
NM_164836	chr2L	8709869	8735793	-	4394	72	8258	796	0.03	0.11	0.02	0.01	0.09	0.68	0.02
NM_080050	chr2L	8709869	8740633	-	92460	446	8258	796	0	0.37	0.1	0	0.08	0.68	0.05
NM_135405	chr2L	8752399	8753125	+	12212	80694	12938	79968	0	0	0	0	0	0	0
NM_135406	chr2L	8765358	8768708	-	64385	28521	67735	25171	0	0	0	0	0	0	0
NM_135407	chr2L	8769174	8772173	-	60920	31986	63919	28987	0	0	0	0	0	0	0
NM_135408	chr2L	8772947	8776261	-	56832	36074	60146	32760	0	0	0	0	0	0	0
NM_135409	chr2L	8777659	8781251	-	51842	41064	55434	37472	0	0	0	0	0	0	0
NM_079996	chr2L	8825624	8829670	+	85437	7469	89483	3423	0	0	0	0	0	0	0
NM_175992	chr2L	8862806	8863679	+	29713	86234	30586	85361	0	0	0	0	0	0	0
NM_175993	chr2L	8863841	8864628	+	30748	85199	31535	84412	0	0	0	0	0	0	0
NM_175994	chr2L	8864903	8865671	+	31810	84137	32578	83369	0	0	0	0	0	0	0
NM_175995	chr2L	8865849	8866659	+	32756	83191	33566	82381	0	0	0	0	0	0	0
NM_135411	chr2L	8866766	8867687	+	33673	82274	34594	81353	0	0	0	0	0	0	0
NM_001103658	chr2L	8898803	8933382	+	65710	50237	100289	15658	0	0	0	0	0	0	0
NM_001169443	chr2L	8898803	8933382	+	65710	50237	100289	15658	0	0	0	0	0	0	0
NM_001103657	chr2L	8898803	8931938	+	65710	50237	98845	17102	0	0	0	0	0	0	0
NM_078791	chr2L	8933963	8936096	+	100870	15077	103003	12944	0	0	0	0	0	0	0
NM_001169444	chr2L	8934840	8936096	+	101747	14200	103003	12944	0	0	0	0	0	0	0
NM_078792	chr2L	8937389	8939746	+	104296	11651	106653	9294	0	0	0	0	0	0	0
NM_001144337	chr2L	8937397	8939746	+	104304	11643	106653	9294	0	0	0	0	0	0	0
NM_164838	chr2L	8937410	8939746	+	104317	11630	106653	9294	0	0	0	0	0	0	0
NM_001032062	chr2L	8939779	8943264	-	5776	110171	9261	106686	0	0	0	0	0	0	0
NM_001032063	chr2L	8939779	8941786	-	7254	108693	9261	106686	0	0	0	0	0	0	0
NM_135413	chr2L	8939779	8943264	-	5776	110171	9261	106686	0	0	0	0	0	0	0
NM_164839	chr2L	8943453	8946602	-	2438	113509	5587	110360	0	0	0	0	0	0	0
NM_164840	chr2L	8943453	8951200	-	6721	1095	5587	110360	0	0.55	0.63	0	0	0	0
NM_135414	chr2L	8943453	8951200	-	6721	1095	5587	110360	0	0.55	0.63	0	0	0	0
NM_135415	chr2L	8953480	8958106	-	1211	185	4441	3375	0.54	0.23	0.29	0	0	0	0.17
NM_001103659	chr2L	8953482	8958977	-	340	1056	4439	3377	0.42	0.35	0.38	0	0	0	0.05
NM_135416	chr2L	8960317	8962354	-	34996	3037	37033	1000	0	0	0	0	0	0.5	0
NM_175999	chr2L	8962616	8964628	+	3299	34734	5311	32722	0	0	0	0	0	0	0
NM_176000	chr2L	8965133	8967028	+	5816	32217	7711	30322	0	0	0	0	0	0	0
NM_135418	chr2L	8967536	8970264	+	8219	29814	10947	27086	0	0	0	0	0	0	0
NM_135419	chr2L	8970800	8973396	-	23954	14079	26550	11483	0	0	0	0	0	0	0
NM_164841	chr2L	8977881	8984870	-	12480	25553	19469	18564	0	0	0	0	0	0	0
NM_135420	chr2L	8977881	8984870	-	12480	25553	19469	18564	0	0	0	0	0	0	0
NM_144304	chr2L	8980679	8981437	+	21362	16671	22120	15913	0	0	0	0	0	0	0
NM_164842	chr2L	8985931	8989287	-	8063	29970	11419	26614	0	0	0	0	0	0	0
NM_135421	chr2L	8991988	8993632	+	32671	5362	34315	3718	0	0	0	0	0	0	0
NM_001144338	chr2L	8991988	8993632	+	32671	5362	34315	3718	0	0	0	0	0	0	0
NM_135422	chr2L	8994462	8995546	+	35145	2888	36229	1804	0	0	0	0	0	0.29	0
NM_078793	chr2L	8994668	8997375	-	145931	25	2682	35351	0.18	0.2	0.45	0	0	0	0.14
NM_164843	chr2L	8995544	8997375	-	145931	25	1806	36227	0.18	0.2	0.67	0	0	0	0.21
NM_144305	chr2L	8997636	8998544	+	286	145670	1194	144762	0.33	0.05	0.32	0	0	0	0.05
NM_078794	chr2L	8998536	8999468	+	1186	144770	2118	143838	0.38	0	0	0	0	0	0
NM_135423	chr2L	9010598	9011344	+	13248	132708	13994	131962	0	0	0	0	0	0	0
NM_135424	chr2L	9012192	9014151	+	14842	131114	16801	129155	0	0	0	0	0	0	0
NM_135425	chr2L	9012884	9014070	-	129236	16720	130422	15534	0	0	0	0	0	0	0
NM_135426	chr2L	9024449	9025404	-	117902	28054	118857	27099	0	0	0	0	0	0	0
NM_164846	chr2L	9051624	9071162	-	72144	73812	91682	54274	0	0	0	0	0	0	0
NM_164845	chr2L	9051624	9071162	-	72144	73812	91682	54274	0	0	0	0	0	0	0
NM_135430	chr2L	9077120	9077988	+	79770	66186	80638	65318	0	0	0	0	0	0	0
NM_078795	chr2L	9084106	9089440	+	86756	59200	92090	53866	0	0	0	0	0	0	0
NM_164847	chr2L	9097626	9098176	+	100276	45680	100826	45130	0	0	0	0	0	0	0
NM_078796	chr2L	9111813	9113285	+	114463	31493	115935	30021	0	0	0	0	0	0	0
NM_001042884	chr2L	9125750	9163716	+	128400	17556	5180	3153	0	0	0	0.05	0.03	0	0
NM_001169445	chr2L	9125750	9163721	+	128400	17556	5185	3148	0	0	0	0.05	0.03	0	0
NM_176001	chr2L	9125750	9163721	+	128400	17556	5185	3148	0	0	0	0.05	0.03	0	0
NM_176002	chr2L	9151200	9163721	+	7894	7336	5185	3148	0	0	0	0.08	0	0	0
NM_135432	chr2L	9164234	9165426	+	5698	2635	6890	1443	0	0.05	0	0	0	0.65	0
NM_135433	chr2L	9165420	9166543	-	326	8007	1449	6884	0.53	0.2	1	0.1	0	0	0.36
NM_078797	chr2L	9166801	9246386	+	8265	68	8534	140853	0.33	0.4	0.12	0.07	0.1	0	0.08
NM_135434	chr2L	9250291	9251008	-	136231	13156	136948	12439	0	0	0	0	0	0	0
NM_164850	chr2L	9251454	9253116	-	134123	15264	135785	13602	0	0	0	0	0	0	0
NM_135435	chr2L	9251454	9253116	-	134123	15264	135785	13602	0	0	0	0	0	0	0
NM_144378	chr2L	9254159	9254831	-	132408	16979	133080	16307	0	0	0	0	0	0	0
NM_080068	chr2L	9256560	9291798	+	18708	130679	53946	95441	0	0	0	0	0	0	0
NM_164851	chr2L	9256560	9291798	+	18708	130679	53946	95441	0	0	0	0	0	0	0
NM_164852	chr2L	9256560	9291798	+	18708	130679	53946	95441	0	0	0	0	0	0	0
NM_001169446	chr2L	9256938	9291761	+	19086	130301	53909	95478	0	0	0	0	0	0	0
NM_001169447	chr2L	9256966	9291798	+	19114	130273	53946	95441	0	0	0	0	0	0	0
NM_135436	chr2L	9327743	9330072	+	89891	59496	92220	57167	0	0	0	0	0	0	0
NM_057599	chr2L	9330766	9331981	+	92914	56473	94129	55258	0	0	0	0	0	0	0
NM_164853	chr2L	9333567	9341625	+	95715	53672	103773	45614	0	0	0	0	0	0	0
NM_058080	chr2L	9333589	9341625	+	95737	53650	103773	45614	0	0	0	0	0	0	0
NM_164854	chr2L	9337809	9341625	+	99957	49430	103773	45614	0	0	0	0	0	0	0
NM_135437	chr2L	9342831	9344491	+	104979	44408	106639	42748	0	0	0	0	0	0	0
NM_135438	chr2L	9350476	9351000	+	112624	36763	113148	36239	0	0	0	0	0	0	0
NM_001103660	chr2L	9367705	9368317	+	129853	19534	130465	18922	0	0	0	0	0	0	0
NM_001103661	chr2L	9373024	9384845	-	2394	146993	14215	135172	0	0	0	0	0	0	0
NM_135441	chr2L	9387388	9391679	+	149	821	3470	39224	0.26	0.59	0.82	0	0	0	0.17
NM_135442	chr2L	9397107	9397988	-	32915	9779	33796	8898	0	0	0	0	0	0	0
NM_135443	chr2L	9416592	9426344	+	28383	14311	38135	4559	0	0	0	0	0	0	0
NM_078798	chr2L	9426859	9427836	+	38650	4044	39627	3067	0	0	0	0	0	0	0
NM_135444	chr2L	9428829	9431029	-	570	126	2074	40620	0.28	0.18	0.49	0	0	0	0.23
NM_080166	chr2L	9431406	9435341	+	503	193	3742	14167	0.25	0.21	0.32	0	0	0	0.12
NM_135445	chr2L	9435509	9436727	+	3910	13999	5128	12781	0	0	0	0	0	0	0
NM_001103662	chr2L	9436952	9437183	+	5353	12556	5584	12325	0	0	0	0	0	0	0
NM_164855	chr2L	9437512	9463293	+	5913	11996	3406	30771	0	0	0	0.09	0.12	0	0
NM_001032064	chr2L	9440010	9440740	-	8768	9141	9498	8411	0	0	0	0	0	0	0
NM_078799	chr2L	9449829	9463293	+	321	10058	3406	30771	0.36	0.04	0.02	0	0.22	0	0.11
NM_078800	chr2L	9491917	9494927	-	176	863	2147	32030	0.6	0.52	0.87	0.16	0	0	0.32
NM_001169448	chr2L	9495471	9520696	+	368	553	22250	714	0.79	0.33	0.15	0	0	0.46	0.05
NM_001169449	chr2L	9495471	9520696	+	368	553	22250	714	0.79	0.33	0.15	0	0	0.46	0.05
NM_205944	chr2L	9495500	9520696	+	397	524	22250	714	0.8	0.31	0.15	0	0	0.46	0.1
NM_205943	chr2L	9495500	9520696	+	397	524	22250	714	0.8	0.31	0.15	0	0	0.46	0.1
NM_001169450	chr2L	9521213	9540060	+	22767	197	18650	27676	0.13	0.33	0.1	0	0	0	0.04
NM_164857	chr2L	9521214	9540060	+	22768	196	18650	27676	0.13	0.33	0.1	0	0	0	0.05
NM_135449	chr2L	9521214	9540060	+	22768	196	18650	27676	0.13	0.33	0.1	0	0	0	0.04
NM_205946	chr2L	9521214	9540045	+	22768	196	18635	27691	0.13	0.33	0.1	0	0	0	0.05
NM_135448	chr2L	9528514	9529648	+	7104	39222	8238	38088	0	0	0	0	0	0	0
NM_205945	chr2L	9534747	9540060	+	13337	32989	18650	27676	0	0	0	0	0	0	0
NM_135450	chr2L	9540630	9542480	+	19220	27106	21070	25256	0	0	0	0	0	0	0
NM_135451	chr2L	9542946	9543478	+	21536	24790	22068	24258	0	0	0	0	0	0	0
NM_135452	chr2L	9544174	9544792	+	22764	23562	23382	22944	0	0	0	0	0	0	0
NM_135453	chr2L	9545810	9547424	+	24400	21926	26014	20312	0	0	0	0	0	0	0
NM_078801	chr2L	9547716	9565416	-	2320	44006	20020	26306	0.01	0	0	0	0	0	0
NM_164858	chr2L	9547761	9566750	-	986	45340	19975	26351	0.51	0	0	0	0	0	0
NM_001103663	chr2L	9548257	9551017	-	16719	29607	19479	26847	0	0	0	0	0	0	0
NM_164859	chr2L	9568891	9573572	+	1155	66	3550	3065	0.58	0.7	0.89	0	0	0	0.14
NM_135454	chr2L	9570316	9573572	+	294	6321	3550	3065	0.9	0.04	0.08	0	0	0	0.03
NM_135455	chr2L	9573562	9576768	-	37290	131	3075	3540	0.09	0.22	0.42	0	0	0	0.09
NM_164860	chr2L	9573572	9576768	-	37290	131	3065	3550	0.09	0.22	0.42	0	0	0	0.11
NM_164861	chr2L	9573574	9576754	-	37304	117	3063	3552	0.1	0.22	0.41	0	0	0	0.05
NM_164862	chr2L	9578535	9579638	-	34420	3001	35523	1898	0	0	0	0	0	0.21	0
NM_057760	chr2L	9579448	9581742	-	32316	5105	34610	2811	0	0	0	0	0	0	0
NM_135456	chr2L	9589629	9591547	+	12992	24429	14910	22511	0	0	0	0	0	0	0
NM_135457	chr2L	9598939	9600853	-	13205	24216	15119	22302	0	0	0	0	0	0	0
NM_135458	chr2L	9608478	9612708	+	31841	5580	36071	1350	0	0	0	0	0	0.88	0
NM_205947	chr2L	9609662	9612708	+	33025	4396	36071	1350	0	0	0	0	0	0.88	0
NM_164863	chr2L	9613164	9616048	+	36527	894	1990	833	0.1	1	1	1	0.08	0.21	0.32
NM_078802	chr2L	9613378	9616047	+	36741	680	1989	834	0.21	0.89	1	1	0	0.21	0.2
NM_164864	chr2L	9616468	9623109	+	2410	413	6228	76044	0.35	0.21	0.19	0	0	0	0
NM_001169451	chr2L	9616837	9622588	+	2779	44	5707	76565	0.24	0.13	0.13	0	0	0	0.12
NM_135459	chr2L	9616837	9623109	+	2779	44	6228	76044	0.24	0.13	0.12	0	0	0	0.11
NM_164865	chr2L	9624451	9625285	-	73868	8404	74702	7570	0	0	0	0	0	0	0
NM_205948	chr2L	9641349	9656028	+	24468	57804	39147	43125	0	0	0	0	0	0	0
NM_135460	chr2L	9641349	9656028	+	24468	57804	39147	43125	0	0	0	0	0	0	0
NM_205949	chr2L	9656644	9657226	+	39763	42509	40345	41927	0	0	0	0	0	0	0
NM_164866	chr2L	9684658	9699293	-	1297	140	14495	67777	0.69	0.56	0.23	0	0	0	0.08
NM_205950	chr2L	9684658	9699293	-	1297	140	14495	67777	0.69	0.56	0.23	0	0	0	0.15
NM_057629	chr2L	9696282	9699293	-	1297	140	2871	79401	0.69	0.56	1	0.11	0	0	0.11
NM_079975	chr2L	9699833	9700465	+	680	757	1312	125	0.83	0.42	1	0.4	0.72	0.2	0.67
NM_057634	chr2L	9700795	9708861	+	205	6907	1159	2270	0.91	0.04	0.03	0	0.11	0	0.04
NM_164867	chr2L	9703081	9705944	-	1758	5354	4621	2491	0.15	0	0	0	0	0	0
NM_135461	chr2L	9708919	9711269	-	24948	138	2212	1217	0.05	0.19	0.48	0	0	0.15	0.13
NM_164869	chr2L	9716189	9746464	-	12136	10247	20028	5058	0	0	0.03	0.07	0	0	0
NM_164870	chr2L	9716189	9746483	-	12117	10266	20028	5058	0	0	0.03	0.07	0	0	0
NM_135462	chr2L	9729939	9730945	+	18808	6278	19814	5272	0	0	0	0	0	0	0
NM_135463	chr2L	9736644	9737329	+	427	21956	1112	21271	0.46	0.04	0.33	0	0	0	0.11
NM_078803	chr2L	9747838	9750071	-	8529	13854	10762	11621	0	0	0	0	0	0	0
NM_057953	chr2L	9758337	9762377	+	22120	263	3777	1001	0.21	0.47	0.7	0	0	0.36	0.14
NM_164871	chr2L	9762361	9763244	-	134	4644	1017	3761	0.25	0.11	0.76	0	0	0	0.27
NM_058025	chr2L	9763344	9765358	+	4744	34	1980	27737	0.16	0.2	0.58	0	0	0	0.22
NM_135464	chr2L	9765356	9766912	-	26183	3534	27739	1978	0	0	0	0	0	0.19	0
NM_135465	chr2L	9767058	9768729	+	3680	26037	5351	24366	0	0	0	0	0	0	0
NM_135466	chr2L	9769066	9770415	+	5688	24029	7037	22680	0	0	0	0	0	0	0
NM_135467	chr2L	9770394	9770996	-	22099	7618	22701	7016	0	0	0	0	0	0	0
NM_001038797	chr2L	9771154	9773044	-	20051	9666	21941	7776	0	0	0	0	0	0	0
NM_001038798	chr2L	9773107	9775030	-	18065	11652	19988	9729	0	0	0	0	0	0	0
NM_135469	chr2L	9782389	9788499	+	19011	10706	25121	4596	0	0	0	0	0	0	0
NM_144442	chr2L	9787278	9790745	-	2350	27367	5817	23900	0	0	0	0	0	0	0
NM_135470	chr2L	9790951	9791958	+	27573	2144	28580	1137	0	0.08	0	0	0	0.31	0
NM_135471	chr2L	9791960	9793097	-	97797	2	1135	28582	0.16	0.16	0.83	0	0	0	0.24
NM_164874	chr2L	9796947	9886214	-	4680	93119	93947	3852	0	0	0	0	0	0	0
NM_205953	chr2L	9796947	9886214	-	4680	93119	93947	3852	0	0	0	0	0	0	0
NM_205952	chr2L	9796947	9886214	-	4680	93119	93947	3852	0	0	0	0	0	0	0
NM_205951	chr2L	9796947	9886214	-	4680	93119	93947	3852	0	0	0	0	0	0	0
NM_135472	chr2L	9796947	9886214	-	4680	93119	93947	3852	0	0	0	0	0	0	0
NM_001038799	chr2L	9815098	9886214	-	4680	93119	75796	22003	0	0	0	0	0	0	0
NM_080156	chr2L	9888033	9890120	+	94938	2861	97025	774	0	0	0	0	0	0.38	0
NM_001103664	chr2L	9890060	9890787	-	107	97692	834	96965	0.24	0.14	1	0.14	0	0	0.34
NM_001103665	chr2L	9890884	9891336	+	97789	10	442	3211	0.19	0.22	1	1	0.61	0.25	0.85
NM_135474	chr2L	9891254	9893419	-	1128	2525	3293	360	1	0.29	0.81	0	0.03	0.37	0.28
NR_001637	chr2L	9893805	9895003	-	2493	456	742	2911	0.63	1	1	1	1	0.48	1
NR_001638	chr2L	9893945	9894026	-	521	3132	602	3051	1	0.59	1	1	1	0.55	1
NR_001639	chr2L	9894204	9894285	-	262	3391	343	3310	0.99	0.72	1	1	1	0.68	1
NR_001640	chr2L	9894477	9894544	-	3	3650	70	3583	0.86	0.85	1	1	1	0.82	1
NR_001641	chr2L	9894794	9894907	-	2589	360	2702	247	0.68	1	1	1	1	0.98	1
NM_080128	chr2L	9895288	9896104	+	741	2208	1557	1392	1	0.55	1	1	1	0.41	1
NM_057526	chr2L	9896264	9897542	-	10399	46	1232	1717	0.15	0.55	0.9	0	0	1	0.07
NM_205954	chr2L	9897952	9903058	-	4883	5562	9989	456	0	0	0	0	0	0.49	0
NM_001169452	chr2L	9903378	9908649	-	3861	708	4563	5882	0.18	0.89	1	0.02	0	0	0.27
NM_001169453	chr2L	9903378	9908649	-	3861	708	4563	5882	0.18	0.89	1	0.02	0	0	0.28
NM_001169454	chr2L	9903378	9908649	-	3861	708	4563	5882	0.18	0.89	1	0.02	0	0	0.32
NM_001169455	chr2L	9903378	9908649	-	3861	708	4563	5882	0.18	0.89	1	0.02	0	0	0.31
NM_001169456	chr2L	9903378	9908649	-	3861	708	4563	5882	0.18	0.89	1	0.02	0	0	0.3
NM_001169457	chr2L	9903378	9908649	-	3861	708	4563	5882	0.18	0.89	1	0.02	0	0	0.33
NM_135475	chr2L	9903378	9908649	-	3861	708	4563	5882	0.18	0.89	1	0.02	0	0	0.3
NM_176003	chr2L	9903378	9908649	-	3861	708	4563	5882	0.18	0.89	1	0.02	0	0	0.31
NM_001144339	chr2L	9903385	9908649	-	3861	708	4556	5889	0.18	0.89	1	0.02	0	0	0.31
NM_001038800	chr2L	9908829	9912585	-	2693	75	3681	888	0.26	0.33	0.53	0	0.15	0.98	0.19
NM_135476	chr2L	9908829	9912585	-	2693	75	3681	888	0.26	0.33	0.53	0	0.15	0.98	0.19
NM_001038801	chr2L	9908829	9912585	-	2693	75	3681	888	0.26	0.33	0.53	0	0.15	0.98	0.21
NM_057999	chr2L	9912906	9915044	+	396	2372	2534	234	0.49	0.17	0.27	0	0.41	0.38	0.23
NM_078804	chr2L	9915254	9917221	+	2744	24	1943	1258	0.25	0.28	0.84	0	0	0.55	0.2
NM_135477	chr2L	9917220	9918165	-	314	2887	1259	1942	0.43	0.12	0.74	0	0	0.29	0.26
NM_135478	chr2L	9918634	9919967	+	155	2906	1488	1573	0.35	0.2	0.88	0	0	0.32	0.22
NM_135479	chr2L	9920350	9921469	+	1871	1190	2990	71	0.34	0.32	0	0	0.67	0.2	0.25
NM_135480	chr2L	9921637	9922752	+	97	16880	1212	15765	0.21	0.11	0.61	0	0	0	0.23
NM_176004	chr2L	9922736	9924250	-	14267	2710	15781	1196	0	0	0	0	0	0.32	0
NM_135481	chr2L	9922736	9924860	-	13657	3320	15781	1196	0	0	0	0	0	0.32	0
NM_164876	chr2L	9926612	9929949	+	5072	11905	8409	8568	0	0	0	0	0	0	0
NM_164878	chr2L	9930445	9930999	+	8905	8072	9459	7518	0	0	0	0	0	0	0
NM_164879	chr2L	9932586	9933092	-	5425	11552	5931	11046	0	0	0	0	0	0	0
NM_135483	chr2L	9934766	9938142	-	375	16602	3751	13226	0.48	0.1	0.18	0	0	0	0.14
NM_164880	chr2L	9938170	9938787	-	15429	270	347	16630	0.16	0.42	1	1	1	0.12	1
NM_001169458	chr2L	9938864	9940845	+	347	15352	2328	13371	0.46	0.12	0.35	0	0	0	0.12
NM_135485	chr2L	9938864	9941097	+	347	15352	2580	13119	0.46	0.12	0.31	0	0	0	0.11
NM_176005	chr2L	9940768	9947442	-	6774	8925	13448	2251	0	0	0	0	0	0.17	0
NM_135486	chr2L	9952421	9954143	-	73	15626	1795	13904	0.16	0.09	0.32	0	0	0	0.11
NM_135487	chr2L	9954448	9956179	+	232	2821	1963	1090	0.24	0.01	0.04	0	0	0.44	0.01
NM_135489	chr2L	9956147	9957807	-	9363	538	1122	1931	0	0.44	0.82	0.76	0	0.16	0.53
NM_176008	chr2L	9957286	9960170	+	17	9884	2901	7000	0.23	0.21	0.44	0	0	0	0.14
NM_176007	chr2L	9957286	9960170	+	17	9884	2901	7000	0.23	0.21	0.44	0	0	0	0.15
NM_176006	chr2L	9957286	9960170	+	17	9884	2901	7000	0.23	0.21	0.44	0	0	0	0.18
NM_135490	chr2L	9960448	9963769	-	3401	6500	6722	3179	0	0	0	0	0	0	0
NM_001042885	chr2L	9960845	9963732	-	3438	6463	6325	3576	0	0	0	0	0	0	0
NM_078805	chr2L	9964146	9967455	-	35158	285	3024	6877	0.05	0.33	0.6	0	0	0	0.21
NM_078806	chr2L	9967311	9968495	+	141	35302	1325	34118	0.26	0.12	0.6	0	0	0	0.06
NM_001038802	chr2L	9967329	9968495	+	159	35284	1325	34118	0.27	0.11	0.56	0	0	0	0.04
NM_144306	chr2L	9983660	9984657	-	17956	17487	18953	16490	0	0	0	0	0	0	0
NM_057489	chr2L	9984646	9995544	+	17476	17967	28374	7069	0	0	0	0	0	0	0
NM_164884	chr2L	9995560	9996572	-	6041	29402	7053	28390	0	0	0	0	0	0	0
NM_135491	chr2L	9996931	10002221	-	392	35051	5682	29761	0.67	0	0	0	0	0	0
NM_135492	chr2L	10003810	10007941	+	1197	398	3733	1791	0.47	0.53	0.77	0	0	0.41	0.16
NM_057660	chr2L	10009385	10013171	+	5177	347	3439	43834	0.14	0.48	0.77	0	0	0	0.07
NM_164885	chr2L	10010359	10013171	+	627	46646	3439	43834	0.62	0	0	0	0	0	0
NM_135493	chr2L	10013270	10017463	-	39542	7731	43735	3538	0	0	0	0	0	0	0
NM_001144340	chr2L	10013270	10017463	-	39542	7731	43735	3538	0	0	0	0	0	0	0
NM_135494	chr2L	10026739	10029299	+	17007	30266	19567	27706	0	0	0	0	0	0	0
NM_135495	chr2L	10032693	10038954	+	22961	24312	29222	18051	0	0	0	0	0	0	0
NM_205955	chr2L	10049481	10050898	+	39749	7524	41166	6107	0	0	0	0	0	0	0
NM_205956	chr2L	10054214	10055935	+	44482	2791	46203	1070	0	0	0	0	0	0.4	0
NM_057693	chr2L	10056905	10060097	+	47173	100	2526	83420	0.02	0.38	0.72	0	0	0	0.15
NM_135497	chr2L	10060896	10063837	+	3325	82621	6266	79680	0	0	0	0	0	0	0
NM_001103666	chr2L	10064321	10087884	-	55633	30313	79196	6750	0	0	0	0	0	0	0
NM_135499	chr2L	10091207	10092419	-	51098	34848	52310	33636	0	0	0	0	0	0	0
NM_135500	chr2L	10096909	10098416	-	45101	40845	46608	39338	0	0	0	0	0	0	0
NM_001042886	chr2L	10101154	10125738	+	43583	42363	68167	17779	0	0	0	0	0	0	0
NM_164888	chr2L	10122200	10122771	-	20746	65200	21317	64629	0	0	0	0	0	0	0
NM_001038803	chr2L	10125857	10128625	-	14892	71054	17660	68286	0	0	0	0	0	0	0
NM_135504	chr2L	10136641	10137355	-	6162	79784	6876	79070	0	0	0	0	0	0	0
NM_164890	chr2L	10144849	10155510	+	1332	56171	11993	45510	0.17	0	0	0	0	0	0
NM_135505	chr2L	10146858	10155510	+	3341	54162	11993	45510	0	0	0	0	0	0	0
NM_135506	chr2L	10172701	10174090	+	29184	28319	30573	26930	0	0	0	0	0	0	0
NM_058124	chr2L	10182556	10199112	-	1908	55595	18464	39039	0.17	0	0	0	0	0	0
NM_164891	chr2L	10189915	10191496	-	9524	47979	11105	46398	0	0	0	0	0	0	0
NM_135507	chr2L	10199395	10200972	-	48	57455	1625	55878	0.15	0.1	0.38	0	0	0	0.08
NM_078807	chr2L	10201100	10202145	+	80	3316	1125	2271	0.16	0.08	0.48	0	0	0.18	0.1
NM_001103667	chr2L	10202519	10204320	-	96	3300	1897	1499	0.36	0.27	0.9	0	0	0.25	0.16
NM_135509	chr2L	10204756	10206961	-	4304	2545	6509	340	0	0.04	0	0	0.4	0.49	0.13
NM_135510	chr2L	10207082	10209721	-	1544	5305	4183	2666	0.15	0	0	0	0	0	0
NM_135511	chr2L	10209852	10210669	-	596	6253	1413	5436	0.15	0	0	0	0	0	0
NM_135512	chr2L	10211182	10213723	+	6766	83	2458	7198	0.03	0.12	0.28	0	0	0	0.05
NM_135513	chr2L	10213830	10220904	-	17	9639	7091	2565	0.34	0.32	0.27	0	0	0	0.05
NM_078808	chr2L	10221352	10222515	+	431	5305	1594	4142	0.55	0.12	0.6	0	0	0	0.16
NM_164892	chr2L	10222657	10224442	+	1736	4000	3521	2215	0.46	0	0	0	0	0.16	0
NM_135514	chr2L	10222657	10224442	+	1736	4000	3521	2215	0.46	0	0	0	0	0.16	0
NM_164893	chr2L	10224663	10226808	-	5395	151	1994	3742	0.19	0.34	0.95	0	0	0	0.14
NM_135515	chr2L	10224663	10226808	-	5395	151	1994	3742	0.19	0.34	0.95	0	0	0	0.13
NM_164894	chr2L	10227759	10231689	-	514	5032	4444	1102	0.74	0.23	0.35	0	0	0.53	0.17
NM_135516	chr2L	10227759	10231689	-	514	5032	4444	1102	0.74	0.23	0.35	0	0	0.53	0.07
NM_135517	chr2L	10232492	10234450	+	289	6928	2247	4970	0.63	0.34	1	0.04	0	0	0.18
NM_164895	chr2L	10232492	10234450	+	289	6928	2247	4970	0.63	0.34	1	0.04	0	0	0.19
NM_164896	chr2L	10234584	10238317	-	1103	6114	4836	2381	0.48	0	0	0	0	0.29	0
NM_164897	chr2L	10234584	10238317	-	1103	6114	4836	2381	0.48	0	0	0	0	0.29	0
NM_078809	chr2L	10239325	10242172	+	7122	95	2752	4638	0.19	0.29	0.61	0	0	0	0.15
NM_164898	chr2L	10239938	10242172	+	518	6872	2752	4638	0.48	0	0	0	0	0	0
NM_164899	chr2L	10242511	10247064	-	3230	254	4299	3091	0.15	0.41	0.54	0	0	0	0.05
NM_001169459	chr2L	10247501	10249742	-	552	2932	2793	691	0.62	0.07	0.19	0	0	0.56	0.08
NM_164900	chr2L	10247501	10250479	-	10492	185	2793	691	0.25	0.44	0.88	0	0	0.56	0.13
NM_001169460	chr2L	10247501	10249466	-	828	2656	2793	691	0.69	0	0	0	0	0.56	0
NM_001169461	chr2L	10247501	10249709	-	585	2899	2793	691	0.64	0.05	0.14	0	0	0.56	0.07
NM_164902	chr2L	10250736	10251594	+	442	10235	1300	9377	0.57	0.13	0.87	0	0	0	0.23
NM_057614	chr2L	10251837	10254686	+	1543	9134	4392	6285	0.57	0	0	0	0	0	0
NM_135518	chr2L	10254609	10255884	-	5087	5590	6362	4315	0	0	0	0	0	0	0
[truncated: 21,569 more rows]

## Sheet: SIN3 220HA ceas
Annotation of SIN3 220HA peaks
# RefSeq: RefSeq ID
# chr: chromosome of a RefSeq gene
# txStart: 5' end of a RefSeq gene
# txEnd: 3' end site of a RefSeq gene
# strand: strand of a RefSeq gene
# dist u TSS: Distance to the nearest ChIP region's center upstream of transcription start site (bp)
# dist d TSS: Distance to the nearest ChIP region's center downstream of transcription start site (bp)
# dist u TTS: Distance to the nearest ChIP region's center upstream of transcription end site (bp)
# dist d TTS: Distance to the nearest ChIP region's center downstream of transcription end (bp)
# 2000bp u TSS: Occupancy rate of ChIP region in 2000bp upstream of transcription start site (0.0 - 1.0)
# 2000bp d TSS: Occupancy rate of ChIP region in 2000bp downstream of transcription start site (0.0 - 1.0)
# 1/3 gene: Occupancy rate of ChIP region in 1/3 gene (0.0 - 1.0)
# 2/3 gene: Occupancy rate of ChIP region in 2/3 gene (0.0 - 1.0)
# 3/3 gene: Occupancy rate of ChIP region in 3/3 gene (0.0 - 1.0)
# 2000bp d TTS: Occupancy rate of ChIP region in 2000bp downstream of transcriptino end (0.0 - 1.0)
# exons: Occupancy rate of ChIP regions in exons (0.0-1.0)
# Note that txStart and txEnd indicate 5' and 3' ends of genes whereas TSS and TTS transcription start and end sites in consideration of strand.
#name	chr	txStart	txEnd	strand	dist u TSS	dist d TSS	dist u TTS	dist d TTS	2000bp u TSS	2000bp d TSS	1/3 gene	2/3 gene	3/3 gene	2000bp d TTS	exons
NM_001169365	chr2L	7528	9484	+	NA	59604	NA	57648	0	0	0	0	0	0	0
NM_175941	chr2L	7528	9484	+	NA	59604	NA	57648	0	0	0	0	0	0	0
NM_164352	chr2L	9836	21372	-	45760	NA	57296	NA	0	0	0	0	0	0	0
NM_164351	chr2L	9836	21372	-	45760	NA	57296	NA	0	0	0	0	0	0	0
NM_164349	chr2L	9836	18583	-	48549	NA	57296	NA	0	0	0	0	0	0	0
NM_164350	chr2L	9836	21372	-	45760	NA	57296	NA	0	0	0	0	0	0	0
NM_164348	chr2L	9836	21372	-	45760	NA	57296	NA	0	0	0	0	0	0	0
NM_078715	chr2L	9836	18583	-	48549	NA	57296	NA	0	0	0	0	0	0	0
NM_001103573	chr2L	21918	25151	-	41981	NA	45214	NA	0	0	0	0	0	0	0
NM_164353	chr2L	25401	59242	-	7890	NA	41731	NA	0	0	0	0	0	0	0
NM_164354	chr2L	25401	59242	-	7890	NA	41731	NA	0	0	0	0	0	0	0
NM_001103575	chr2L	25401	59242	-	7890	NA	41731	NA	0	0	0	0	0	0	0
NM_001103574	chr2L	25401	59242	-	7890	NA	41731	NA	0	0	0	0	0	0	0
NM_134642	chr2L	67043	71390	+	NA	89	4258	1912	0.19	0.28	0.38	0	0	0.69	0.12
NM_134643	chr2L	72387	76211	+	5255	915	2909	18736	0.19	1	1	0.73	0	0	0.32
NM_001169367	chr2L	73484	76211	+	182	21463	2909	18736	0.73	0.55	1	0.22	0	0	0.14
NM_001169366	chr2L	74484	76211	+	1182	20463	2909	18736	1	0.05	0.19	0	0	0	0.07
NM_134644	chr2L	76445	77639	+	3143	18502	4337	17308	0.07	0	0	0	0	0	0
NM_080081	chr2L	82455	87382	-	7565	14080	12492	9153	0	0	0	0	0	0	0
NM_134645	chr2L	94751	102086	+	21449	196	7139	4578	0	0.18	0.15	0	0	0	0.03
NM_134646	chr2L	102381	104142	+	7434	4283	9195	2522	0	0	0	0	0	0	0
NM_134647	chr2L	103961	106718	-	1999	54	2703	9014	0.78	0.2	0.44	0	0	0	0.16
NM_205880	chr2L	106902	114432	+	238	1815	5715	6942	0.29	0.78	0.82	0.23	0	0	0.17
NM_164361	chr2L	107759	114432	+	1095	958	5715	6942	0.5	1	1	0	0	0	0.13
NM_164356	chr2L	107759	114432	+	1095	958	5715	6942	0.5	1	1	0	0	0	0.13
NM_164359	chr2L	107925	114432	+	1261	792	5715	6942	0.59	1	0.95	0	0	0	0.21
NM_164357	chr2L	107925	114432	+	1261	792	5715	6942	0.59	1	0.95	0	0	0	0.17
NM_080184	chr2L	107925	114432	+	1261	792	5715	6942	0.59	1	0.95	0	0	0	0.17
NM_164360	chr2L	108088	114433	+	1424	629	5716	6941	0.67	0.94	0.89	0	0	0	0.19
NM_164358	chr2L	108088	114433	+	1424	629	5716	6941	0.67	0.94	0.89	0	0	0	0.15
NM_164355	chr2L	108093	114433	+	1429	624	5716	6941	0.67	0.94	0.89	0	0	0	0.15
NM_164362	chr2L	109607	114432	+	890	11767	5715	6942	1	0.19	0.23	0	0	0	0.09
NM_134648	chr2L	115712	116117	-	5257	7400	5662	6995	0	0	0	0	0	0	0
NM_164365	chr2L	117078	120742	-	632	12025	4296	8361	0.88	0.25	0.41	0	0	0	0.15
NM_164364	chr2L	117078	121974	-	6803	600	4296	8361	0.27	0.86	1	0.06	0	0	0.41
NM_164363	chr2L	117078	121751	-	7026	377	4296	8361	0.38	0.75	0.97	0	0	0	0.05
NM_134649	chr2L	117078	120742	-	632	12025	4296	8361	0.88	0.25	0.41	0	0	0	0.12
NM_001038775	chr2L	117078	120742	-	632	12025	4296	8361	0.88	0.25	0.41	0	0	0	0.12
NM_001038774	chr2L	117078	120742	-	632	12025	4296	8361	0.88	0.25	0.41	0	0	0	0.12
NM_001038773	chr2L	117078	120742	-	632	12025	4296	8361	0.88	0.25	0.41	0	0	0	0.17
NM_001038772	chr2L	117078	120742	-	632	12025	4296	8361	0.88	0.25	0.41	0	0	0	0.09
NM_001038776	chr2L	122623	129241	-	26567	464	6154	1249	0.13	0.59	0.53	0	0	0.94	0.15
NM_134650	chr2L	122623	129241	-	26567	464	6154	1249	0.13	0.59	0.53	0	0	0.94	0.16
NM_164366	chr2L	122623	130791	-	25017	2014	6154	1249	0	0.35	0.52	0	0	0.94	0.05
NM_205881	chr2L	122623	130791	-	25017	2014	6154	1249	0	0.35	0.52	0	0	0.94	0.05
NM_164367	chr2L	132059	134472	+	3282	23749	5695	21336	0	0	0	0	0	0	0
NM_001169368	chr2L	132059	133995	+	3282	23749	5218	21813	0	0	0	0	0	0	0
NM_057222	chr2L	132059	134472	+	3282	23749	5695	21336	0	0	0	0	0	0	0
NM_164368	chr2L	138694	140992	-	14816	12215	17114	9917	0	0	0	0	0	0	0
NM_164369	chr2L	138697	140992	-	14816	12215	17111	9920	0	0	0	0	0	0	0
NM_001169369	chr2L	139445	140992	-	14816	12215	16363	10668	0	0	0	0	0	0	0
NM_164370	chr2L	141076	142978	-	12830	14201	14732	12299	0	0	0	0	0	0	0
NM_134653	chr2L	143308	144227	+	14531	12500	15450	11581	0	0	0	0	0	0	0
NM_134654	chr2L	144229	153288	-	2520	24511	11579	15452	0.22	0	0	0	0	0	0
NM_134656	chr2L	153538	155321	-	487	26544	2270	24761	0.72	0.23	0.78	0	0	0	0.23
NM_164372	chr2L	155332	156030	+	26555	476	222	2947	0.24	0.71	1	1	1	0.37	1
NM_001169372	chr2L	155332	156030	+	26555	476	222	2947	0.24	0.71	1	1	1	0.37	1
NM_164371	chr2L	155332	156030	+	26555	476	222	2947	0.24	0.71	1	1	1	0.37	1
NM_001169370	chr2L	155332	156030	+	26555	476	222	2947	0.24	0.71	1	1	1	0.37	1
NM_001169371	chr2L	155332	156030	+	26555	476	222	2947	0.24	0.71	1	1	1	0.37	1
NM_164373	chr2L	156028	156625	+	220	2949	817	2352	0.59	0.37	1	1	1	0.28	1
NM_134657	chr2L	156028	157666	+	220	2949	1858	1311	0.59	0.37	1	0.34	0	0.73	0.35
NM_001032044	chr2L	157835	158664	-	313	2856	1142	2027	0.94	0.28	1	0.65	0	0.46	0.52
NM_079979	chr2L	159033	203251	+	56	2021	20190	475	0.41	0.94	0.35	0.08	0	0.24	0.04
NM_164374	chr2L	159039	203251	+	62	2015	20190	475	0.42	0.94	0.35	0.08	0	0.24	0.04
NM_164375	chr2L	182870	203251	+	8420	191	20190	475	0.12	0.32	0.09	0	0	0.24	0.03
NM_078716	chr2L	203783	204782	+	57	3593	1056	2594	0.15	0.09	0.55	0	0	0	0.12
NM_134658	chr2L	204735	207297	-	79	3571	2641	1009	0.19	0.11	0.26	0	0	0.24	0.05
NM_134659	chr2L	207398	210506	+	22	14333	3130	11225	0.16	0.14	0.27	0	0	0	0.08
NM_164376	chr2L	210731	221946	-	2336	215	11000	3355	0.93	0.78	0.42	0	0	0	0.05
NM_001144289	chr2L	210731	250795	-	1629	1965	11000	3355	0.43	1	0.32	0.09	0.27	0	0
NM_078717	chr2L	210731	250795	-	1629	1965	11000	3355	0.43	1	0.32	0.09	0.27	0	0
NM_134661	chr2L	232513	233965	+	8231	16317	9683	14865	0	0	0	0	0	0	0
NM_080010	chr2L	251162	252331	-	93	3501	1262	2332	0.16	0.49	0.36	0	0.04	1	0.13
NM_164377	chr2L	252588	271732	-	63	19308	19207	164	0.33	0.12	0.04	0	0.01	0.49	0.1
NM_134663	chr2L	252588	271732	-	63	19308	19207	164	0.33	0.12	0.04	0	0.01	0.49	0.1
NM_134664	chr2L	263781	266688	-	5107	14264	8014	11357	0	0	0	0	0	0	0
NM_134665	chr2L	269087	271626	+	16663	2708	19202	169	0	0	0	0	0.17	0.33	0.06
NM_134667	chr2L	271911	274096	-	3204	287	1898	116	0.04	0.33	0.89	0	0.27	0.21	0.39
NM_134666	chr2L	273954	274766	+	145	3346	957	2534	0.33	0.11	0.79	0	0	0.07	0.26
NM_134668	chr2L	274739	277212	-	88	3403	2561	930	0.38	0.29	0.71	0	0	0.36	0.2
NM_078719	chr2L	277587	282167	+	287	5529	4867	949	0.48	0.19	0.25	0	0	0.47	0.08
NM_134669	chr2L	281969	283281	-	9562	165	1147	4669	0.15	0.32	1	0.45	0	0	0.54
NM_164378	chr2L	283384	286527	-	6316	3411	9459	268	0	0	0	0	0.19	0.37	0.16
NM_134670	chr2L	283384	285776	-	7067	2660	9459	268	0	0	0	0	0.25	0.37	0.14
NM_001103576	chr2L	283384	291010	-	1833	7894	9459	268	0.42	0	0	0	0.08	0.37	0.16
NM_134671	chr2L	287251	288919	-	3924	5803	5592	4135	0	0	0	0	0	0	0
NM_134672	chr2L	292465	293222	+	9349	378	379	1950	0.14	0.54	1	1	1	0.54	1
NM_057860	chr2L	293336	294679	-	493	1836	1836	493	0.61	0.54	0.54	0	0.39	0.58	0.32
NM_058006	chr2L	295108	297413	+	2265	64	2241	704	0.54	0.4	1	0.04	0.16	0.77	0.39
NM_057922	chr2L	297881	303955	+	2709	236	5838	2092	0.31	0.53	0.53	0	0	0.22	0.16
NM_205884	chr2L	305940	346549	+	7823	107	40502	11322	0.21	0.32	0.05	0	0	0	0.08
NM_057504	chr2L	305940	346549	+	7823	107	40502	11322	0.21	0.32	0.05	0	0	0	0.08
NM_205883	chr2L	310199	346549	+	4152	47672	40502	11322	0	0	0	0	0	0	0
NM_057503	chr2L	310199	346549	+	4152	47672	40502	11322	0	0	0	0	0	0	0
NM_205882	chr2L	312342	346549	+	6295	45529	40502	11322	0	0	0	0	0	0	0
NM_134673	chr2L	318356	319254	-	38617	13207	39515	12309	0	0	0	0	0	0	0
NM_134674	chr2L	320278	321246	-	36625	15199	37593	14231	0	0	0	0	0	0	0
NM_175942	chr2L	322130	322985	+	16083	35741	16938	34886	0	0	0	0	0	0	0
NM_164379	chr2L	325519	329761	-	28110	23714	32352	19472	0	0	0	0	0	0	0
NM_001038777	chr2L	327428	328518	-	29353	22471	30443	21381	0	0	0	0	0	0	0
NM_164380	chr2L	329990	332335	-	25536	26288	27881	23943	0	0	0	0	0	0	0
NM_164381	chr2L	355558	357868	-	3	51821	2313	49511	0.1	0.1	0.25	0	0	0	0.1
NM_134675	chr2L	355558	357868	-	3	51821	2313	49511	0.1	0.1	0.25	0	0	0	0.07
NM_164382	chr2L	378115	387439	+	20244	26127	29568	16803	0	0	0	0	0	0	0
NM_134676	chr2L	396594	402181	-	2061	44310	7648	38723	0.19	0	0	0	0	0	0
NM_057360	chr2L	404285	408049	+	43	10422	3807	6658	0.25	0.2	0.32	0	0	0	0.09
NM_205885	chr2L	408022	412885	-	1822	8643	6685	3780	0.47	0	0	0	0	0	0
NM_057471	chr2L	408022	414775	-	4971	68	6685	3780	0.35	0.41	0.37	0	0	0	0.07
NM_057981	chr2L	415068	418536	+	361	4678	3829	1210	0.56	0.2	0.35	0	0	0.51	0.11
NM_134677	chr2L	418429	419642	-	104	4935	1317	3722	0.58	0.2	1	0.01	0	0	0.34
NM_057282	chr2L	419930	420706	+	184	1423	960	647	0.35	0.43	1	0.28	0	0.27	0.34
NM_134678	chr2L	420892	421407	-	10011	54	461	1146	0.11	0.59	1	0.87	0	0.51	0.63
NM_134679	chr2L	421799	422435	+	446	9619	1082	8983	0.5	0	0	0	0	0	0
NM_134680	chr2L	423451	425291	+	2098	7967	3938	6127	0.09	0	0	0	0	0	0
NM_057492	chr2L	431252	448701	+	9899	166	16423	4015	0.23	0.5	0.17	0	0	0	0.12
NM_175944	chr2L	448253	453023	-	18742	307	4463	15975	0.28	0.58	0.73	0	0	0	0.08
NM_175943	chr2L	448253	453023	-	18742	307	4463	15975	0.28	0.58	0.73	0	0	0	0.16
NM_134681	chr2L	453110	454654	+	394	18655	1938	17111	0.63	0.23	0.9	0	0	0	0.31
NM_134682	chr2L	455542	458746	+	2826	16223	6030	13019	0.02	0	0	0	0	0	0
NM_175945	chr2L	460514	465607	-	6158	12891	11251	7798	0	0	0	0	0	0	0
NM_134683	chr2L	460514	465607	-	6158	12891	11251	7798	0	0	0	0	0	0	0
NM_134684	chr2L	473020	476176	+	1255	7526	4411	4370	1	0.11	0.2	0	0	0	0.06
NM_164384	chr2L	476437	479682	-	864	7917	4109	4672	1	0.15	0.29	0	0	0	0.14
NM_134685	chr2L	476437	479046	-	1500	7281	4109	4672	0.84	0	0	0	0	0	0
NM_057432	chr2L	523466	540539	+	26907	76	16997	421	0.2	0.28	0.1	0	0	0.49	0.12
NM_164385	chr2L	541234	542572	-	105	1612	1443	274	0.25	0.5	0.44	0	0.3	0.34	0.22
NM_057630	chr2L	541234	542572	-	105	1612	1443	274	0.25	0.5	0.44	0	0.3	0.34	0.22
NM_078720	chr2L	542775	544627	-	235	1950	2087	98	0.3	0.25	0.22	0	0.33	0.5	0.2
NM_164386	chr2L	545147	547096	+	285	7906	2234	5957	0.33	0.04	0.14	0	0	0	0.05
NM_080359	chr2L	545147	547096	+	285	7906	2234	5957	0.33	0.04	0.14	0	0	0	0.06
NM_001103577	chr2L	547413	549215	-	3838	4353	5640	2551	0	0	0	0	0	0	0
NM_078721	chr2L	547413	552454	-	599	7592	5640	2551	0.66	0.07	0.08	0	0	0	0.06
NM_205886	chr2L	553936	558762	-	858	5709	5684	883	0.49	0	0	0	0	0.73	0
NM_134686	chr2L	553936	558762	-	858	5709	5684	883	0.49	0	0	0	0	0.73	0
NM_134687	chr2L	559610	560525	+	6557	10	198	3644	0.14	0.35	0.96	0.32	1	0	0.81
NM_134688	chr2L	560793	563181	-	988	2854	3376	466	0.28	0	0	0	0	0.49	0
NM_134689	chr2L	564169	566479	+	0	0	2310	1748	0.14	0.14	0.37	0	0	0.32	0.12
NM_057946	chr2L	566365	568162	-	65	3993	1862	2196	0.22	0.16	0.53	0	0	0.04	0.19
NM_134690	chr2L	568345	572650	+	118	6047	4423	1742	0.25	0.13	0.18	0	0	0.3	0.02
NM_134691	chr2L	573032	574232	-	160	6005	1360	4805	0.25	0.09	0.47	0	0	0	0.16
NM_134692	chr2L	574498	575734	+	106	28233	1342	26997	0.23	0.12	0.58	0	0	0	0.18
NM_134693	chr2L	575710	576896	-	25835	2504	27021	1318	0	0	0	0	0	0.35	0
NM_057982	chr2L	577487	579549	+	3095	25244	5157	23182	0	0	0	0	0	0	0
NM_001144290	chr2L	583539	594810	-	7921	20418	19192	9147	0	0	0	0	0	0	0
NM_057601	chr2L	583539	594687	-	8044	20295	19192	9147	0	0	0	0	0	0	0
NM_134694	chr2L	602812	603562	+	81	208739	831	207989	0.18	0.1	0.79	0	0	0	0.28
NM_134695	chr2L	620432	621540	-	190011	18809	191119	17701	0	0	0	0	0	0	0
NM_144385	chr2L	624643	625453	+	21912	186908	22722	186098	0	0	0	0	0	0	0
NM_134696	chr2L	625662	628143	+	22931	185889	25412	183408	0	0	0	0	0	0	0
NM_078722	chr2L	640020	714968	-	96583	112237	171531	37289	0	0	0	0	0	0	0
NM_080186	chr2L	728411	730564	+	125680	83140	127833	80987	0	0	0	0	0	0	0
NM_001169373	chr2L	737211	741778	-	69773	139047	74340	134480	0	0	0	0	0	0	0
NM_001169374	chr2L	737211	744395	-	67156	141664	74340	134480	0	0	0	0	0	0	0
NM_058079	chr2L	737211	744395	-	67156	141664	74340	134480	0	0	0	0	0	0	0
NM_001169375	chr2L	752799	757520	+	150068	58752	154789	54031	0	0	0	0	0	0	0
NM_078723	chr2L	752799	762142	+	150068	58752	159411	49409	0	0	0	0	0	0	0
NM_164387	chr2L	756349	762142	+	153618	55202	159411	49409	0	0	0	0	0	0	0
NM_134697	chr2L	773574	774020	+	170843	37977	171289	37531	0	0	0	0	0	0	0
NM_144103	chr2L	776535	776892	+	173804	35016	174161	34659	0	0	0	0	0	0	0
NM_134698	chr2L	779203	779563	+	176472	32348	176832	31988	0	0	0	0	0	0	0
NM_078724	chr2L	780481	782886	+	177750	31070	180155	28665	0	0	0	0	0	0	0
NM_134699	chr2L	784335	786161	+	181604	27216	183430	25390	0	0	0	0	0	0	0
NM_057865	chr2L	786152	790795	-	20756	188064	25399	183421	0	0	0	0	0	0	0
NM_164388	chr2L	810645	811432	+	207914	906	208701	119	0	0.25	0	0	0.51	0.19	0.22
NM_134700	chr2L	811631	813389	+	80	4326	1838	2568	0.17	0.09	0.29	0	0	0	0.1
NM_134701	chr2L	813311	815951	-	6	4400	2646	1760	0.14	0.13	0.3	0	0	0.25	0.11
NM_134702	chr2L	816082	816976	+	125	3646	1019	2752	0.2	0.07	0.49	0	0	0	0.16
NM_134703	chr2L	817045	818445	-	1283	2488	2683	1088	0.48	0	0	0	0	0.27	0
NM_134704	chr2L	818078	819492	-	236	3535	1650	2121	0.54	0.12	0.51	0	0	0.08	0.18
NM_057808	chr2L	819963	821209	+	235	1446	1481	200	0.36	0.41	0.58	0	0.21	0.24	0.26
NM_001038778	chr2L	821417	824337	+	8	4614	2928	1694	0.54	0.14	0.29	0	0	0.35	0.1
NM_001169376	chr2L	821417	824337	+	8	4614	2928	1694	0.54	0.14	0.29	0	0	0.35	0.15
NM_134705	chr2L	821417	824337	+	8	4614	2928	1694	0.54	0.14	0.29	0	0	0.35	0.15
NM_134706	chr2L	824328	825861	-	170	4452	1703	2919	0.28	0.11	0.43	0	0	0	0.14
NM_164390	chr2L	825963	833245	+	4554	68	7214	7645	0.16	0.23	0.19	0	0	0	0.13
NM_164389	chr2L	825963	833245	+	4554	68	7214	7645	0.16	0.23	0.19	0	0	0	0.13
NM_057628	chr2L	825963	833245	+	4554	68	7214	7645	0.16	0.23	0.19	0	0	0	0.12
NM_164391	chr2L	833583	842691	-	3606	926	7307	7552	0	0.49	0.32	0	0	0	0
NM_001169378	chr2L	833583	842691	-	3606	926	7307	7552	0	0.49	0.32	0	0	0	0
NM_001169377	chr2L	833583	851071	-	1715	164	7307	7552	0.41	0.28	0.24	0.17	0	0	0.14
NM_057891	chr2L	833583	851061	-	1725	154	7307	7552	0.41	0.28	0.24	0.17	0	0	0.16
NM_164392	chr2L	833586	842691	-	3606	926	7304	7555	0	0.49	0.32	0	0	0	0
NM_001144292	chr2L	834690	851096	-	1690	189	6200	8659	0.4	0.29	0.26	0.18	0	0	0.01
NM_001144291	chr2L	834690	851061	-	1725	154	6200	8659	0.41	0.28	0.26	0.18	0	0	0.21
NM_134707	chr2L	851315	852709	-	77	1802	1471	408	0.19	0.41	0.47	0	0	0.4	0.13
NM_057917	chr2L	852766	854539	+	1859	20	1753	16574	0.41	0.16	0.54	0	0	0	0.18
NM_134708	chr2L	855336	856236	+	2550	15777	3450	14877	0	0	0	0	0	0	0
NM_134709	chr2L	860320	861696	+	7534	10793	8910	9417	0	0	0	0	0	0	0
NM_164395	chr2L	861848	868013	-	3100	15227	9265	9062	0	0	0	0	0	0	0
NM_164393	chr2L	861848	865861	-	5252	13075	9265	9062	0	0	0	0	0	0	0
NM_078725	chr2L	861848	868352	-	2761	15566	9265	9062	0	0	0	0	0	0	0
NR_003752	chr2L	865365	865493	-	5620	12707	5748	12579	0	0	0	0	0	0	0
NM_057892	chr2L	868674	869911	-	1202	17125	2439	15888	0.63	0	0	0	0	0	0
NM_001014455	chr2L	870463	874151	+	17677	650	3038	203525	0	0.63	0.99	0.04	0	0	0.15
NM_001014453	chr2L	870463	877050	+	17677	650	5937	200626	0	0.63	0.58	0	0	0	0.25
NM_001014452	chr2L	870463	874151	+	17677	650	3038	203525	0	0.63	0.99	0.04	0	0	0.17
NM_001014454	chr2L	871095	874151	+	18309	18	3038	203525	0.31	0.33	0.64	0	0	0	0.19
NM_057308	chr2L	877292	878270	+	6179	200384	7157	199406	0	0	0	0	0	0	0
NM_134711	chr2L	878174	885052	-	192624	13939	199502	7061	0	0	0	0	0	0	0
NM_057276	chr2L	898646	901318	+	27533	179030	30205	176358	0	0	0	0	0	0	0
NR_001599	chr2L	901490	901662	-	176014	30549	176186	30377	0	0	0	0	0	0	0
NR_002077	chr2L	901490	901654	-	176022	30541	176186	30377	0	0	0	0	0	0	0
NR_002078	chr2L	901490	901654	-	176022	30541	176186	30377	0	0	0	0	0	0	0
NM_134713	chr2L	914089	917805	+	42976	163587	46692	159871	0	0	0	0	0	0	0
NM_134714	chr2L	922794	958100	+	51681	154882	86987	119576	0	0	0	0	0	0	0
NM_001103578	chr2L	922794	958100	+	51681	154882	86987	119576	0	0	0	0	0	0	0
NM_134718	chr2L	1011420	1043225	-	34451	172112	66256	140307	0	0	0	0	0	0	0
NM_164401	chr2L	1011420	1048053	-	29623	176940	66256	140307	0	0	0	0	0	0	0
NM_164402	chr2L	1026106	1026897	-	50779	155784	51570	154993	0	0	0	0	0	0	0
NM_001169379	chr2L	1037274	1038533	+	166161	40402	167420	39143	0	0	0	0	0	0	0
NM_134717	chr2L	1037274	1038685	+	166161	40402	167572	38991	0	0	0	0	0	0	0
NM_164403	chr2L	1050876	1077811	-	30468	135	26800	179763	0.25	0.38	0.08	0	0	0	0.05
NM_078726	chr2L	1050876	1077811	-	30468	135	26800	179763	0.25	0.38	0.08	0	0	0	0.19
NM_078727	chr2L	1077979	1080805	+	303	30300	3129	27474	0.47	0.16	0.35	0	0	0	0.12
NM_134719	chr2L	1080912	1083378	+	3236	27367	5702	24901	0	0	0	0	0	0	0
NM_164404	chr2L	1083089	1102506	-	5773	24830	25190	5413	0	0	0	0	0	0	0
NM_205888	chr2L	1083089	1102506	-	5773	24830	25190	5413	0	0	0	0	0	0	0
NM_134720	chr2L	1083089	1102506	-	5773	24830	25190	5413	0	0	0	0	0	0	0
NM_001169380	chr2L	1083247	1102506	-	5773	24830	25032	5571	0	0	0	0	0	0	0
NM_001038779	chr2L	1099550	1102506	+	21874	8729	24830	5773	0	0	0	0	0	0	0
NM_134721	chr2L	1103482	1108369	-	20597	90	4797	25806	0.15	0.24	0.3	0	0	0	0.09
NM_134722	chr2L	1108538	1112702	+	259	20428	4423	16264	0.33	0.07	0.1	0	0	0	0.04
NM_134723	chr2L	1112987	1114140	+	4708	15979	5861	14826	0	0	0	0	0	0	0
NM_164405	chr2L	1114651	1128953	-	13	20674	14315	6372	0.44	0.42	0.18	0	0	0	0.19
NM_134724	chr2L	1114651	1119139	-	9827	10860	14315	6372	0	0	0	0	0	0	0
NM_134725	chr2L	1129234	1132413	+	268	18554	3447	15375	0.56	0.3	0.56	0	0	0	0.1
NM_134726	chr2L	1132329	1134120	-	13668	5154	15459	3363	0	0	0	0	0	0	0
NM_134727	chr2L	1134701	1141156	+	5735	13087	12190	6632	0	0	0	0	0	0	0
NM_134728	chr2L	1143202	1147395	+	14236	4586	18429	393	0	0	0	0	0	0.39	0
NM_134729	chr2L	1147832	1149451	+	44	2889	1663	1270	0.21	0.17	0.64	0	0	0.29	0.21
NM_134730	chr2L	1149444	1150673	-	48	2885	1277	1656	0.17	0.12	0.58	0	0	0.37	0.18
NM_134731	chr2L	1150782	1151764	+	61	7429	1043	6447	0.17	0.11	0.69	0	0	0	0.23
NM_001038781	chr2L	1151677	1156306	-	1905	5585	6534	956	0.63	0	0	0	0	0.29	0
NM_001038780	chr2L	1151677	1158264	-	6190	53	6534	956	0.55	0.61	0.55	0	0	0.29	0.09
NM_134733	chr2L	1158678	1160221	+	467	5776	2010	4233	0.81	0.35	1	0.34	0	0	0.55
NM_164406	chr2L	1160289	1163337	-	1117	5126	4165	2078	0.24	0	0	0	0	0.54	0
NM_134734	chr2L	1160289	1163882	-	572	5671	4165	2078	0.24	0	0	0	0	0.54	0
NM_134735	chr2L	1164469	1166432	+	15	5624	1978	3661	0.13	0.12	0.35	0	0	0	0.12
NM_164407	chr2L	1166559	1167213	+	2105	3534	2759	2880	0.07	0	0	0	0	0	0
NM_134736	chr2L	1166559	1167213	+	2105	3534	2759	2880	0.07	0	0	0	0	0	0
NM_079927	chr2L	1167168	1170079	-	14	5625	2925	2714	0.26	0.24	0.5	0	0	0	0.17
NM_164408	chr2L	1170233	1170847	+	140	2595	754	1981	0.32	0.18	1	0.75	0	0.23	0.53
NM_134737	chr2L	1170751	1172745	-	83	2652	2077	658	0.26	0.18	0.54	0	0	0.5	0.21
NM_134738	chr2L	1173010	1177500	+	182	4697	4672	207	0.31	0.13	0.17	0	0.02	0.22	0.09
NM_164409	chr2L	1177705	1182454	+	4877	2	4747	238098	0.12	0.12	0.15	0	0	0	0.07
NM_134739	chr2L	1177705	1182454	+	4877	2	4747	238098	0.12	0.12	0.15	0	0	0	0.05
NM_164411	chr2L	1177719	1182459	+	12	242833	4752	238093	0.12	0.11	0.14	0	0	0	0.04
NM_134740	chr2L	1182290	1184021	-	236531	6314	238262	4583	0	0	0	0	0	0	0
NM_134741	chr2L	1184087	1185698	+	6380	236465	7991	234854	0	0	0	0	0	0	0
NM_134742	chr2L	1186255	1196806	+	8548	234297	19099	223746	0	0	0	0	0	0	0
NM_134743	chr2L	1198598	1199189	-	221363	21482	221954	20891	0	0	0	0	0	0	0
NM_144101	chr2L	1200236	1201220	+	22529	220316	23513	219332	0	0	0	0	0	0	0
NM_134744	chr2L	1204240	1205252	+	26533	216312	27545	215300	0	0	0	0	0	0	0
NM_134746	chr2L	1219362	1229471	+	41655	201190	51764	191081	0	0	0	0	0	0	0
NM_134747	chr2L	1240037	1242205	+	62330	180515	64498	178347	0	0	0	0	0	0	0
NM_134748	chr2L	1256825	1293835	+	79118	163727	116128	126717	0	0	0	0	0	0	0
NM_057650	chr2L	1329160	1329904	+	151453	91392	152197	90648	0	0	0	0	0	0	0
NM_134750	chr2L	1334268	1334763	+	156561	86284	157056	85789	0	0	0	0	0	0	0
NM_001032045	chr2L	1341364	1342095	-	78457	164388	79188	163657	0	0	0	0	0	0	0
NM_001032046	chr2L	1343442	1344171	-	76381	166464	77110	165735	0	0	0	0	0	0	0
NM_164412	chr2L	1344479	1345144	+	166772	76073	167437	75408	0	0	0	0	0	0	0
NM_058060	chr2L	1344479	1345144	+	166772	76073	167437	75408	0	0	0	0	0	0	0
NM_134751	chr2L	1351859	1352869	-	67683	175162	68693	174152	0	0	0	0	0	0	0
NM_134752	chr2L	1352969	1354109	-	66443	176402	67583	175262	0	0	0	0	0	0	0
NM_164414	chr2L	1354098	1354919	-	65633	177212	66454	176391	0	0	0	0	0	0	0
NM_164413	chr2L	1354098	1354919	-	65633	177212	66454	176391	0	0	0	0	0	0	0
NM_134754	chr2L	1354910	1355924	-	64628	178217	65642	177203	0	0	0	0	0	0	0
NM_001169381	chr2L	1358924	1359780	-	60772	182073	61628	181217	0	0	0	0	0	0	0
NM_164415	chr2L	1358924	1359784	-	60768	182077	61628	181217	0	0	0	0	0	0	0
NM_175946	chr2L	1359982	1361732	-	58820	184025	60570	182275	0	0	0	0	0	0	0
NM_164416	chr2L	1368101	1369047	+	190394	52451	191340	51505	0	0	0	0	0	0	0
NM_134755	chr2L	1368101	1369047	+	190394	52451	191340	51505	0	0	0	0	0	0	0
NM_080531	chr2L	1380085	1420449	-	103	242742	40467	202378	0.17	0.07	0.01	0	0	0	0.02
NR_001600	chr2L	1432710	1432921	+	12158	1233	12369	1022	0	0.41	0	0	0	0.41	0
NM_164418	chr2L	1492313	1493570	+	58370	10536	59627	9279	0	0	0	0	0	0	0
NM_175947	chr2L	1494089	1495456	+	60146	8760	61513	7393	0	0	0	0	0	0	0
NM_164419	chr2L	1495746	1496979	+	61803	7103	63036	5870	0	0	0	0	0	0	0
NM_164420	chr2L	1497253	1498435	+	63310	5596	64492	4414	0	0	0	0	0	0	0
NM_164423	chr2L	1498454	1500286	-	2563	66343	4395	64511	0	0	0	0	0	0	0
NM_164425	chr2L	1498454	1500429	-	2420	66486	4395	64511	0	0	0	0	0	0	0
NM_164424	chr2L	1498454	1500438	-	2411	66495	4395	64511	0	0	0	0	0	0	0
NM_164421	chr2L	1498454	1500760	-	2089	66817	4395	64511	0.13	0	0	0	0	0	0
NM_164422	chr2L	1498454	1500760	-	2089	66817	4395	64511	0.13	0	0	0	0	0	0
NM_134757	chr2L	1498454	1500286	-	2563	66343	4395	64511	0	0	0	0	0	0	0
NM_134758	chr2L	1500834	1502903	-	108460	54	2015	66891	0.15	0.2	0.59	0	0	0	0.19
NM_134759	chr2L	1516790	1517478	-	93885	14629	94573	13941	0	0	0	0	0	0	0
NM_134760	chr2L	1517531	1518184	-	93179	15335	93832	14682	0	0	0	0	0	0	0
NM_001144293	chr2L	1517531	1518145	-	93218	15296	93832	14682	0	0	0	0	0	0	0
NM_078729	chr2L	1520612	1522151	+	17763	90751	19302	89212	0	0	0	0	0	0	0
NM_058077	chr2L	1522690	1524259	+	19841	88673	21410	87104	0	0	0	0	0	0	0
NM_134763	chr2L	1555158	1607617	+	52309	56205	104768	3746	0	0	0	0	0	0	0
NM_134761	chr2L	1584863	1587155	-	24208	84306	26500	82014	0	0	0	0	0	0	0
NM_001103579	chr2L	1584863	1587156	-	24207	84307	26500	82014	0	0	0	0	0	0	0
NM_134764	chr2L	1595042	1611125	-	238	108276	16321	92193	0.35	0.11	0.04	0	0	0	0.08
NM_134765	chr2L	1611420	1612578	+	57	2540	1215	1382	0.26	0.2	1	0.04	0	0.36	0.39
NM_164426	chr2L	1612685	1614182	-	52609	222	1275	1322	0.07	0.29	1	0.17	0	0.46	0.23
NM_080009	chr2L	1612685	1614182	-	52609	222	1275	1322	0.07	0.29	1	0.17	0	0.46	0.21
NM_164430	chr2L	1651259	1698632	+	37299	15532	5601	6430	0	0	0.09	0.17	0.04	0	0
NM_164429	chr2L	1667846	1698619	+	1055	1228	5588	6443	1	0.9	0.19	0	0.05	0	0.02
NM_164428	chr2L	1667846	1698632	+	1055	1228	5601	6430	1	0.9	0.19	0	0.05	0	0.02
NM_134766	chr2L	1667846	1698632	+	1055	1228	5601	6430	1	0.9	0.19	0	0.05	0	0.02
NM_057657	chr2L	1704903	1706962	+	11872	159	1900	3458	0.06	0.22	0.63	0	0	0	0.12
NM_134768	chr2L	1707131	1710415	-	5	5353	3289	2069	0.14	0.14	0.25	0	0	0.1	0.09
NM_134769	chr2L	1710465	1711466	+	45	10743	1046	9742	0.16	0.12	0.71	0	0	0	0.22
NM_134770	chr2L	1711299	1715861	-	5347	5441	9909	879	0	0	0	0	0	0.28	0
NM_134771	chr2L	1716891	1724391	-	3806	3183	4317	6471	0	0	0	0.27	0	0	0
NM_058073	chr2L	1724973	1727735	-	462	6527	3224	3765	0.63	0.16	0.36	0	0	0	0.05
NM_164433	chr2L	1724973	1728415	-	3886	218	3224	3765	0.29	0.5	0.88	0	0	0	0.22
NM_164432	chr2L	1724973	1728459	-	3842	262	3224	3765	0.27	0.53	0.91	0	0	0	0.25
NM_164434	chr2L	1724973	1729578	-	2723	1381	3224	3765	0	0.71	0.62	0.41	0	0	0.17
NM_164431	chr2L	1724973	1729629	-	2672	1432	3224	3765	0	0.68	0.59	0.43	0	0	0.19
NM_001169382	chr2L	1725059	1727735	-	462	6527	3138	3851	0.63	0.16	0.37	0	0	0	0.09
NM_164435	chr2L	1728734	1729575	+	537	3567	1378	2726	0.66	0.13	0.91	0	0	0	0.3
NM_134772	chr2L	1729945	1731070	+	1748	2356	2873	1231	0.52	0	0	0	0	0.21	0
NM_134773	chr2L	1731357	1732356	-	19718	55	944	3160	0.08	0.13	0.8	0	0	0	0.24
NM_164436	chr2L	1732525	1750613	+	224	19549	18312	1461	0.21	0	0	0	0	0.17	0
NM_134774	chr2L	1737468	1750613	+	5167	14606	18312	1461	0	0	0	0	0	0.17	0
NM_134775	chr2L	1750686	1752116	-	132673	42	1388	18385	0.07	0.11	0.45	0	0	0	0.15
NM_134776	chr2L	1752348	1752850	+	274	132441	776	131939	0.17	0	0	0	0	0	0
NM_164437	chr2L	1755252	1756451	-	128338	4377	129537	3178	0	0	0	0	0	0	0
NM_134777	chr2L	1758285	1759078	-	125711	7004	126504	6211	0	0	0	0	0	0	0
NM_164438	chr2L	1784061	1785286	+	31987	100728	33212	99503	0	0	0	0	0	0	0
NM_164439	chr2L	1790616	1791823	-	92966	39749	94173	38542	0	0	0	0	0	0	0
NM_001014456	chr2L	1792056	1793268	-	91521	41194	92733	39982	0	0	0	0	0	0	0
NM_164440	chr2L	1793667	1794917	-	89872	42843	91122	41593	0	0	0	0	0	0	0
NM_164441	chr2L	1821269	1823331	-	61458	71257	63520	69195	0	0	0	0	0	0	0
NM_164442	chr2L	1824403	1826055	-	58734	73981	60386	72329	0	0	0	0	0	0	0
NM_134779	chr2L	1831791	1832557	-	52232	80483	52998	79717	0	0	0	0	0	0	0
NM_164443	chr2L	1836629	1858551	+	84555	48160	106477	26238	0	0	0	0	0	0	0
NM_205889	chr2L	1836629	1858551	+	84555	48160	106477	26238	0	0	0	0	0	0	0
NM_164444	chr2L	1858608	1880644	-	4145	128570	26181	106534	0	0	0	0	0	0	0
NM_134784	chr2L	1869866	1870956	+	117792	14923	118882	13833	0	0	0	0	0	0	0
NM_134785	chr2L	1882414	1884056	-	733	131982	2375	130340	0.31	0	0	0	0	0	0
NM_134786	chr2L	1884983	1943818	+	194	89327	59029	30492	0.25	0.06	0.01	0	0	0	0.02
NM_001103581	chr2L	1884983	1943461	+	194	89327	58672	30849	0.25	0.06	0.01	0	0	0	0.02
NM_001103580	chr2L	1911743	1943818	+	26954	62567	59029	30492	0	0	0	0	0	0	0
NM_001042862	chr2L	1928410	1943818	+	43621	45900	59029	30492	0	0	0	0	0	0	0
NM_001042863	chr2L	1928410	1943818	+	43621	45900	59029	30492	0	0	0	0	0	0	0
NM_144097	chr2L	1945224	1945709	-	28601	60920	29086	60435	0	0	0	0	0	0	0
NM_001032047	chr2L	1945839	1947359	-	26951	62570	28471	61050	0	0	0	0	0	0	0
NM_134787	chr2L	1950234	1954519	-	19791	69730	24076	65445	0	0	0	0	0	0	0
NM_134788	chr2L	1974144	1975422	+	89355	166	1112	5518	0	0.17	0.8	0	0	0	0.32
NM_134789	chr2L	1976541	1980612	-	328	6302	4399	2231	0.6	0.03	0.05	0	0	0	0.02
NM_134790	chr2L	1981309	1981927	+	369	900	987	282	0.38	0.25	0.14	0	0	0.23	0.06
NM_134791	chr2L	1982233	1984512	+	24	5044	2303	2765	0.53	0.1	0.28	0	0	0	0.1
NM_164446	chr2L	1984511	1986955	-	322	4746	2766	2302	0.5	0.18	0.43	0	0	0	0.1
NM_164445	chr2L	1984511	1987761	-	1738	484	2766	2302	0.4	0.58	1	0.07	0	0	0.11
NM_134792	chr2L	1984511	1987761	-	1738	484	2766	2302	0.4	0.58	1	0.07	0	0	0.38
NM_134793	chr2L	1988290	1988949	+	1013	1209	1672	550	0.68	0.34	0	0	0	0.34	0
NM_164447	chr2L	1991580	1992152	-	17820	2653	18392	2081	0	0	0	0	0	0.13	0
NM_001014457	chr2L	1991745	1992152	-	17820	2653	18227	2246	0	0	0	0	0	0.05	0
NM_001014458	chr2L	1997101	2006307	-	3665	16808	12871	7602	0	0	0	0	0	0	0
NM_144096	chr2L	2006762	2007193	-	2779	17694	3210	17263	0	0	0	0	0	0	0
NM_144095	chr2L	2008529	2008855	+	19030	1443	19356	1117	0	0.44	0	0	0	0.44	0
NM_001103583	chr2L	2010117	2030536	+	145	28318	20564	7899	0.29	0.15	0.04	0	0	0	0.06
NM_001103582	chr2L	2017539	2030536	+	7567	20896	20564	7899	0	0	0	0	0	0	0
NM_134796	chr2L	2024042	2030536	+	14070	14393	20564	7899	0	0	0	0	0	0	0
NM_144381	chr2L	2032634	2035936	-	2499	25964	5801	22662	0.2	0	0	0	0	0	0
NM_001144294	chr2L	2036455	2037247	-	1188	27275	1980	26483	0.86	0	0	0	0	0	0
NM_057405	chr2L	2037801	2044373	+	27829	634	5938	1172	0.14	0.77	0.7	0	0	0.2	0.05
NM_164448	chr2L	2038019	2044373	+	28047	416	5938	1172	0.25	0.66	0.62	0	0	0.2	0.05
NM_164449	chr2L	2039732	2044373	+	1297	5813	5938	1172	0.81	0	0	0	0	0.2	0
NM_164451	chr2L	2045524	2048054	+	7089	21	2509	82493	0.09	0.11	0.26	0	0	0	0.08
NM_078730	chr2L	2054588	2057967	+	9043	75959	12422	72580	0	0	0	0	0	0	0
NM_001014459	chr2L	2058858	2109878	-	20669	64333	71689	13313	0	0	0	0	0	0	0
NM_134800	chr2L	2079976	2081286	+	34431	50571	35741	49261	0	0	0	0	0	0	0
NM_134801	chr2L	2128214	2129211	-	1336	83666	2333	82669	0.42	0	0	0	0	0	0
NM_164453	chr2L	2130814	2137296	+	267	14380	6749	7898	0.34	0.07	0.07	0	0	0	0.05
NM_001032048	chr2L	2130814	2137054	+	267	14380	6507	8140	0.34	0.07	0.07	0	0	0	0.05
NM_164454	chr2L	2137349	2145175	-	19	14628	7845	6802	0.18	0.11	0.08	0	0	0	0.04
NM_134802	chr2L	2137349	2145175	-	19	14628	7845	6802	0.18	0.11	0.08	0	0	0	0.04
NM_134803	chr2L	2145496	2147287	-	129	2093	1920	302	0.24	0.18	0.38	0	0	0.23	0.13
NM_134804	chr2L	2147518	2151664	+	102	4322	4248	176	0.23	0.13	0.18	0	0.1	0.25	0.1
NM_164456	chr2L	2151663	2155390	+	4247	177	3550	5899	0.07	0.25	0.4	0	0	0	0.16
NM_134805	chr2L	2151663	2155390	+	4247	177	3550	5899	0.07	0.25	0.4	0	0	0	0.17
NM_134806	chr2L	2155759	2156791	+	3919	5530	4951	4498	0	0	0	0	0	0	0
NM_164457	chr2L	2156483	2161522	-	1419	233	4806	4643	0.92	0.45	0.54	0	0	0	0.07
NM_078731	chr2L	2156483	2178749	-	13607	458	4806	4643	0.25	0.71	0.43	0	0.4	0	0.19
NM_134808	chr2L	2189912	2192372	-	1184	16	2444	11621	0.48	0.09	0.22	0	0	0	0.12
NM_164458	chr2L	2189915	2192372	-	1184	16	2441	11624	0.48	0.09	0.22	0	0	0	0.14
NM_001103584	chr2L	2192524	2193010	-	546	654	1032	168	0.4	0.17	0	0	0	0.17	0
NM_001103585	chr2L	2203903	2206028	-	8146	3205	10271	1080	0	0	0	0	0	0.8	0
NM_001103586	chr2L	2206795	2208906	-	5268	6083	7379	3972	0	0	0	0	0	0	0
NM_134810	chr2L	2209571	2212571	-	1603	9748	4603	6748	0.44	0	0	0	0	0	0
NM_057592	chr2L	2212737	2214179	-	2711	5	1437	9914	0.26	0.24	1	0.01	0	0	0.3
NM_001103587	chr2L	2214311	2215147	+	137	2579	973	1743	0.31	0.26	1	0.24	0	0.51	0.45
NM_134811	chr2L	2214971	2216298	-	592	2124	1919	797	0.68	0.26	0.38	0	0	0.48	0.13
NM_144094	chr2L	2216502	2217231	-	4163	341	388	2328	0.21	0.55	1	1	1	0.26	1
NM_001144295	chr2L	2216502	2217231	-	4163	341	388	2328	0.21	0.55	1	1	1	0.26	1
NM_134812	chr2L	2217362	2220625	+	472	4032	3735	769	0.62	0.14	0.27	0	0.15	0.85	0.14
NM_164461	chr2L	2220766	2225554	+	3876	628	4160	1221	0.15	0.78	0.98	0	0	0.7	0.08
NM_134813	chr2L	2222105	2225554	+	711	4670	4160	1221	0.82	0.11	0.2	0	0	0.7	0.08
NM_164462	chr2L	2222656	2225554	+	1262	4119	4160	1221	0.84	0	0	0	0	0.7	0
NM_164463	chr2L	2223199	2225554	+	1805	3576	4160	1221	0.57	0	0	0	0	0.7	0
NM_134815	chr2L	2225548	2226840	-	1474	65	1227	4154	0.93	0.38	1	0.77	0	0	0.5
NM_001103588	chr2L	2225548	2226285	-	490	4891	1227	4154	0.93	0.1	0.85	0	0	0	0.31
NM_134814	chr2L	2226522	2231096	+	5128	253	2782	5751	0.22	0.93	0.91	0.64	0	0	0.32
NM_001014460	chr2L	2226522	2231088	+	5128	253	2774	5759	0.22	0.93	0.91	0.64	0	0	0.32
NM_001032049	chr2L	2226522	2230413	+	5128	253	2099	6434	0.22	0.93	0.9	0.93	0	0	0.44
NM_134820	chr2L	2231776	2236826	-	21	8512	5071	3462	0.11	0.09	0.11	0	0	0	0.04
NM_134816	chr2L	2237131	2238245	-	119131	1398	120245	284	0	0.21	0	0	0	0.21	0
NM_164466	chr2L	2238345	2239365	-	118011	2518	119031	1498	0	0	0	0	0	0.21	0
NM_164467	chr2L	2239407	2240593	-	116783	3746	117969	2560	0	0	0	0	0	0	0
NM_134817	chr2L	2242377	2244415	+	5530	114999	7568	112961	0	0	0	0	0	0	0
NM_164468	chr2L	2244672	2245257	+	7825	112704	8410	112119	0	0	0	0	0	0	0
NM_078732	chr2L	2250532	2251270	-	106106	14423	106844	13685	0	0	0	0	0	0	0
NM_164469	chr2L	2251583	2252330	-	105046	15483	105793	14736	0	0	0	0	0	0	0
NM_164470	chr2L	2253078	2253834	+	16231	104298	16987	103542	0	0	0	0	0	0	0
NM_134818	chr2L	2254174	2255050	-	102326	18203	103202	17327	0	0	0	0	0	0	0
NM_164471	chr2L	2263463	2264085	+	26616	93913	27238	93291	0	0	0	0	0	0	0
NM_134819	chr2L	2263463	2264239	+	26616	93913	27392	93137	0	0	0	0	0	0	0
NM_001038782	chr2L	2264454	2265311	-	92065	28464	92922	27607	0	0	0	0	0	0	0
NM_164472	chr2L	2268355	2269093	-	88283	32246	89021	31508	0	0	0	0	0	0	0
NM_134821	chr2L	2285173	2285902	+	48326	72203	49055	71474	0	0	0	0	0	0	0
NM_164473	chr2L	2286049	2286844	-	70532	49997	71327	49202	0	0	0	0	0	0	0
NM_134822	chr2L	2288494	2289370	-	68006	52523	68882	51647	0	0	0	0	0	0	0
NM_134823	chr2L	2290328	2290622	-	66754	53775	67048	53481	0	0	0	0	0	0	0
NM_164474	chr2L	2300118	2300717	+	63271	57258	63870	56659	0	0	0	0	0	0	0
NM_134824	chr2L	2308026	2308671	+	71179	49350	71824	48705	0	0	0	0	0	0	0
NM_134825	chr2L	2308757	2357332	-	44	120485	48619	71910	0.13	0.08	0.01	0	0	0	0.1
NM_001014461	chr2L	2308757	2357323	-	53	120476	48619	71910	0.13	0.08	0.01	0	0	0	0.09
NM_001032399	chr2L	2311692	2358176	+	74845	45684	800	5844	0	0	0	0	0.03	0	0
NM_164479	chr2L	2359545	2364952	-	9747	932	4475	2169	0.47	1	1	0.56	0	0.02	0.04
NM_164478	chr2L	2359545	2364721	-	9978	701	4475	2169	0.59	1	1	0.49	0	0.02	0.05
NM_164477	chr2L	2359545	2364697	-	10002	677	4475	2169	0.6	1	1	0.49	0	0.02	0.19
NM_164476	chr2L	2359545	2365362	-	9337	1342	4475	2169	0.27	1	1	0.66	0	0.02	0.15
NM_164475	chr2L	2359545	2362761	-	1259	5385	4475	2169	1	0.31	0.58	0	0	0.02	0.05
NM_078733	chr2L	2359545	2363501	-	519	6125	4475	2169	1	0.68	1	0.03	0	0.02	0.05
NM_134829	chr2L	2365334	2370108	+	1314	9365	6088	4591	1	0.28	0.35	0	0	0	0.1
NM_164480	chr2L	2365346	2370114	+	1326	9353	6094	4585	1	0.28	0.35	0	0	0	0.01
NM_134830	chr2L	2370155	2371524	-	3175	7504	4544	6135	0	0	0	0	0	0	0
NM_134831	chr2L	2372509	2374511	-	188	10491	2190	8489	0.82	0.19	0.57	0	0	0	0.02
NM_134832	chr2L	2374688	2375696	+	10668	11	997	683	0.28	0.82	1	0.73	0.22	0.72	0.63
NM_134833	chr2L	2375893	2380514	+	1194	486	4135	582	0.71	0.62	0.81	0	0	0.21	0.07
NM_164481	chr2L	2376186	2380514	+	1487	193	4135	582	0.82	0.48	0.66	0	0	0.21	0.02
NM_134834	chr2L	2381139	2383075	+	43	2053	1979	117	0.13	0.17	0.26	0	0.17	0.17	0.15
NM_134835	chr2L	2383298	2384731	+	106	109601	1539	108168	0.17	0.06	0.25	0	0	0	0.09
NM_134836	chr2L	2384760	2385792	-	107107	2600	108139	1568	0	0	0	0	0	0.23	0
NM_134837	chr2L	2400305	2410668	+	17113	92594	27476	82231	0	0	0	0	0	0	0
NM_134838	chr2L	2410883	2412129	-	80770	28937	82016	27691	0	0	0	0	0	0	0
NM_164483	chr2L	2415433	2416656	-	76243	33464	77466	32241	0	0	0	0	0	0	0
NM_164482	chr2L	2415433	2416720	-	76179	33528	77466	32241	0	0	0	0	0	0	0
NM_001103589	chr2L	2416808	2417965	-	74934	34773	76091	33616	0	0	0	0	0	0	0
NM_001103590	chr2L	2418421	2420010	-	72889	36818	74478	35229	0	0	0	0	0	0	0
NM_134840	chr2L	2420807	2422915	+	37615	72092	39723	69984	0	0	0	0	0	0	0
NM_057963	chr2L	2428453	2459609	+	45261	64446	76417	33290	0	0	0	0	0	0	0
NM_164485	chr2L	2449060	2459609	+	65868	43839	76417	33290	0	0	0	0	0	0	0
NM_164486	chr2L	2451006	2459609	+	67814	41893	76417	33290	0	0	0	0	0	0	0
NM_164487	chr2L	2451241	2459609	+	68049	41658	76417	33290	0	0	0	0	0	0	0
NM_164488	chr2L	2454738	2459609	+	71546	38161	76417	33290	0	0	0	0	0	0	0
NM_134841	chr2L	2489753	2490119	-	2780	106927	3146	106561	0	0	0	0	0	0	0
NM_205892	chr2L	2490204	2492666	-	233	109474	2695	107012	0.44	0.21	0.5	0	0	0	0.15
NM_205891	chr2L	2490204	2492666	-	233	109474	2695	107012	0.44	0.21	0.5	0	0	0	0.15
NM_001144296	chr2L	2490204	2492666	-	233	109474	2695	107012	0.44	0.21	0.5	0	0	0	0.15
NM_001144297	chr2L	2490204	2492666	-	233	109474	2695	107012	0.44	0.21	0.5	0	0	0	0.15
NM_164490	chr2L	2492954	2497357	+	55	82135	4458	77732	0.35	0.3	0.4	0	0	0	0.2
NM_164489	chr2L	2492954	2498234	+	55	82135	5335	76855	0.35	0.3	0.34	0	0	0	0.13
NM_057692	chr2L	2492954	2498846	+	55	82135	5947	76243	0.35	0.3	0.3	0	0	0	0.11
NM_175949	chr2L	2492954	2498846	+	55	82135	5947	76243	0.35	0.3	0.3	0	0	0	0.11
NM_134842	chr2L	2517195	2518037	-	57052	25138	57894	24296	0	0	0	0	0	0	0
NM_134843	chr2L	2551143	2552844	-	22245	59945	23946	58244	0	0	0	0	0	0	0
NM_134844	chr2L	2562904	2564848	-	10241	71949	12185	70005	0	0	0	0	0	0	0
NM_134845	chr2L	2564881	2573047	-	2042	80148	10208	71982	0.1	0	0	0	0	0	0
NM_001103591	chr2L	2573424	2575080	-	9	82181	1665	80525	0.13	0.12	0.44	0	0	0	0.13
NM_058092	chr2L	2573424	2575080	-	9	82181	1665	80525	0.13	0.12	0.44	0	0	0	0.13
NM_134846	chr2L	2575276	2577006	-	3008	1917	4738	187	0	0.17	0	0	0.11	0.22	0.04
NM_134847	chr2L	2577670	2579180	+	2581	2344	4091	834	0	0.07	0	0	0	0.49	0
NM_001144298	chr2L	2579216	2580056	-	4763	42	798	4127	0.22	0.26	1	0.89	0	0	0.58
NM_134848	chr2L	2579216	2580038	-	4781	24	798	4127	0.23	0.26	1	0.86	0	0	0.61
NM_134849	chr2L	2580290	2581114	+	276	4529	1100	3705	0.38	0.11	0.77	0	0	0	0.28
NM_134850	chr2L	2581436	2585448	-	145023	39	3383	1422	0.08	0.4	0.6	0	0	0.49	0.09
NM_001103592	chr2L	2588853	2592775	+	3444	141618	7366	137696	0	0	0	0	0	0	0
NM_134852	chr2L	2610145	2611285	+	24736	120326	25876	119186	0	0	0	0	0	0	0
NM_134853	chr2L	2646685	2647645	-	82826	62236	83786	61276	0	0	0	0	0	0	0
NM_175950	chr2L	2648439	2652291	-	78180	66882	82032	63030	0	0	0	0	0	0	0
NM_134854	chr2L	2653111	2653931	+	67702	77360	68522	76540	0	0	0	0	0	0	0
NM_078734	chr2L	2654124	2655461	+	68715	76347	70052	75010	0	0	0	0	0	0	0
NM_164491	chr2L	2655393	2660830	+	69984	75078	75421	69641	0	0	0	0	0	0	0
NM_134855	chr2L	2665109	2666195	+	79700	65362	80786	64276	0	0	0	0	0	0	0
NM_078735	chr2L	2669822	2672159	+	84413	60649	86750	58312	0	0	0	0	0	0	0
NM_175951	chr2L	2670922	2672159	+	85513	59549	86750	58312	0	0	0	0	0	0	0
NM_164492	chr2L	2674824	2719431	+	89415	55647	134022	11040	0	0	0	0	0	0	0
NM_205893	chr2L	2677732	2719431	+	92323	52739	134022	11040	0	0	0	0	0	0	0
NM_134856	chr2L	2695374	2696437	-	34034	111028	35097	109965	0	0	0	0	0	0	0
NM_134859	chr2L	2730105	2739832	+	144696	366	8054	260	0.05	0.79	0.52	0	0.04	0.32	0.15
NM_164495	chr2L	2730125	2739832	+	144716	346	8054	260	0.06	0.79	0.51	0	0.04	0.32	0.17
NM_164493	chr2L	2730125	2739832	+	144716	346	8054	260	0.06	0.79	0.51	0	0.04	0.32	0.17
NM_164494	chr2L	2730837	2739832	+	366	941	8054	260	0.41	0.47	0.31	0	0.04	0.32	0.07
NM_164496	chr2L	2739985	2743377	+	8207	107	3285	1749	0.14	0.24	0.43	0	0	0.4	0.08
NM_080360	chr2L	2740041	2743376	+	8263	51	3284	1750	0.17	0.22	0.39	0	0	0.4	0.09
NM_001144299	chr2L	2740041	2741097	+	8263	51	1005	4029	0.17	0.22	1	0.23	0	0	0.31
NM_164497	chr2L	2740994	2743377	+	902	4132	3285	1749	0.38	0	0	0	0	0.4	0
NM_134860	chr2L	2743365	2744934	-	192	4842	1761	3273	0.37	0.17	0.67	0	0	0	0.19
NM_134861	chr2L	2745101	2746944	+	5009	25	1818	1708	0.26	0.28	0.92	0	0	0.41	0.26
NM_057328	chr2L	2746879	2748522	-	130	3396	1773	1753	0.81	0.2	0.72	0	0	0.39	0.22
NM_134862	chr2L	2752798	2756606	+	2356	467	118	3247	1	1	1	1	0.74	0.15	0.93
NM_164498	chr2L	2753233	2756606	+	2791	32	118	3247	1	1	1	1	0.7	0.15	0.94
NM_164499	chr2L	2758426	2759710	-	143	3222	1427	1938	0.32	0.17	0.8	0	0	0.24	0.27
NM_001032050	chr2L	2758426	2759710	-	143	3222	1427	1938	0.32	0.17	0.8	0	0	0.24	0.27
NM_134864	chr2L	2759914	2763610	+	61	5990	3757	2294	0.27	0.21	0.35	0	0	0.18	0.11
NM_134865	chr2L	2764075	2765686	-	218	5833	1829	4222	0.89	0.22	0.81	0	0	0	0.24
NM_134866	chr2L	2766234	2767154	+	330	1291	1250	371	0.49	0.89	1	0.29	1	0.56	0.82
NM_058070	chr2L	2767280	2768166	-	1805	641	245	1376	0.35	0.89	1	1	1	0.89	1
NM_058115	chr2L	2767911	2768613	+	386	2060	1088	1358	0.89	0.35	1	0.56	0	0.4	0.49
NM_057873	chr2L	2768589	2770066	-	38009	95	1382	1064	0.15	0.35	1	0	0	0.75	0.33
NM_205896	chr2L	2768598	2770066	-	38009	95	1373	1073	0.15	0.35	1	0.01	0	0.75	0.34
NM_205895	chr2L	2768604	2770066	-	38009	95	1367	1079	0.15	0.35	1	0.01	0	0.75	0.34
NM_205894	chr2L	2768617	2770066	-	38009	95	1354	1092	0.15	0.35	1	0.02	0	0.75	0.34
NM_134867	chr2L	2770136	2770904	+	165	37939	933	37171	0.35	0.12	0.91	0	0	0	0.26
NM_164500	chr2L	2770193	2770904	+	222	37882	933	37171	0.35	0.09	0.74	0	0	0	0.27
NM_134868	chr2L	2770937	2771735	-	36340	1764	37138	966	0	0.32	0	0	0	0.4	0
NM_164502	chr2L	2780740	2799970	-	8105	29999	27335	10769	0	0	0	0	0	0	0
NM_164501	chr2L	2780740	2799970	-	8105	29999	27335	10769	0	0	0	0	0	0	0
NM_205897	chr2L	2780740	2793269	-	14806	23298	27335	10769	0	0	0	0	0	0	0
NM_078736	chr2L	2780740	2799970	-	8105	29999	27335	10769	0	0	0	0	0	0	0
NM_164503	chr2L	2805517	2812147	+	35546	2558	4072	43972	0	0	0.05	0.37	0	0	0
NM_078737	chr2L	2808320	2812147	+	245	47799	4072	43972	0.35	0.11	0.17	0	0	0	0.08
NM_134869	chr2L	2812436	2814429	+	4361	43683	6354	41690	0	0	0	0	0	0	0
NM_001103593	chr2L	2814335	2815760	-	40359	7685	41784	6260	0	0	0	0	0	0	0
NM_134871	chr2L	2815969	2830236	-	25883	22161	40150	7894	0	0	0	0	0	0	0
NM_134872	chr2L	2823545	2825506	-	30613	17431	32574	15470	0	0	0	0	0	0	0
NM_134873	chr2L	2834886	2837831	-	18288	29756	21233	26811	0	0	0	0	0	0	0
NM_164504	chr2L	2836098	2837831	-	18288	29756	20021	28023	0	0	0	0	0	0	0
NM_134874	chr2L	2838413	2839547	+	30338	17706	31472	16572	0	0	0	0	0	0	0
NM_134875	chr2L	2840123	2842638	+	32048	15996	34563	13481	0	0	0	0	0	0	0
NM_134876	chr2L	2842588	2844513	-	11606	36438	13531	34513	0	0	0	0	0	0	0
NM_134877	chr2L	2844600	2845711	-	10408	37636	11519	36525	0	0	0	0	0	0	0
NM_134878	chr2L	2846083	2847197	-	8922	39122	10036	38008	0	0	0	0	0	0	0
NM_134879	chr2L	2847631	2848997	+	39556	8488	40922	7122	0	0	0	0	0	0	0
NM_164505	chr2L	2849731	2855307	-	812	47232	6388	41656	0.74	0	0	0	0	0	0
NM_134880	chr2L	2849731	2855749	-	370	47674	6388	41656	0.93	0.03	0.03	0	0	0	0.04
NM_164506	chr2L	2856069	2856705	+	47994	50	586	928	0.19	0.93	1	1	0.36	0.94	0.83
NM_164507	chr2L	2856069	2857040	+	47994	50	921	593	0.19	0.93	1	0.58	1	0.77	0.9
NM_078738	chr2L	2856069	2856705	+	47994	50	586	928	0.19	0.93	1	1	0.36	0.94	0.73
NM_164509	chr2L	2857158	2868553	+	1039	475	10920	5395	0.66	0.71	0.38	0	0	0	0.13
NM_134881	chr2L	2857158	2868553	+	1039	475	10920	5395	0.66	0.71	0.38	0	0	0	0.14
NM_164510	chr2L	2862538	2868553	+	4905	11410	10920	5395	0	0	0	0	0	0	0
NM_164511	chr2L	2868626	2874518	-	4103	570	5322	10993	0.32	0.89	0.91	0	0	0	0.33
NM_134883	chr2L	2869651	2870649	+	12018	4297	13016	3299	0	0	0	0	0	0	0
NM_134885	chr2L	2874871	2877156	+	923	3750	3208	1465	1	0.15	0.38	0	0	0.65	0.16
NM_078739	chr2L	2877090	2878149	-	472	4201	1531	3142	0.62	0.15	0.85	0	0	0.04	0.37
NM_164512	chr2L	2878592	2878958	+	4644	29	337	6624	0.37	0.4	1	1	1	0.22	1
NM_080155	chr2L	2879123	2880708	+	502	6459	2087	4874	0.64	0.13	0.51	0	0	0	0.19
NM_164515	chr2L	2880706	2885850	-	3236	268	4876	2085	0.66	0.93	1	0.08	0	0.34	0.11
NM_164514	chr2L	2880706	2883126	-	2456	4505	4876	2085	0.57	0	0	0	0	0.34	0
NM_164513	chr2L	2880706	2885208	-	374	6587	4876	2085	0.98	0.61	0.81	0	0	0.34	0.1
NM_058022	chr2L	2880706	2883113	-	2469	4492	4876	2085	0.56	0	0	0	0	0.34	0
NM_164516	chr2L	2885951	2952597	+	369	3135	27983	20080	0.98	0.61	0.12	0.02	0	0	0.08
NM_078740	chr2L	2885951	2953077	+	369	3135	28463	19600	0.98	0.61	0.12	0.02	0	0	0.08
NM_001144302	chr2L	2885957	2953077	+	375	3129	28463	19600	0.98	0.61	0.12	0.02	0	0	0.03
NM_164517	chr2L	2888283	2953077	+	2701	803	28463	19600	0.44	0.48	0.07	0.02	0	0	0
NM_001144301	chr2L	2888283	2953077	+	2701	803	28463	19600	0.44	0.48	0.07	0.02	0	0	0
NM_001144303	chr2L	2890170	2953077	+	1084	14870	28463	19600	0.48	0	0.02	0.02	0	0	0
NM_001144300	chr2L	2946562	2953077	+	21948	26115	28463	19600	0	0	0	0	0	0	0
NM_057588	chr2L	2954761	2964851	+	30147	17916	40237	7826	0	0	0	0	0	0	0
NM_057589	chr2L	2954761	2964851	+	30147	17916	40237	7826	0	0	0	0	0	0	0
NM_134297	chr2L	2956910	2964851	+	32296	15767	40237	7826	0	0	0	0	0	0	0
NM_134298	chr2L	2956910	2964851	+	32296	15767	40237	7826	0	0	0	0	0	0	0
NM_001014462	chr2L	2956910	2968434	+	32296	15767	43820	4243	0	0	0	0	0	0	0
NM_134299	chr2L	2959146	2964851	+	34532	13531	40237	7826	0	0	0	0	0	0	0
NM_134300	chr2L	2959146	2964851	+	34532	13531	40237	7826	0	0	0	0	0	0	0
NM_058019	chr2L	2968292	2969620	-	3057	45006	4385	43678	0	0	0	0	0	0	0
NM_001144304	chr2L	2969772	2972676	-	1	48062	2905	45158	0.19	0.19	0.39	0	0	0	0.14
NM_057493	chr2L	2969772	2972676	-	1	48062	2905	45158	0.19	0.19	0.39	0	0	0	0.14
NM_057456	chr2L	2972891	2974862	+	214	4385	2185	2414	0.29	0.08	0.25	0	0	0.01	0.09
NM_164518	chr2L	2974856	2976835	-	441	4158	2420	2179	0.44	0	0	0	0	0.1	0
NM_134887	chr2L	2974856	2976859	-	417	4182	2420	2179	0.43	0.01	0.04	0	0	0.1	0.01
NM_134888	chr2L	2977126	2978501	+	4449	150	1225	966	0.15	0.35	1	0.3	0	0.44	0.41
NM_134889	chr2L	2978525	2979410	-	57	2134	942	1249	0.25	0.35	1	0.29	0	0.44	0.43
NM_057849	chr2L	2979696	2987677	-	193	8210	8174	229	0.39	0.2	0.15	0	0.08	0.35	0.06
NM_058024	chr2L	2988134	2990094	+	264	4900	2224	2940	0.43	0.16	0.5	0	0	0	0.16
NM_057313	chr2L	2989593	2992761	-	273	4891	3441	1723	0.51	0.12	0.23	0	0	0.43	0.06
NM_143807	chr2L	2992963	2998614	+	5093	71	4090	678	0.22	0.41	0.43	0	0	0.22	0.1
NM_164519	chr2L	2992963	2998614	+	5093	71	4090	678	0.22	0.41	0.43	0	0	0.22	0.1
NM_001144305	chr2L	2992963	2998614	+	5093	71	4090	678	0.22	0.41	0.43	0	0	0.22	0.1
NM_134890	chr2L	3013500	3016069	+	14208	4817	16777	2248	0	0	0	0	0	0.04	0
NM_001169384	chr2L	3016590	3018304	-	13	19012	1727	17298	0.17	0.15	0.53	0	0	0	0.13
NM_164520	chr2L	3016590	3018304	-	13	19012	1727	17298	0.17	0.15	0.53	0	0	0	0.18
NM_134891	chr2L	3016684	3018304	-	13	19012	1633	17392	0.17	0.15	0.56	0	0	0	0.18
NM_134892	chr2L	3018507	3021506	+	190	4645	3189	1646	0.25	0.06	0.13	0	0	0.26	0.04
NM_134893	chr2L	3021308	3023169	-	6074	17	1844	2991	0.12	0.14	0.45	0	0	0	0.12
NM_134894	chr2L	3023234	3026439	+	82	6009	3287	2804	0.17	0.09	0.17	0	0	0	0.06
NM_164521	chr2L	3023255	3026439	+	103	5988	3287	2804	0.18	0.08	0.15	0	0	0	0.04
NM_134895	chr2L	3026532	3029189	-	54	6037	2711	3380	0.85	0.13	0.3	0	0	0	0.09
NM_134896	chr2L	3029250	3030616	+	7	1217	149	6869	0.16	0.82	0.69	0.79	1	0.26	0.81
NM_164522	chr2L	3030561	3032300	+	94	6924	1833	5185	0.7	0.29	0.99	0	0	0	0.32
NM_134898	chr2L	3032209	3035348	-	2137	4881	5276	1742	0.16	0	0	0	0	0.46	0
NM_134899	chr2L	3035492	3037403	-	82	6936	1993	5025	0.27	0.19	0.58	0	0	0	0.19
NM_134900	chr2L	3037410	3038793	+	6943	75	1308	1103	0.19	0.27	1	0.15	0	0.47	0.38
NM_134901	chr2L	3039130	3039720	-	176	2235	766	1645	0.32	0.26	1	0.48	0	0.41	0.51
NM_164523	chr2L	3039975	3041625	+	79	17571	1729	15921	0.27	0.2	0.71	0	0	0	0.12
NM_134902	chr2L	3040111	3041625	+	215	17435	1729	15921	0.34	0.13	0.5	0	0	0	0.18
NM_134903	chr2L	3042915	3043595	+	3019	14631	3699	13951	0	0	0	0	0	0	0
NM_139356	chr2L	3043972	3055601	+	4076	13574	15705	1945	0	0	0	0	0.03	1	0.01
NR_001612	chr2L	3048700	3048831	+	8804	8846	8935	8715	0	0	0	0	0	0	0
NM_134904	chr2L	3056614	3068179	+	16718	932	10633	76811	0.56	1	0.77	0	0	0	0.04
NM_001144306	chr2L	3058461	3068179	+	915	86529	10633	76811	1	0.57	0.35	0	0	0	0.05
NM_164526	chr2L	3068340	3090911	-	54079	33365	76650	10794	0	0	0	0	0	0	0
NM_164525	chr2L	3068340	3094695	-	50295	37149	76650	10794	0	0	0	0	0	0	0
NM_164524	chr2L	3068340	3112336	-	32654	54790	76650	10794	0	0	0	0	0	0	0
NM_001042864	chr2L	3068340	3108142	-	36848	50596	76650	10794	0	0	0	0	0	0	0
NM_057805	chr2L	3068340	3144613	-	377	87067	76650	10794	0.19	0	0	0	0	0	0
NM_001103594	chr2L	3068340	3072308	-	72682	14762	76650	10794	0	0	0	0	0	0	0
NM_080208	chr2L	3109671	3110730	+	52125	35319	53184	34260	0	0	0	0	0	0	0
NM_134905	chr2L	3128719	3129464	+	71173	16271	71918	15526	0	0	0	0	0	0	0
NM_134906	chr2L	3145124	3145719	-	13414	729	14009	134	0	0.19	0	0	0.28	0.16	0.12
NM_057669	chr2L	3146483	3159630	-	4308	497	12650	1493	0.02	0.52	0.24	0	0	0.19	0.05
NM_078741	chr2L	3159955	3162403	+	822	3983	3270	1535	0.53	0	0	0	0	0.31	0
NM_164528	chr2L	3162514	3163147	+	3381	1424	4014	791	0	0.31	0	0	0	0.31	0
NM_134907	chr2L	3163646	3168999	+	4513	292	5061	133770	0.01	0.3	0.34	0	0	0	0.19
NM_134911	chr2L	3169812	3172751	-	130018	8813	132957	5874	0	0	0	0	0	0	0
NM_164529	chr2L	3173270	3173826	-	128943	9888	129499	9332	0	0	0	0	0	0	0
NM_134912	chr2L	3173991	3174425	+	10053	128778	10487	128344	0	0	0	0	0	0	0
NM_134909	chr2L	3175111	3199620	-	103149	35682	127658	11173	0	0	0	0	0	0	0
NM_164530	chr2L	3269436	3271806	+	105498	33333	107868	30963	0	0	0	0	0	0	0
NM_164531	chr2L	3275793	3280533	-	22236	116595	26976	111855	0	0	0	0	0	0	0
NM_134914	chr2L	3275799	3279457	-	23312	115519	26970	111861	0	0	0	0	0	0	0
NM_164532	chr2L	3291244	3294682	-	8087	130744	11525	127306	0	0	0	0	0	0	0
NM_164533	chr2L	3291244	3294690	-	8079	130752	11525	127306	0	0	0	0	0	0	0
NM_134915	chr2L	3291244	3294690	-	8079	130752	11525	127306	0	0	0	0	0	0	0
NM_134916	chr2L	3294925	3303129	-	36507	360	7844	130987	0.35	0.71	0.52	0	0	0	0.04
NM_134917	chr2L	3309221	3311684	+	6452	30415	8915	27952	0	0	0	0	0	0	0
NM_134918	chr2L	3313346	3317086	+	10577	26290	14317	22550	0	0	0	0	0	0	0
NM_134919	chr2L	3317468	3319872	-	19764	17103	22168	14699	0	0	0	0	0	0	0
NM_134920	chr2L	3320589	3323037	+	17820	19047	20268	16599	0	0	0	0	0	0	0
NM_205898	chr2L	3324242	3326633	+	21473	15394	23864	13003	0	0	0	0	0	0	0
NM_001103597	chr2L	3327935	3329625	+	25166	11701	26856	10011	0	0	0	0	0	0	0
NM_134922	chr2L	3330952	3332878	+	28183	8684	30109	6758	0	0	0	0	0	0	0
NM_134923	chr2L	3332910	3334723	+	30141	6726	31954	4913	0	0	0	0	0	0	0
NM_079909	chr2L	3334870	3355000	-	18393	6540	4766	32101	0	0	0.08	0.19	0.1	0	0
NM_205900	chr2L	3334870	3355000	-	18393	6540	4766	32101	0	0	0.08	0.19	0.1	0	0
NM_134924	chr2L	3334870	3338447	-	1189	35678	4766	32101	0.33	0	0	0	0	0	0
NM_134925	chr2L	3357683	3358618	+	9223	15710	10158	14775	0	0	0	0	0	0	0
NM_001103599	chr2L	3358639	3369231	-	4162	20771	14754	10179	0	0	0	0	0	0	0
NM_001103598	chr2L	3358639	3373047	-	346	24587	14754	10179	0.22	0	0	0	0	0	0
NM_001103601	chr2L	3358639	3369231	-	4162	20771	14754	10179	0	0	0	0	0	0	0
NM_001103602	chr2L	3373566	3375711	-	1140	2318	3285	173	0.34	0	0	0	0.07	0.2	0.03
NM_134928	chr2L	3375884	3376686	-	165	3293	967	2491	0.25	0.09	0.65	0	0	0	0.23
NM_078742	chr2L	3377007	3378586	+	156	37142	1735	35563	0.25	0.09	0.35	0	0	0	0.09
NM_001169385	chr2L	3387391	3387743	-	26406	10892	26758	10540	0	0	0	0	0	0	0
NM_001169386	chr2L	3387897	3388496	-	25653	11645	26252	11046	0	0	0	0	0	0	0
NM_001103603	chr2L	3398022	3398684	+	21171	16127	21833	15465	0	0	0	0	0	0	0
NM_134929	chr2L	3404459	3422952	-	26965	8803	9690	27608	0	0	0	0.13	0	0	0
NM_134930	chr2L	3410603	3411189	+	33752	3546	34338	2960	0	0	0	0	0	0	0
NM_134931	chr2L	3416692	3417410	+	2543	33225	3261	32507	0	0	0	0	0	0	0
NM_134932	chr2L	3445996	3447591	+	31847	3921	33442	2326	0	0	0	0	0	0.04	0
NM_134933	chr2L	3449685	3452106	+	35536	232	2189	214	0.09	0.32	0.79	0	0.23	0.31	0.29
NM_001103604	chr2L	3452450	3453596	+	130	4761	1276	3615	0.26	0.13	0.7	0	0	0	0.24
NM_134935	chr2L	3453696	3457058	-	153	4738	3515	1376	0.26	0.11	0.19	0	0	0.4	0.06
NM_134936	chr2L	3457328	3460371	+	117	8904	3160	5861	0.24	0.13	0.25	0	0	0	0.06
NM_134937	chr2L	3460314	3461975	-	4257	4764	5918	3103	0	0	0	0	0	0	0
NM_164536	chr2L	3462215	3466111	-	121	8900	4017	5004	0.34	0.22	0.33	0	0	0	0.08
NM_078743	chr2L	3462215	3466111	-	121	8900	4017	5004	0.34	0.22	0.33	0	0	0	0.11
NM_143715	chr2L	3466161	3467326	+	8950	71	1094	2607	0.24	0.31	1	0.61	0	0	0.26
NM_164537	chr2L	3466241	3467326	+	9	3692	1094	2607	0.28	0.27	1	0.5	0	0	0.27
NM_134938	chr2L	3467415	3470007	-	8490	74	2518	1183	0.11	0.19	0.43	0	0	0.55	0.15
NM_164538	chr2L	3470181	3472368	+	248	8316	2435	6129	0.27	0.02	0.07	0	0	0	0.02
NM_164539	chr2L	3472734	3475338	+	2801	5763	5405	3159	0	0	0	0	0	0	0
NM_001144307	chr2L	3472757	3475338	+	2824	5740	5405	3159	0	0	0	0	0	0	0
NM_057947	chr2L	3478433	3479612	+	8500	64	1115	35222	0.4	0.46	1	1	0.36	0	0.67
NM_134940	chr2L	3480754	3491048	-	23786	12551	34080	2257	0	0	0	0	0	0.3	0
NM_164542	chr2L	3493985	3506741	-	8093	28244	20849	15488	0	0	0	0	0	0	0
NM_164540	chr2L	3493985	3506741	-	8093	28244	20849	15488	0	0	0	0	0	0	0
NM_001144309	chr2L	3493985	3507216	-	7618	28719	20849	15488	0	0	0	0	0	0	0
NM_001144308	chr2L	3493985	3507303	-	7531	28806	20849	15488	0	0	0	0	0	0	0
NM_001014463	chr2L	3493985	3506741	-	8093	28244	20849	15488	0	0	0	0	0	0	0
NM_001038783	chr2L	3493985	3506741	-	8093	28244	20849	15488	0	0	0	0	0	0	0
NM_078744	chr2L	3493985	3506741	-	8093	28244	20849	15488	0	0	0	0	0	0	0
NM_164541	chr2L	3501039	3506741	-	8093	28244	13795	22542	0	0	0	0	0	0	0
NM_164543	chr2L	3509055	3510082	-	4752	31585	5779	30558	0	0	0	0	0	0	0
NM_175954	chr2L	3510476	3514662	-	172	36165	4358	31979	0.29	0.12	0.18	0	0	0	0.04
NM_134942	chr2L	3514736	3517108	+	36239	98	2274	17271	0.16	0.26	0.65	0	0	0	0.28
NM_134943	chr2L	3517272	3519697	-	14682	4863	17107	2438	0	0	0	0	0	0	0
NM_134944	chr2L	3520261	3522555	+	5427	14118	7721	11824	0	0	0	0	0	0	0
NM_134945	chr2L	3522593	3523960	-	10419	9126	11786	7759	0	0	0	0	0	0	0
NM_134946	chr2L	3525132	3527588	+	10298	9247	12754	6791	0	0	0	0	0	0	0
NM_134947	chr2L	3527386	3530317	-	4062	15483	6993	12552	0	0	0	0	0	0	0
NM_134948	chr2L	3530902	3532526	+	16068	3477	17692	1853	0	0	0	0	0	0.28	0
NM_080527	chr2L	3539250	3548086	+	4871	93018	13707	84182	0	0	0	0	0	0	0
NM_164545	chr2L	3539734	3548086	+	5355	92534	13707	84182	0	0	0	0	0	0	0
NM_057534	chr2L	3578010	3580766	-	51502	46387	54258	43631	0	0	0	0	0	0	0
NM_164546	chr2L	3604221	3606748	-	25520	72369	28047	69842	0	0	0	0	0	0	0
NM_079947	chr2L	3619190	3621573	+	84811	13078	87194	10695	0	0	0	0	0	0	0
NM_134950	chr2L	3621089	3621681	-	10587	87302	11179	86710	0	0	0	0	0	0	0
NM_001169387	chr2L	3622071	3632137	-	131	97758	10197	87692	0.56	0.43	0.26	0	0	0	0.04
NM_205907	chr2L	3622073	3632103	-	165	97724	10195	87694	0.58	0.41	0.25	0	0	0	0.08
NM_205906	chr2L	3622073	3646136	-	66574	13868	10195	87694	0	0	0	0.25	0	0	0
NM_205905	chr2L	3622073	3632103	-	165	97724	10195	87694	0.58	0.41	0.25	0	0	0	0.11
NM_205904	chr2L	3622073	3656951	-	55759	24683	10195	87694	0	0	0	0	0.17	0	0
NM_134319	chr2L	3622073	3632190	-	78	97811	10195	87694	0.54	0.46	0.27	0	0	0	0.16
NM_001014464	chr2L	3622073	3632103	-	165	97724	10195	87694	0.58	0.41	0.25	0	0	0	0.03
NM_058142	chr2L	3622073	3632103	-	165	97724	10195	87694	0.58	0.41	0.25	0	0	0	0.14
NM_058141	chr2L	3622073	3632103	-	165	97724	10195	87694	0.58	0.41	0.25	0	0	0	0.04
NM_058140	chr2L	3622073	3639920	-	72790	7652	10195	87694	0	0	0	0.33	0	0	0
NM_058139	chr2L	3622073	3656951	-	55759	24683	10195	87694	0	0	0	0	0.17	0	0
NM_001103605	chr2L	3663272	3691478	+	31004	49438	59210	21232	0	0	0	0	0	0	0
NM_001169388	chr2L	3668015	3668551	-	44159	36283	44695	35747	0	0	0	0	0	0	0
NM_001169389	chr2L	3668690	3669134	-	43576	36866	44020	36422	0	0	0	0	0	0	0
NM_001169390	chr2L	3669260	3669775	-	42935	37507	43450	36992	0	0	0	0	0	0	0
NM_001169391	chr2L	3670130	3670581	-	42129	38313	42580	37862	0	0	0	0	0	0	0
NM_134953	chr2L	3692126	3692588	-	20122	60320	20584	59858	0	0	0	0	0	0	0
NM_134954	chr2L	3692698	3693182	-	19528	60914	20012	60430	0	0	0	0	0	0	0
NM_001042865	chr2L	3693478	3693889	-	18821	61621	19232	61210	0	0	0	0	0	0	0
NM_134955	chr2L	3695027	3695406	-	17304	63138	17683	62759	0	0	0	0	0	0	0
NM_134956	chr2L	3696239	3696661	-	16049	64393	16471	63971	0	0	0	0	0	0	0
NM_134957	chr2L	3697241	3697872	-	14838	65604	15469	64973	0	0	0	0	0	0	0
NM_134958	chr2L	3698450	3699091	-	13619	66823	14260	66182	0	0	0	0	0	0	0
NM_001169392	chr2L	3699492	3699819	+	67224	13218	67551	12891	0	0	0	0	0	0	0
NM_001169393	chr2L	3700244	3700529	+	67976	12466	68261	12181	0	0	0	0	0	0	0
NM_001169394	chr2L	3700673	3701088	+	68405	12037	68820	11622	0	0	0	0	0	0	0
NM_001169395	chr2L	3701306	3701604	+	69038	11404	69336	11106	0	0	0	0	0	0	0
NM_134959	chr2L	3703658	3704253	+	71390	9052	71985	8457	0	0	0	0	0	0	0
NM_164549	chr2L	3704105	3705462	-	7248	73194	8605	71837	0	0	0	0	0	0	0
NM_164550	chr2L	3706542	3707060	-	5650	74792	6168	74274	0	0	0	0	0	0	0
NM_175955	chr2L	3707225	3711674	-	1036	79406	5485	74957	1	0.14	0.19	0	0	0	0.09
NM_164552	chr2L	3712155	3712862	-	100510	152	555	79887	0.58	0.73	1	1	1	0.38	1
NM_134960	chr2L	3713373	3716812	+	663	99999	4102	96560	0.99	0.33	0.57	0	0	0	0.13
NM_164553	chr2L	3714453	3716810	+	1743	98919	4100	96562	0.79	0	0	0	0	0	0
NM_144380	chr2L	3716879	3717728	-	95644	5018	96493	4169	0	0	0	0	0	0	0
NM_164554	chr2L	3718186	3727587	+	5476	95186	14877	85785	0	0	0	0	0	0	0
NM_057373	chr2L	3718186	3725678	+	5476	95186	12968	87694	0	0	0	0	0	0	0
NM_001144310	chr2L	3721335	3727587	+	8625	92037	14877	85785	0	0	0	0	0	0	0
NM_134961	chr2L	3745691	3752309	+	32981	67681	39599	61063	0	0	0	0	0	0	0
NM_164555	chr2L	3757630	3759212	+	44920	55742	46502	54160	0	0	0	0	0	0	0
NM_134962	chr2L	3760067	3768191	+	47357	53305	55481	45181	0	0	0	0	0	0	0
NM_164557	chr2L	3771705	3784129	+	58995	41667	71419	29243	0	0	0	0	0	0	0
NM_057535	chr2L	3771706	3784129	+	58996	41666	71419	29243	0	0	0	0	0	0	0
NM_164558	chr2L	3772025	3784129	+	59315	41347	71419	29243	0	0	0	0	0	0	0
NM_164556	chr2L	3778937	3784129	+	66227	34435	71419	29243	0	0	0	0	0	0	0
NM_164559	chr2L	3784945	3785515	+	72235	28427	72805	27857	0	0	0	0	0	0	0
NM_164560	chr2L	3785818	3786292	+	73108	27554	73582	27080	0	0	0	0	0	0	0
NM_134964	chr2L	3790662	3802245	+	77952	22710	89535	11127	0	0	0	0	0	0	0
NM_143795	chr2L	3803580	3809064	+	90870	9792	96354	4308	0	0	0	0	0	0	0
NM_164561	chr2L	3805698	3809064	+	92988	7674	96354	4308	0	0	0	0	0	0	0
NM_134965	chr2L	3810798	3813407	-	58898	35	2574	98088	0.08	0.12	0.27	0	0	0	0.07
NM_057382	chr2L	3825679	3827134	+	12307	46626	13762	45171	0	0	0	0	0	0	0
NM_057486	chr2L	3836841	3839201	+	23469	35464	25829	33104	0	0	0	0	0	0	0
NM_164562	chr2L	3862680	3867507	+	49308	9625	54135	4798	0	0	0	0	0	0	0
NM_134966	chr2L	3862680	3867504	+	49308	9625	54132	4801	0	0	0	0	0	0	0
NM_134967	chr2L	3867713	3871425	+	54341	4592	58053	880	0	0	0	0	0	0.44	0
NM_164563	chr2L	3867713	3871425	+	54341	4592	58053	880	0	0	0	0	0	0.44	0
NM_001169396	chr2L	3870089	3871425	+	56717	2216	58053	880	0	0.11	0	0	0	0.44	0
NM_164564	chr2L	3871479	3872458	-	23767	153	826	58107	0.14	0.3	1	0.83	0	0	0.43
NM_001144311	chr2L	3872657	3902860	-	284867	6635	23568	352	0	0	0.2	0	0.01	0.4	0.02
NM_001144312	chr2L	3872657	3902860	-	284867	6635	23568	352	0	0	0.2	0	0.01	0.4	0.02
NM_164567	chr2L	3872657	3890025	-	6200	17720	23568	352	0	0	0	0	0.02	0.4	0.03
NM_164565	chr2L	3872657	3902860	-	284867	6635	23568	352	0	0	0.2	0	0.01	0.4	0.02
NM_001144315	chr2L	3872657	3890031	-	6194	17726	23568	352	0	0	0	0	0.02	0.4	0.02
NM_164566	chr2L	3872657	3896108	-	117	23803	23568	352	0.57	0.45	0.12	0	0.01	0.4	0.14
NM_001144313	chr2L	3872657	3880038	-	16187	7733	23568	352	0	0	0	0	0.04	0.4	0.03
NM_001144314	chr2L	3872657	3890031	-	6194	17726	23568	352	0	0	0	0	0.02	0.4	0.02
NM_057618	chr2L	3872657	3888824	-	7401	16519	23568	352	0	0	0	0	0.02	0.4	0.02
NM_164569	chr2L	3905523	3947160	-	240567	50935	282204	9298	0	0	0	0	0	0	0
NM_134968	chr2L	3905523	3947160	-	240567	50935	282204	9298	0	0	0	0	0	0	0
NM_164568	chr2L	3911790	3914288	-	273439	18063	275937	15565	0	0	0	0	0	0	0
NM_001103606	chr2L	4004082	4004480	+	107857	183645	108255	183247	0	0	0	0	0	0	0
NM_134970	chr2L	4005055	4005370	+	108830	182672	109145	182357	0	0	0	0	0	0	0
NM_134971	chr2L	4006040	4006567	+	109815	181687	110342	181160	0	0	0	0	0	0	0
NM_134972	chr2L	4007689	4008999	+	111464	180038	112774	178728	0	0	0	0	0	0	0
NM_001144317	chr2L	4007689	4007985	+	111464	180038	111760	179742	0	0	0	0	0	0	0
NM_078745	chr2L	4031378	4115059	+	135153	156349	218834	72668	0	0	0	0	0	0	0
NR_003753	chr2L	4085889	4086005	+	189664	101838	189780	101722	0	0	0	0	0	0	0
NM_080008	chr2L	4120362	4121442	+	224137	67365	225217	66285	0	0	0	0	0	0	0
NM_057754	chr2L	4121720	4124002	+	225495	66007	227777	63725	0	0	0	0	0	0	0
NM_134973	chr2L	4149278	4151203	+	253053	38449	254978	36524	0	0	0	0	0	0	0
NM_078746	chr2L	4164688	4166134	-	21593	269909	23039	268463	0	0	0	0	0	0	0
NM_164571	chr2L	4186247	4187789	-	10053	62	1480	290022	0.13	0.19	0.75	0	0	0	0.22
NM_164570	chr2L	4186247	4187789	-	10053	62	1480	290022	0.13	0.19	0.75	0	0	0	0.13
NM_144384	chr2L	4188122	4189285	+	395	9720	1558	8557	0.32	0	0	0	0	0	0
NM_164575	chr2L	4189496	4197377	-	465	9650	8346	1769	0.56	0.09	0.07	0	0	0.28	0.06
NM_164574	chr2L	4189496	4198058	-	28898	216	8346	1769	0.21	0.43	0.3	0	0	0.28	0.03
NM_164573	chr2L	4189496	4198058	-	28898	216	8346	1769	0.21	0.43	0.3	0	0	0.28	0.03
NM_164572	chr2L	4189496	4197377	-	465	9650	8346	1769	0.56	0.09	0.07	0	0	0.28	0.07
NM_134974	chr2L	4189496	4197377	-	465	9650	8346	1769	0.56	0.09	0.07	0	0	0.28	0.06
NM_001103607	chr2L	4189496	4197377	-	465	9650	8346	1769	0.56	0.09	0.07	0	0	0.28	0.04
NM_058149	chr2L	4198401	4217852	-	9104	20010	28555	559	0	0	0	0	0.01	0.6	0.01
NM_134975	chr2L	4224649	4227097	-	656	141	2307	26807	0.36	0.16	0.4	0	0	0	0.11
NM_057428	chr2L	4227641	4228563	+	685	112	810	105169	0.3	0.23	1	0.47	0	0	0.29
NM_134976	chr2L	4257570	4258326	+	29817	76162	30573	75406	0	0	0	0	0	0	0
NM_134977	chr2L	4278038	4279290	-	54442	51537	55694	50285	0	0	0	0	0	0	0
NM_164578	chr2L	4283146	4305695	+	55393	50586	77942	28037	0	0	0	0	0	0	0
NM_164577	chr2L	4283146	4316050	+	55393	50586	88297	17682	0	0	0	0	0	0	0
NM_080127	chr2L	4283146	4318638	+	55393	50586	90885	15094	0	0	0	0	0	0	0
NM_001169397	chr2L	4283146	4321233	+	55393	50586	93480	12499	0	0	0	0	0	0	0
NM_164576	chr2L	4283146	4321233	+	55393	50586	93480	12499	0	0	0	0	0	0	0
NM_001169398	chr2L	4284249	4321233	+	56496	49483	93480	12499	0	0	0	0	0	0	0
NM_134978	chr2L	4324572	4331836	+	96819	9160	104083	1896	0	0	0	0	0	0.64	0
NM_164580	chr2L	4333925	4345411	+	193	2129	9357	26488	0.68	0.55	0.38	0	0	0	0.05
NM_001103609	chr2L	4333925	4345776	+	193	2129	9722	26123	0.68	0.55	0.37	0	0	0	0.11
NM_078747	chr2L	4333925	4345411	+	193	2129	9357	26488	0.68	0.55	0.38	0	0	0	0.12
NM_001103608	chr2L	4338723	4345776	+	2669	33176	9722	26123	0	0	0	0	0	0	0
NM_134979	chr2L	4352974	4354030	+	16920	18925	17976	17869	0	0	0	0	0	0	0
NM_001103610	chr2L	4362548	4380724	+	26494	9351	2782	1942	0	0	0	0.11	0.14	0.18	0
NM_058068	chr2L	4371989	4380724	+	90	5953	2782	1942	0.2	0.12	0.08	0.1	0.19	0.18	0.1
NM_058069	chr2L	4378539	4380724	+	597	4127	2782	1942	0.43	0	0	0	0	0.18	0
NM_164581	chr2L	4380507	4382719	-	3440	53	2159	2565	0.13	0.18	0.49	0	0	0	0.14
NM_134980	chr2L	4380507	4382661	-	5	4719	2159	2565	0.16	0.15	0.42	0	0	0	0.14
NM_134981	chr2L	4382919	4386062	-	97	3396	3240	253	0.48	0.12	0.22	0	0.05	0.28	0.08
NM_134982	chr2L	4386175	4387046	-	6945	114	757	16	0.08	0.52	1	0.4	1	0.17	0.78
NM_134983	chr2L	4388320	4392788	+	1388	5671	5856	1203	0.35	0	0	0	0	0.45	0
NM_134984	chr2L	4392769	4393814	-	177	6882	1222	5837	0.31	0.14	0.78	0	0	0	0.27
NM_164582	chr2L	4394197	4400107	+	206	9082	6116	3172	0.33	0.12	0.12	0	0	0	0.05
NM_134985	chr2L	4395299	4400107	+	1308	7980	6116	3172	0.45	0	0	0	0	0	0
NM_175956	chr2L	4400952	4403091	+	6961	2327	9100	188	0	0	0	0	0.03	0.2	0.01
NM_001144318	chr2L	4400952	4403091	+	6961	2327	9100	188	0	0	0	0	0.03	0.2	0.01
NM_134986	chr2L	4403254	4403955	+	9263	25	676	38392	0.09	0.12	0.99	0	0	0	0.27
NM_134987	chr2L	4406128	4409353	-	32994	6074	36219	2849	0	0	0	0	0	0	0
NM_001103612	chr2L	4433907	4435057	+	30628	8440	31778	7290	0	0	0	0	0	0	0
NM_001103613	chr2L	4433907	4435057	+	30628	8440	31778	7290	0	0	0	0	0	0	0
NM_001103611	chr2L	4433907	4435057	+	30628	8440	31778	7290	0	0	0	0	0	0	0
NM_001169399	chr2L	4441428	4442060	-	287	38781	919	38149	0.28	0	0	0	0	0	0
NM_134988	chr2L	4442428	4442985	+	81	2349	638	1792	0.18	0.1	1	0.1	0	0.27	0.36
NM_134989	chr2L	4442869	4444677	-	100	2330	1908	522	0.22	0.12	0.39	0	0	0.28	0.12
NM_134990	chr2L	4444731	4446765	+	2384	46	1988	2101	0.14	0.19	0.56	0	0	0.18	0.17
NM_134991	chr2L	4446661	4448637	-	229	3860	2205	1884	0.34	0.12	0.35	0	0	0.22	0.12
NM_134992	chr2L	4449288	4453004	-	1492	4138	5208	422	0.27	0	0	0	0.03	0.44	0.01
NM_134993	chr2L	4453166	4454457	-	39	5591	1330	4300	0.15	0.12	0.54	0	0	0	0.14
NM_144084	chr2L	4454664	4455160	+	168	2345	664	1849	0.22	0.09	0.62	0	0	0.29	0.27
NM_057881	chr2L	4455220	4456822	-	187	2326	1789	724	0.65	0.12	0.46	0	0	0.27	0.1
NM_057880	chr2L	4455220	4456822	-	187	2326	1789	724	0.65	0.12	0.46	0	0	0.27	0.1
NM_057615	chr2L	4457175	4458364	-	1299	110	1079	166	0.57	0.66	1	0.14	0.67	0.3	0.62
NR_002508	chr2L	4457602	4457674	-	580	665	652	593	0.57	0.43	0	0	0	0.43	0
NM_175957	chr2L	4459003	4459532	-	131	1278	660	749	0.3	0.5	1	0.86	0	0.56	0.52
NM_134994	chr2L	4459834	4461748	+	171	3522	2085	1608	0.66	0.14	0.45	0	0	0.54	0.16
NM_134995	chr2L	4461630	4463437	-	1646	81	1726	1967	0.69	0.38	1	0.26	0	0.25	0.43
NM_134996	chr2L	4463641	4465075	+	285	1442	1719	8	0.48	0.64	0.82	0	0.9	0.22	0.56
NM_134997	chr2L	4465199	4468022	+	116	329401	2939	326578	0.69	0.16	0.34	0	0	0	0.1
NM_057664	chr2L	4467999	4477024	-	317576	11941	326601	2916	0	0	0	0	0	0	0
NM_175958	chr2L	4467999	4477024	-	317576	11941	326601	2916	0	0	0	0	0	0	0
NM_057665	chr2L	4467999	4473190	-	321410	8107	326601	2916	0	0	0	0	0	0	0
NM_001169400	chr2L	4468029	4477024	-	317576	11941	326571	2946	0	0	0	0	0	0	0
NM_175959	chr2L	4468029	4477024	-	317576	11941	326571	2946	0	0	0	0	0	0	0
NM_175960	chr2L	4479470	4591963	-	202637	126880	315130	14387	0	0	0	0	0	0	0
NM_134998	chr2L	4577782	4578103	-	216497	113020	216818	112699	0	0	0	0	0	0	0
NM_001042866	chr2L	4641295	4642747	+	176212	153305	177664	151853	0	0	0	0	0	0	0
NM_135002	chr2L	4642997	4646472	+	177914	151603	181389	148128	0	0	0	0	0	0	0
NM_164594	chr2L	4651402	4652877	+	186319	143198	187794	141723	0	0	0	0	0	0	0
NM_135004	chr2L	4651402	4652877	+	186319	143198	187794	141723	0	0	0	0	0	0	0
NM_135005	chr2L	4682676	4687234	+	217593	111924	222151	107366	0	0	0	0	0	0	0
NM_078748	chr2L	4683049	4684459	-	110141	219376	111551	217966	0	0	0	0	0	0	0
NM_135006	chr2L	4687512	4688956	+	222429	107088	223873	105644	0	0	0	0	0	0	0
NM_135007	chr2L	4689059	4690703	-	103897	225620	105541	223976	0	0	0	0	0	0	0
NM_001103615	chr2L	4694720	4722467	+	229637	99880	257384	72133	0	0	0	0	0	0	0
NM_135008	chr2L	4700940	4701588	-	93012	236505	93660	235857	0	0	0	0	0	0	0
NM_135011	chr2L	4732412	4734458	-	60142	269375	62188	267329	0	0	0	0	0	0	0
NM_175961	chr2L	4734591	4794040	-	560	328957	60009	269508	0.25	0	0	0	0	0	0
NM_001169401	chr2L	4762936	4763537	+	297853	31664	298454	31063	0	0	0	0	0	0	0
NM_175962	chr2L	4794548	4796576	+	329465	52	1976	14519	0.1	0.15	0.45	0	0	0	0.16
NM_135013	chr2L	4794548	4796576	+	329465	52	1976	14519	0.1	0.15	0.45	0	0	0	0.16
NM_135014	chr2L	4796583	4801923	-	9172	7323	14512	1983	0	0	0	0	0	0.14	0
NM_135015	chr2L	4813024	4815891	+	1929	5031	4796	2164	0.55	0	0	0	0	0.08	0
NM_135016	chr2L	4815612	4818210	-	19666	155	2443	4517	0.09	0.24	0.56	0	0	0	0.15
NM_135017	chr2L	4821775	4828552	+	3720	16101	10497	9324	0	0	0	0	0	0	0
NM_135018	chr2L	4829430	4830670	-	7206	12615	8446	11375	0	0	0	0	0	0	0
NM_135019	chr2L	4830845	4835300	-	2576	17245	7031	12790	0	0	0	0	0	0	0
NM_164597	chr2L	4835332	4837662	-	214	19607	2544	17277	0.24	0.03	0.07	0	0	0	0.03
NM_135020	chr2L	4835332	4837996	-	9274	120	2544	17277	0.07	0.19	0.43	0	0	0	0.09
NM_001169402	chr2L	4839218	4841465	+	1342	8052	3589	5805	0.27	0	0	0	0	0	0
NM_135021	chr2L	4839218	4841465	+	1342	8052	3589	5805	0.27	0	0	0	0	0	0
NM_001169403	chr2L	4842085	4847292	-	3234	22	5185	4209	0.36	0.38	0.44	0	0	0	0.02
NM_164599	chr2L	4842094	4846764	-	506	8888	5176	4218	0.62	0.11	0.15	0	0	0	0.02
NM_164598	chr2L	4842094	4847292	-	3234	22	5176	4218	0.36	0.38	0.44	0	0	0	0.02
NM_135022	chr2L	4842094	4847245	-	25	9369	5176	4218	0.38	0.35	0.41	0	0	0	0.03
NM_135023	chr2L	4847747	4849499	+	477	2779	2229	1027	0.61	0.13	0.44	0	0	0.34	0.15
NM_078749	chr2L	4849438	4850418	-	108	3148	1088	2168	0.22	0.12	0.71	0	0	0.28	0.19
NM_135024	chr2L	4850638	4852640	+	112	32342	2114	30340	0.23	0.11	0.34	0	0	0	0.12
NM_001014465	chr2L	4852864	4875233	+	2338	30116	24707	7747	0	0	0	0	0	0	0
NM_164600	chr2L	4852864	4875233	+	2338	30116	24707	7747	0	0	0	0	0	0	0
NM_175965	chr2L	4877288	4883113	-	3872	133	5692	26762	0.11	0.25	0.25	0	0	0	0.07
NM_175964	chr2L	4877288	4883113	-	3872	133	5692	26762	0.11	0.25	0.25	0	0	0	0.06
NM_078750	chr2L	4877288	4883341	-	3644	361	5692	26762	0	0.36	0.36	0	0	0	0.12
NM_135027	chr2L	4883170	4885669	+	190	3815	2689	1316	0.28	0.09	0.21	0	0	0.32	0.07
NM_135028	chr2L	4889994	4891378	+	2114	55499	3498	54115	0.12	0	0	0	0	0	0
NM_135029	chr2L	4892114	4903889	+	4234	53379	16009	41604	0	0	0	0	0	0	0
NR_001617	chr2L	4897200	4900666	+	9320	48293	12786	44827	0	0	0	0	0	0	0
NM_164602	chr2L	4904067	4906759	-	38734	18879	41426	16187	0	0	0	0	0	0	0
NM_164601	chr2L	4904067	4906716	-	38777	18836	41426	16187	0	0	0	0	0	0	0
NM_135030	chr2L	4904067	4906761	-	38732	18881	41426	16187	0	0	0	0	0	0	0
NM_001103616	chr2L	4904067	4906755	-	38738	18875	41426	16187	0	0	0	0	0	0	0
NM_164603	chr2L	4908744	4928412	-	17081	40532	36749	20864	0	0	0	0	0	0	0
NM_175968	chr2L	4908744	4928412	-	17081	40532	36749	20864	0	0	0	0	0	0	0
NM_175967	chr2L	4908744	4928412	-	17081	40532	36749	20864	0	0	0	0	0	0	0
NM_175966	chr2L	4908744	4928412	-	17081	40532	36749	20864	0	0	0	0	0	0	0
NM_135032	chr2L	4908744	4932296	-	13197	44416	36749	20864	0	0	0	0	0	0	0
NM_135031	chr2L	4908744	4915496	-	29997	27616	36749	20864	0	0	0	0	0	0	0
NM_135034	chr2L	4933046	4936450	-	9043	48570	12447	45166	0	0	0	0	0	0	0
NM_001014466	chr2L	4933046	4936582	-	8911	48702	12447	45166	0	0	0	0	0	0	0
NM_078751	chr2L	4937408	4941424	+	49528	8085	53544	4069	0	0	0	0	0	0	0
NM_135035	chr2L	4942747	4944305	+	54867	2746	56425	1188	0	0	0	0	0	0.38	0
NM_078752	chr2L	4944255	4945343	-	150	57463	1238	56375	0.27	0.12	0.64	0	0	0	0.18
NM_080361	chr2L	4945597	4948321	+	104	4073	2828	1349	0.24	0.14	0.31	0	0	0.28	0.05
NM_001042867	chr2L	4948203	4949751	-	5880	81	1467	2710	0.1	0.18	0.69	0	0	0	0.3
NM_135036	chr2L	4948203	4949751	-	5880	81	1467	2710	0.1	0.18	0.69	0	0	0	0.25
NM_135037	chr2L	4949946	4950763	-	4868	1093	5685	276	0	0.28	0	0	0.01	0.28	0
NM_135038	chr2L	4952249	4953134	-	2497	3464	3382	2579	0	0	0	0	0	0	0
NM_078753	chr2L	4954070	4955353	-	278	5683	1561	4400	0.12	0	0	0	0	0	0
NM_001038784	chr2L	4954276	4955142	-	489	5472	1355	4606	0.12	0	0	0	0	0	0
NM_135039	chr2L	4955518	4958292	+	5848	113	2661	7447	0	0.11	0.25	0	0	0	0.09
NM_001042868	chr2L	4958410	4965432	+	2779	7329	9801	307	0	0	0	0	0.01	0.42	0
NM_001042869	chr2L	4965693	4966400	+	10062	46	661	1245	0.15	0.42	1	0.62	0	0.41	0.5
NM_078754	chr2L	4966366	4967778	-	1273	133	1279	627	0.48	0.42	1	0.15	0	0.34	0.31
NM_135040	chr2L	4967831	4968936	-	115	1291	1220	186	0.27	0.53	0.62	0	0.61	0.42	0.44
NM_135041	chr2L	4969003	4970216	+	1358	48	1165	1264	0.56	0.27	0.97	0	0	0.63	0.29
NM_143776	chr2L	4970134	4971453	-	27	2402	1346	1083	0.35	0.3	1	0.36	0	0.34	0.36
NM_164605	chr2L	4970134	4971453	-	27	2402	1346	1083	0.35	0.3	1	0.36	0	0.34	0.38
NM_135042	chr2L	4971703	4973687	+	223	2203	2207	219	0.42	0.35	0.61	0	0.42	0.36	0.34
NM_135043	chr2L	4973977	4975284	+	71	3306	1378	1999	0.35	0.21	0.98	0	0	0.31	0.27
NM_135044	chr2L	4975299	4977018	-	265	3112	1984	1393	0.84	0.18	0.62	0	0	0.5	0.17
NM_135045	chr2L	4977323	4978568	+	40	1616	1285	371	0.33	0.84	1	0.4	0.83	0.54	0.73
NM_135046	chr2L	4978483	4979377	-	2257	438	456	1200	0.3	0.84	1	1	1	0.75	1
NM_164608	chr2L	4979535	4981588	-	46	2649	2099	596	0.32	0.3	0.79	0	0.18	0.84	0.3
NM_164607	chr2L	4979535	4981428	-	206	2489	2099	596	0.4	0.3	0.61	0	0.19	0.84	0.24
NM_001042870	chr2L	4981645	4992436	+	11	16078	10802	5287	0.3	0.29	0.16	0	0	0	0.07
NM_205908	chr2L	4993640	4999500	-	10274	1777	4083	12006	0	0.26	0.24	0.06	0	0	0
NM_001169406	chr2L	4993640	5006566	-	3208	8843	4083	12006	0	0	0	0.02	0.12	0	0
NM_175970	chr2L	4993640	5006566	-	3208	8843	4083	12006	0	0	0	0.02	0.12	0	0
NM_175969	chr2L	4993640	5009744	-	30	12021	4083	12006	0.84	0.17	0.06	0	0.11	0	0.12
NM_001169405	chr2L	4993640	5006566	-	3208	8843	4083	12006	0	0	0	0.02	0.12	0	0
NM_175971	chr2L	4993640	5004923	-	4851	7200	4083	12006	0	0	0	0.16	0	0	0
NM_175974	chr2L	4993640	4995529	-	2194	13895	4083	12006	0.05	0	0	0	0	0	0
NM_175973	chr2L	4993640	4997378	-	345	15744	4083	12006	0.3	0	0	0	0	0	0
NM_175972	chr2L	4993640	5000367	-	9407	2644	4083	12006	0	0	0	0.26	0	0	0
NM_001169407	chr2L	4993640	5004483	-	5291	6760	4083	12006	0	0	0	0.16	0	0	0
NM_001169404	chr2L	4994145	5009744	-	30	12021	3578	12511	0.84	0.17	0.07	0	0.11	0	0.15
NM_001144319	chr2L	5009930	5010825	-	72	1051	967	156	0.35	0.65	1	0.89	0.71	0.26	0.86
NM_135051	chr2L	5009930	5010825	-	72	1051	967	156	0.35	0.65	1	0.89	0.71	0.26	0.86
NM_135053	chr2L	5011080	5012127	+	183	11087	1230	10040	0.78	0.23	1	0.3	0	0	0.39
NM_057842	chr2L	5012143	5027412	-	161	1081	10024	1246	0.34	0.68	0.67	0.13	0	0.64	0.02
NM_164617	chr2L	5029614	5037114	+	2041	140	6429	6267	0.34	0.46	0.37	0	0	0	0.02
NM_164616	chr2L	5029638	5037114	+	2065	116	6429	6267	0.34	0.44	0.36	0	0	0	0.04
NM_164615	chr2L	5029664	5037114	+	2091	90	6429	6267	0.34	0.43	0.35	0	0	0	0.04
NM_164618	chr2L	5038052	5040818	+	7367	5329	10133	2563	0	0	0	0	0	0.03	0
NM_001042872	chr2L	5038052	5040816	+	7367	5329	10131	2565	0	0	0	0	0	0.03	0
NM_001042871	chr2L	5038052	5040816	+	7367	5329	10131	2565	0	0	0	0	0	0.03	0
NM_144359	chr2L	5038052	5040818	+	7367	5329	10133	2563	0	0	0	0	0	0.03	0
NM_001169410	chr2L	5040647	5044712	-	8079	1331	2734	9962	0	0.63	0.48	0.44	0	0	0.08
NM_001169408	chr2L	5040647	5043158	-	223	12473	2734	9962	0.42	0.2	0.48	0	0	0	0.19
NM_001169409	chr2L	5040647	5043158	-	223	12473	2734	9962	0.42	0.2	0.48	0	0	0	0.14
NM_135055	chr2L	5040647	5043158	-	223	12473	2734	9962	0.42	0.2	0.48	0	0	0	0.14
NM_164620	chr2L	5040647	5043158	-	223	12473	2734	9962	0.42	0.2	0.48	0	0	0	0.2
NM_164619	chr2L	5040647	5044008	-	8783	627	2734	9962	0	0.63	1	0.12	0	0	0.21
NM_164622	chr2L	5043268	5048366	+	12583	113	4985	4425	0.26	0.37	0.43	0	0	0	0.05
NM_001038788	chr2L	5043268	5048366	+	12583	113	4985	4425	0.26	0.37	0.43	0	0	0	0.04
NM_001169412	chr2L	5043268	5048366	+	12583	113	4985	4425	0.26	0.37	0.43	0	0	0	0.05
NM_001169411	chr2L	5043268	5048366	+	12583	113	4985	4425	0.26	0.37	0.43	0	0	0	0.05
NM_135056	chr2L	5043268	5048366	+	12583	113	4985	4425	0.26	0.37	0.43	0	0	0	0.04
NM_001038786	chr2L	5043268	5048366	+	12583	113	4985	4425	0.26	0.37	0.43	0	0	0	0.04
NM_001038787	chr2L	5044456	5048366	+	1075	8335	4985	4425	0.63	0	0	0	0	0	0
NM_001038785	chr2L	5044456	5048366	+	1075	8335	4985	4425	0.63	0	0	0	0	0	0
NM_164623	chr2L	5045397	5048366	+	2016	7394	4985	4425	0.3	0	0	0	0	0	0
NM_001169413	chr2L	5047817	5050080	-	2711	6699	4974	4436	0	0	0	0	0	0	0
NM_135057	chr2L	5047817	5050877	-	1914	7496	4974	4436	0.28	0	0	0	0	0	0
NM_205909	chr2L	5051192	5052792	-	2476	1	1599	7811	0.23	0.24	0.89	0	0	0	0.12
NM_080095	chr2L	5051192	5053209	-	2059	418	1599	7811	0.12	0.44	1	0.32	0	0	0.34
NM_135058	chr2L	5052845	5054575	+	54	2423	1784	693	0.26	0.21	0.72	0	0	0.25	0.22
NM_135059	chr2L	5054670	5054952	-	316	2161	598	1879	0.25	0.15	0	0	0	0.3	0
NM_164624	chr2L	5055057	5055999	+	2266	211	731	1938	0.12	0.23	1	0.46	0	0.33	0.57
NM_078755	chr2L	5055057	5055999	+	2266	211	731	1938	0.12	0.23	1	0.46	0	0.33	0.54
NM_135060	chr2L	5055974	5058241	-	1784	304	1963	706	0.24	0.45	1	0.18	0	0.25	0.39
NM_135061	chr2L	5058395	5059816	-	209	1879	1630	458	0.1	0.36	0	0	0.28	0.52	0.11
NM_001014467	chr2L	5060831	5070750	+	806	10317	10725	398	0.1	0	0	0	0	0.27	0
NM_001014469	chr2L	5060831	5070653	+	806	10317	10628	495	0.1	0	0	0	0	0.27	0
NM_078756	chr2L	5060831	5070750	+	806	10317	10725	398	0.1	0	0	0	0	0.27	0
NM_164625	chr2L	5064373	5070750	+	4348	6775	10725	398	0	0	0	0	0	0.27	0
NM_001014468	chr2L	5064373	5070750	+	4348	6775	10725	398	0	0	0	0	0	0.27	0
NM_164627	chr2L	5066033	5070750	+	6008	5115	10725	398	0	0	0	0	0	0.27	0
NM_164626	chr2L	5066042	5070750	+	6017	5106	10725	398	0	0	0	0	0	0.27	0
NM_080042	chr2L	5071002	5072055	+	10977	146	907	21415	0.06	0.21	1	0.19	0	0	0.32
NM_164628	chr2L	5071037	5072055	+	11012	111	907	21415	0.08	0.19	1	0.12	0	0	0.36
NM_001042873	chr2L	5072155	5093590	-	2871	120	21315	1007	0.31	0.43	0.12	0	0	0.27	0.04
NM_135062	chr2L	5072155	5093590	-	2871	120	21315	1007	0.31	0.43	0.12	0	0	0.27	0.04
NM_135063	chr2L	5094020	5095439	+	550	2441	1969	1022	0.65	0.1	0.41	0	0	0.33	0.14
NM_135064	chr2L	5096226	5098613	+	2756	235	2152	1600	0.05	0.28	0.71	0	0	0.26	0.29
NM_135065	chr2L	5099499	5100214	-	45662	1	714	3038	0.13	0.13	1	0.11	0	0	0.37
NM_135066	chr2L	5100875	5104074	+	662	45001	3861	41802	0.26	0	0	0	0	0	0
NM_001032053	chr2L	5109145	5158264	+	8932	36731	10555	112862	0	0	0	0	0.16	0	0
NM_001032051	chr2L	5109145	5205690	+	8932	36731	57981	65436	0	0	0	0.08	0	0	0
NM_001169414	chr2L	5146385	5158265	+	509	1324	10556	112861	0.72	0.57	0.29	0	0	0	0.12
NM_001169415	chr2L	5151748	5205690	+	4039	119378	57981	65436	0	0	0	0	0	0	0
NM_001032052	chr2L	5151748	5186162	+	4039	119378	38453	84964	0	0	0	0	0	0	0
NR_003754	chr2L	5187777	5187922	+	40068	83349	40213	83204	0	0	0	0	0	0	0
NR_002509	chr2L	5193470	5193516	+	45761	77656	45807	77610	0	0	0	0	0	0	0
NR_002510	chr2L	5196034	5196097	+	48325	75092	48388	75029	0	0	0	0	0	0	0
NR_003755	chr2L	5202382	5202522	+	54673	68744	54813	68604	0	0	0	0	0	0	0
NR_002511	chr2L	5206204	5206361	+	58495	64922	58652	64765	0	0	0	0	0	0	0
NM_135067	chr2L	5207307	5209345	+	59598	63819	61636	61781	0	0	0	0	0	0	0
NM_135068	chr2L	5210478	5212450	+	62769	60648	64741	58676	0	0	0	0	0	0	0
NM_135069	chr2L	5212392	5214677	-	56449	66968	58734	64683	0	0	0	0	0	0	0
NM_001042874	chr2L	5215210	5216533	-	54593	68824	55916	67501	0	0	0	0	0	0	0
NM_135071	chr2L	5218259	5219057	+	70550	52867	71348	52069	0	0	0	0	0	0	0
NM_175978	chr2L	5218997	5237358	-	33768	89649	52129	71288	0	0	0	0	0	0	0
NM_175977	chr2L	5218997	5242606	-	28520	94897	52129	71288	0	0	0	0	0	0	0
NM_175976	chr2L	5218997	5244250	-	26876	96541	52129	71288	0	0	0	0	0	0	0
NM_175975	chr2L	5218997	5271353	-	7444	227	52129	71288	0	0.22	0.03	0	0	0	0.03
NM_164636	chr2L	5242706	5244239	+	94997	28420	96530	26887	0	0	0	0	0	0	0
NM_135072	chr2L	5264000	5265899	+	116291	7126	118190	5227	0	0	0	0	0	0	0
NM_135073	chr2L	5266391	5268455	+	118682	4735	120746	2671	0	0	0	0	0	0	0
NM_135074	chr2L	5268516	5270329	+	120807	2610	122620	797	0	0	0	0	0	0.22	0
NM_164638	chr2L	5271723	5277338	-	1459	6212	7074	597	0.48	0	0	0	0	0.22	0
NM_164637	chr2L	5271723	5278558	-	239	7432	7074	597	0.36	0.12	0.11	0	0	0.22	0.05
NM_057568	chr2L	5271723	5278495	-	302	7369	7074	597	0.39	0.09	0.08	0	0	0.22	0.04
NM_135075	chr2L	5279050	5283017	+	253	11229	4220	7262	0.37	0.11	0.17	0	0	0	0.06
NM_164639	chr2L	5299646	5310625	+	4827	7164	3815	15487	0	0	0	0.18	0.09	0	0
NM_057843	chr2L	5305707	5310996	+	10888	1103	4186	15116	0	0.5	0.57	0	0	0	0
NM_001144320	chr2L	5305721	5310610	+	10902	1089	3800	15502	0	0.5	0.62	0	0	0	0
NM_135076	chr2L	5312135	5314885	-	11227	8075	13977	5325	0	0	0	0	0	0	0
NM_135077	chr2L	5316239	5324927	-	1185	18117	9873	9429	1	0.08	0.06	0	0	0	0.02
NM_001103618	chr2L	5316239	5324936	-	1176	18126	9873	9429	1	0.09	0.06	0	0	0	0.02
NM_080526	chr2L	5327240	5328000	+	1128	193103	1888	192343	1	0.11	0.88	0	0	0	0.1
NM_135078	chr2L	5327977	5328870	-	191473	2758	192366	1865	0	0.3	0	0	0	0.74	0
NM_078758	chr2L	5329856	5330466	+	3744	190487	4354	189877	0	0	0	0	0	0	0
NM_164640	chr2L	5330467	5336136	-	184207	10024	189876	4355	0	0	0	0	0	0	0
NM_135079	chr2L	5330467	5338053	-	182290	11941	189876	4355	0	0	0	0	0	0	0
NM_135080	chr2L	5339224	5342349	-	177994	16237	181119	13112	0	0	0	0	0	0	0
NM_205912	chr2L	5346236	5365039	+	20124	174107	38927	155304	0	0	0	0	0	0	0
NM_001103619	chr2L	5346236	5365039	+	20124	174107	38927	155304	0	0	0	0	0	0	0
NM_078759	chr2L	5346236	5363631	+	20124	174107	37519	156712	0	0	0	0	0	0	0
NM_135082	chr2L	5404341	5415928	+	78229	116002	89816	104415	0	0	0	0	0	0	0
NM_164642	chr2L	5435581	5449202	-	71141	123090	84762	109469	0	0	0	0	0	0	0
NM_164643	chr2L	5435581	5439277	-	81066	113165	84762	109469	0	0	0	0	0	0	0
NR_003756	chr2L	5437633	5437749	-	82594	111637	82710	111521	0	0	0	0	0	0	0
NM_135083	chr2L	5461640	5467609	+	135528	58703	141497	52734	0	0	0	0	0	0	0
NM_135084	chr2L	5517841	5518822	+	191729	2502	192710	1521	0	0.1	0	0	0	0.59	0
NM_135085	chr2L	5518892	5519889	-	454	193777	1451	192780	0.58	0.13	0.77	0	0	0	0.23
NM_135086	chr2L	5520257	5521384	+	194145	86	1041	2555	0.31	0.4	1	1	0.11	0.03	0.6
NM_135087	chr2L	5521280	5523877	-	62	3534	2659	937	0.46	0.27	0.63	0	0	0.71	0.23
NM_135088	chr2L	5524138	5525809	+	199	2314	1870	643	0.4	0.46	0.73	0	0.33	0.81	0.35
NM_135091	chr2L	5525904	5537108	+	1965	548	4764	5487	0.46	0.81	0.54	0.19	0	0	0.2
NM_001169416	chr2L	5525904	5535958	+	1965	548	3614	6637	0.46	0.81	0.6	0.18	0.02	0	0.26
NM_164644	chr2L	5526961	5527854	+	509	1024	1402	131	0.67	0.48	1	0.07	0.65	0.23	0.57
NM_164645	chr2L	5528086	5530682	+	101	4258	2697	1662	0.81	0.11	0.26	0	0	0.34	0.09
NM_135090	chr2L	5530619	5532195	-	149	4210	1725	2634	0.25	0.1	0.38	0	0	0	0.13
NM_001169417	chr2L	5532314	5535869	+	4329	30	3525	6726	0.16	0.19	0.32	0	0	0	0.1
NM_135092	chr2L	5535932	5536726	-	5869	4382	6663	3588	0	0	0	0	0	0	0
NM_135093	chr2L	5536849	5539169	-	3426	6825	5746	4505	0	0	0	0	0	0	0
NM_164646	chr2L	5539325	5542310	-	285	9966	3270	6981	0.47	0.18	0.37	0	0	0	0.09
NM_164648	chr2L	5539325	5542310	-	285	9966	3270	6981	0.47	0.18	0.37	0	0	0	0.09
NM_164647	chr2L	5539325	5541998	-	597	9654	3270	6981	0.63	0.03	0.06	0	0	0	0.03
NM_057268	chr2L	5542526	5546642	+	10182	69	4047	409	0.29	0.36	0.53	0	0.07	0.46	0.07
NM_135094	chr2L	5547202	5549614	+	151	173954	2563	171542	0.33	0.18	0.44	0	0	0	0.17
NM_164649	chr2L	5547259	5549614	+	208	173897	2563	171542	0.36	0.15	0.38	0	0	0	0.19
NM_135095	chr2L	5549706	5550835	-	170321	3784	171450	2655	0	0	0	0	0	0	0
NM_135096	chr2L	5552045	5552648	+	4994	169111	5597	168508	0	0	0	0	0	0	0
NM_135097	chr2L	5552837	5553848	-	167308	6797	168319	5786	0	0	0	0	0	0	0
NM_164650	chr2L	5553896	5554552	+	6845	167260	7501	166604	0	0	0	0	0	0	0
NM_135098	chr2L	5553896	5555139	+	6845	167260	8088	166017	0	0	0	0	0	0	0
NM_078760	chr2L	5555073	5558994	+	8022	166083	11943	162162	0	0	0	0	0	0	0
NM_078761	chr2L	5559341	5563502	+	12290	161815	16451	157654	0	0	0	0	0	0	0
NR_001620	chr2L	5565618	5565766	+	18567	155538	18715	155390	0	0	0	0	0	0	0
NM_164652	chr2L	5579579	5581116	-	140040	34065	141577	32528	0	0	0	0	0	0	0
NM_164651	chr2L	5579579	5581116	-	140040	34065	141577	32528	0	0	0	0	0	0	0
NM_135099	chr2L	5579579	5581116	-	140040	34065	141577	32528	0	0	0	0	0	0	0
NM_135100	chr2L	5587142	5588414	-	132742	41363	134014	40091	0	0	0	0	0	0	0
NM_135101	chr2L	5596832	5598636	+	49781	124324	51585	122520	0	0	0	0	0	0	0
NM_135102	chr2L	5602829	5613023	-	108133	65972	118327	55778	0	0	0	0	0	0	0
NM_164653	chr2L	5626281	5658553	-	62603	111502	94875	79230	0	0	0	0	0	0	0
NM_164655	chr2L	5662848	5670840	+	115797	58308	123789	50316	0	0	0	0	0	0	0
NM_164654	chr2L	5662848	5670840	+	115797	58308	123789	50316	0	0	0	0	0	0	0
NM_135104	chr2L	5662848	5670840	+	115797	58308	123789	50316	0	0	0	0	0	0	0
NM_135105	chr2L	5678784	5679150	+	131733	42372	132099	42006	0	0	0	0	0	0	0
NM_135106	chr2L	5708448	5713553	+	161397	12708	166502	7603	0	0	0	0	0	0	0
NM_001103620	chr2L	5715490	5716650	-	4506	169599	5666	168439	0	0	0	0	0	0	0
NM_001038789	chr2L	5716818	5718067	+	169767	4338	171016	3089	0	0	0	0	0	0	0
NM_164657	chr2L	5718120	5720540	-	616	173489	3036	171069	0.27	0	0	0	0	0	0
NM_001169419	chr2L	5718120	5720896	-	260	173845	3036	171069	0.27	0.01	0.02	0	0	0	0.01
NM_001169418	chr2L	5718120	5720540	-	616	173489	3036	171069	0.27	0	0	0	0	0	0
NM_135108	chr2L	5718120	5720896	-	260	173845	3036	171069	0.27	0.01	0.02	0	0	0	0.01
NM_079986	chr2L	5721058	5723791	+	174007	98	2635	1030	0.09	0.19	0.41	0	0	0.39	0.12
NM_135112	chr2L	5724657	5759810	+	3501	164	34989	40122	0.11	0.28	0.05	0	0	0	0.35
NM_135109	chr2L	5727462	5728811	-	71121	3990	72470	2641	0	0	0	0	0	0	0
NM_164658	chr2L	5733674	5741244	-	58688	16423	66258	8853	0	0	0	0	0	0	0
NM_135110	chr2L	5733674	5741244	-	58688	16423	66258	8853	0	0	0	0	0	0	0
NM_135111	chr2L	5746276	5747620	+	21455	53656	22799	52312	0	0	0	0	0	0	0
NM_164659	chr2L	5762673	5766141	-	33791	41320	37259	37852	0	0	0	0	0	0	0
NM_135113	chr2L	5763459	5766141	-	33791	41320	36473	38638	0	0	0	0	0	0	0
NM_135114	chr2L	5768250	5800204	-	1878	272	31682	43429	0.45	0.47	0.09	0	0	0	0.06
NM_001169420	chr2L	5768250	5800204	-	1878	272	31682	43429	0.45	0.47	0.09	0	0	0	0.06
NM_164660	chr2L	5768250	5800204	-	1878	272	31682	43429	0.45	0.47	0.09	0	0	0	0.06
NM_164662	chr2L	5784030	5784893	+	59209	15902	60072	15039	0	0	0	0	0	0	0
NM_135115	chr2L	5800516	5801969	-	113	2037	1566	584	0.25	0.45	0.56	0	0.18	0.63	0.26
NM_135116	chr2L	5802254	5804030	+	172	105298	1948	103522	0.45	0.11	0.36	0	0	0	0.12
NM_135117	chr2L	5805478	5808858	+	3396	102074	6776	98694	0	0	0	0	0	0	0
NM_164663	chr2L	5817892	5818393	-	89159	16311	89660	15810	0	0	0	0	0	0	0
NM_001103622	chr2L	5824841	5856757	+	22759	82711	54675	50795	0	0	0	0	0	0	0
NM_135118	chr2L	5844786	5856757	+	42704	62766	54675	50795	0	0	0	0	0	0	0
NM_135121	chr2L	5859761	5879481	-	28071	77399	47791	57679	0	0	0	0	0	0	0
NM_001169421	chr2L	5884350	5884774	-	22778	82692	23202	82268	0	0	0	0	0	0	0
NM_135122	chr2L	5886019	5886615	+	83937	21533	84533	20937	0	0	0	0	0	0	0
NM_134272	chr2L	5892297	5892862	-	14690	90780	15255	90215	0	0	0	0	0	0	0
NM_057297	chr2L	5892353	5892862	-	14690	90780	15199	90271	0	0	0	0	0	0	0
NM_057296	chr2L	5892882	5893896	-	13656	91814	14670	90800	0	0	0	0	0	0	0
NM_135123	chr2L	5903358	5904674	-	2878	102592	4194	101276	0	0	0	0	0	0	0
NM_135124	chr2L	5907179	5921242	+	105097	373	13690	22667	0.19	0.56	0.24	0	0	0	0.01
NM_135125	chr2L	5908905	5910289	-	33620	2737	35004	1353	0	0.01	0	0	0	0.7	0
NM_164665	chr2L	5922903	5923646	-	20263	16094	21006	15351	0	0	0	0	0	0	0
NM_135126	chr2L	5922903	5923646	-	20263	16094	21006	15351	0	0	0	0	0	0	0
NM_057792	chr2L	5925936	5938767	+	18384	17973	31215	5142	0	0	0	0	0	0	0
NM_001169422	chr2L	5942780	5943263	-	646	35711	1129	35228	0.29	0	0	0	0	0	0
NM_057219	chr2L	5943681	5947625	+	36129	228	3716	1795	0.03	0.26	0.39	0	0	0.32	0.27
NM_057218	chr2L	5943681	5949092	+	36129	228	5183	328	0.03	0.26	0.29	0	0.05	0.38	0.26
NM_057217	chr2L	5943681	5948313	+	36129	228	4404	1107	0.03	0.26	0.33	0	0	0.43	0.24
NM_135127	chr2L	5949483	5955237	+	63	30564	5817	24810	0.24	0.18	0.19	0	0	0	0.03
NM_135128	chr2L	5955309	5956450	-	23597	7030	24738	5889	0	0	0	0	0	0	0
NM_144294	chr2L	5956511	5956805	-	23242	7385	23536	7091	0	0	0	0	0	0	0
NM_057436	chr2L	5957003	5957628	+	7583	23044	8208	22419	0	0	0	0	0	0	0
NM_135129	chr2L	5958045	5958591	-	21456	9171	22002	8625	0	0	0	0	0	0	0
NM_057435	chr2L	5959699	5960340	-	19707	10920	20348	10279	0	0	0	0	0	0	0
NM_135130	chr2L	5963086	5964322	-	15725	14902	16961	13666	0	0	0	0	0	0	0
NM_135131	chr2L	5965518	5967498	-	12549	18078	14529	16098	0	0	0	0	0	0	0
NM_135132	chr2L	5968596	5969761	+	19176	11451	20341	10286	0	0	0	0	0	0	0
NM_164666	chr2L	5969882	5970651	+	20462	10165	21231	9396	0	0	0	0	0	0	0
NM_135133	chr2L	5969882	5970984	+	20462	10165	21564	9063	0	0	0	0	0	0	0
NM_164667	chr2L	5972899	5980481	-	3007	434	7148	23479	1	1	1	0.35	0	0	0.37
NM_057668	chr2L	5972899	5981025	-	2463	978	7148	23479	1	1	1	0.46	0	0	0.28
NM_205913	chr2L	5972899	5981025	-	2463	978	7148	23479	1	1	1	0.46	0	0	0.28
NM_134304	chr2L	5972899	5980098	-	3390	51	7148	23479	1	1	1	0.26	0	0	0.32
NM_164668	chr2L	5981758	5985561	+	1711	1730	2073	1045	1	0.94	1	0.54	0	1	0.11
NM_057247	chr2L	5981758	5985561	+	1711	1730	2073	1045	1	0.94	1	0.54	0	1	0.12
NM_164670	chr2L	5982523	5985561	+	2476	965	2073	1045	1	0.59	0.88	0.29	0	1	0.23
NM_164669	chr2L	5982523	5985561	+	2476	965	2073	1045	1	0.59	0.88	0.29	0	1	0.21
NM_057246	chr2L	5986323	5988858	+	2835	283	2252	9794	0.38	0.67	1	0.58	0	0	0.34
NM_164671	chr2L	5990440	5996785	-	1867	10179	8212	3834	0.62	0	0	0	0	0	0
NM_078762	chr2L	5990440	5999483	-	22026	831	8212	3834	0.14	0.97	0.64	0	0	0	0.03
NM_001103623	chr2L	6000230	6003740	+	1578	21279	5088	17769	0.76	0	0	0	0	0	0
NM_135134	chr2L	6003573	6006791	-	14718	8139	17936	4921	0	0	0	0	0	0	0
NM_135135	chr2L	6007363	6012338	-	9171	13686	14146	8711	0	0	0	0	0	0	0
NM_164672	chr2L	6007504	6011203	-	10306	12551	14005	8852	0	0	0	0	0	0	0
NM_078764	chr2L	6013056	6019398	-	2111	20746	8453	14404	0.03	0	0	0	0	0	0
NM_135136	chr2L	6020849	6021672	+	22197	660	163	2825	0	0.17	0	0.21	1	0	0.43
NM_164673	chr2L	6023369	6024535	-	12403	38	1128	1860	0.07	0.11	0.57	0	0	0.15	0.15
NM_135137	chr2L	6023558	6024535	-	12403	38	939	2049	0.07	0.11	0.69	0	0	0.06	0.18
NM_001038790	chr2L	6025869	6034423	-	2515	9926	11069	1372	0	0	0	0	0	0.19	0
NM_135138	chr2L	6025869	6034423	-	2515	9926	11069	1372	0	0	0	0	0	0.19	0
NM_078765	chr2L	6034794	6036920	-	18	12423	2144	10297	0.72	0.13	0.36	0	0	0	0.12
NM_135139	chr2L	6036989	6037902	-	208	964	1121	51	0.39	0.45	1	0.19	0.73	0.16	0.64
NM_164674	chr2L	6038160	6041283	+	50	9717	3173	6594	0.58	0.26	0.5	0	0	0	0.18
NM_164676	chr2L	6041178	6045593	-	2284	7483	6699	3068	0.04	0	0	0	0	0	0
NM_164675	chr2L	6041178	6045970	-	1907	7860	6699	3068	0.23	0	0	0	0	0	0
NM_057864	chr2L	6041178	6045970	-	1907	7860	6699	3068	0.23	0	0	0	0	0	0
NM_001103624	chr2L	6046645	6048505	-	245	628	1232	8535	0.33	0.44	0.82	0.59	0	0	0.35
NM_001144321	chr2L	6046649	6048702	-	48	825	1228	8539	0.24	0.54	0.84	0.73	0	0	0.52
NM_001144322	chr2L	6046649	6048702	-	48	825	1228	8539	0.24	0.54	0.84	0.73	0	0	0.52
NM_164677	chr2L	6046653	6047941	-	809	64	1224	8543	0.55	0.21	0.99	0	0	0	0.33
NM_079966	chr2L	6046653	6047941	-	809	64	1224	8543	0.55	0.21	0.99	0	0	0	0.26
NM_164678	chr2L	6047998	6050439	+	121	752	1689	694	0.24	0.52	0.87	0.42	0	0.47	0.48
NM_001103625	chr2L	6048084	6048702	-	48	825	666	207	0.24	0.54	1	0.73	0.74	0.28	0.82
NM_001144323	chr2L	6048182	6050474	+	305	568	1724	659	0.33	0.43	0.86	0.27	0	0.47	0.4
NM_135140	chr2L	6048182	6050439	+	305	568	1689	694	0.33	0.43	0.86	0.29	0	0.47	0.45
NM_164679	chr2L	6050828	6053491	+	2078	305	2358	9371	0.24	0.39	0.87	0	0	0	0.12
NM_135141	chr2L	6050828	6053491	+	2078	305	2358	9371	0.24	0.39	0.87	0	0	0	0.05
NM_135142	chr2L	6054306	6060169	+	3173	8556	9036	2693	0	0	0	0	0	0	0
NM_001103626	chr2L	6060509	6060940	+	9376	2353	9807	1922	0	0.1	0	0	0	0.31	0
NM_135143	chr2L	6060834	6062757	-	105	11624	2028	9701	0.33	0.22	0.69	0	0	0	0.15
NM_135144	chr2L	6063017	6063676	+	155	3053	814	2394	0.35	0.2	1	0.79	0	0	0.56
NM_135145	chr2L	6063561	6065949	-	121	3087	2509	699	0.23	0.11	0.29	0	0	0.55	0.1
NM_135146	chr2L	6066185	6067635	+	115	3062	1565	1612	0.23	0.12	0.48	0	0	0.42	0.09
NM_164680	chr2L	6066190	6067635	+	120	3057	1565	1612	0.23	0.11	0.47	0	0	0.42	0.13
NM_135147	chr2L	6067667	6068635	-	612	2565	1580	1597	0.64	0	0	0	0	0.35	0
NM_135148	chr2L	6069078	6069838	+	3008	169	591	684	0.14	0.59	1	1	0.42	0.29	0.75
NM_135149	chr2L	6069789	6070646	-	8370	124	733	542	0.08	0.65	1	0.44	0	0.44	0.47
NM_078766	chr2L	6070989	6073961	+	467	8027	3439	5055	0.64	0	0	0	0	0	0
NM_001169423	chr2L	6072212	6073712	+	1690	6804	3190	5304	0.29	0	0	0	0	0	0
NM_135150	chr2L	6078452	6079737	+	7930	564	721	3441	0	0.23	0.21	0.84	0	0	0.36
NM_058119	chr2L	6081807	6096498	+	2791	1371	7914	2443	0	0.72	0.48	0.19	0	0	0.26
NM_058118	chr2L	6091416	6096498	+	2832	7525	7914	2443	0	0	0	0	0	0	0
NM_001144324	chr2L	6091568	6096498	+	2984	7373	7914	2443	0	0	0	0	0	0	0
NM_164681	chr2L	6096695	6098964	-	1497	23	2246	8111	0.63	0.2	0.54	0	0	0	0.16
NM_135151	chr2L	6096695	6098964	-	1497	23	2246	8111	0.63	0.2	0.54	0	0	0	0.2
NM_164682	chr2L	6100377	6123904	+	1436	84	23443	3680	0.57	0.27	0.07	0	0	0	0.09
NM_164684	chr2L	6109680	6123904	+	9219	17904	23443	3680	0	0	0	0	0	0	0
NM_164683	chr2L	6109680	6123904	+	9219	17904	23443	3680	0	0	0	0	0	0	0
NM_164685	chr2L	6118511	6120524	+	18050	9073	20063	7060	0	0	0	0	0	0	0
NM_135152	chr2L	6125137	6125911	+	24676	2447	25450	1673	0	0	0	0	0	0.19	0
NM_135153	chr2L	6125888	6127762	-	164146	178	1696	25427	0.01	0.19	0.6	0	0	0	0.19
NM_135154	chr2L	6127869	6130659	-	161249	3075	164039	285	0	0	0	0	0	0.19	0
NM_135155	chr2L	6131022	6132484	+	3438	160886	4900	159424	0	0	0	0	0	0	0
NM_135156	chr2L	6139460	6145011	+	11876	152448	17427	146897	0	0	0	0	0	0	0
NM_144295	chr2L	6151970	6153701	+	24386	139938	26117	138207	0	0	0	0	0	0	0
NM_164687	chr2L	6153839	6155088	-	136820	27504	138069	26255	0	0	0	0	0	0	0
NM_164686	chr2L	6153839	6155088	-	136820	27504	138069	26255	0	0	0	0	0	0	0
NM_135157	chr2L	6160443	6161082	+	32859	131465	33498	130826	0	0	0	0	0	0	0
NM_001103627	chr2L	6190470	6209477	+	62886	101438	81893	82431	0	0	0	0	0	0	0
NM_080269	chr2L	6225049	6226842	+	97465	66859	99258	65066	0	0	0	0	0	0	0
NM_001169424	chr2L	6253122	6291686	+	125538	38786	164102	222	0	0	0	0	0	0.2	0
NM_001014474	chr2L	6253122	6322251	+	125538	38786	30343	1989	0	0	0	0.02	0	0.34	0
NM_135161	chr2L	6255870	6256715	+	128286	36038	129131	35193	0	0	0	0	0	0	0
NM_135162	chr2L	6263556	6264487	-	27421	136903	28352	135972	0	0	0	0	0	0	0
NM_135166	chr2L	6308818	6309475	+	16910	15422	17567	14765	0	0	0	0	0	0	0
NM_001144326	chr2L	6323766	6331264	+	31858	474	7024	7560	0.1	0.57	0.46	0	0	0	0.07
NM_001144325	chr2L	6323766	6331552	+	31858	474	7312	7272	0.1	0.57	0.44	0	0	0	0.06
NM_135168	chr2L	6323766	6330832	+	31858	474	6592	7992	0.1	0.57	0.49	0	0	0	0.07
NM_135169	chr2L	6332875	6338493	-	331	14253	5949	8635	0.7	0.37	0.39	0	0	0	0.1
NM_057810	chr2L	6338771	6346282	+	14531	53	2636	65011	0.51	0.56	0.45	0.15	0.05	0	0.13
NM_164689	chr2L	6343725	6346282	+	79	67568	2636	65011	0.16	0.08	0.2	0	0	0	0.08
NM_135170	chr2L	6346541	6348151	-	63142	4505	64752	2895	0	0	0	0	0	0	0
NM_135171	chr2L	6349392	6351028	-	60265	7382	61901	5746	0	0	0	0	0	0	0
NM_135172	chr2L	6352323	6354331	-	56962	10685	58970	8677	0	0	0	0	0	0	0
NM_135173	chr2L	6354955	6356498	+	11309	56338	12852	54795	0	0	0	0	0	0	0
NM_135174	chr2L	6357250	6358235	-	53058	14589	54043	13604	0	0	0	0	0	0	0
NM_135175	chr2L	6367883	6370195	+	24237	43410	26549	41098	0	0	0	0	0	0	0
NM_135176	chr2L	6372414	6377286	+	28768	38879	33640	34007	0	0	0	0	0	0	0
NM_001144327	chr2L	6377767	6411306	-	13066	13	33526	34121	0.11	0.12	0.02	0	0	0	0.08
NM_135178	chr2L	6381265	6383421	+	37619	30028	39775	27872	0	0	0	0	0	0	0
NM_135179	chr2L	6383544	6385512	-	25781	41866	27749	39898	0	0	0	0	0	0	0
NM_135180	chr2L	6395852	6397249	-	14044	53603	15441	52206	0	0	0	0	0	0	0
NM_135181	chr2L	6412314	6415344	+	1021	12058	4051	9028	0.23	0	0	0	0	0	0
NM_057685	chr2L	6415256	6423308	-	1064	12015	9116	3963	0.18	0	0	0	0	0	0
NM_135182	chr2L	6424336	6426373	+	13043	36	2001	22108	0.07	0.11	0.32	0	0	0	0.11
NM_001144328	chr2L	6445069	6447849	-	632	23477	3412	20697	0.33	0	0	0	0	0	0
NM_135183	chr2L	6445069	6448016	-	465	23644	3412	20697	0.33	0	0	0	0	0	0
NM_135184	chr2L	6448800	6455934	-	11735	349	6785	319	0.27	0.62	0.52	0	0	0.32	0.12
NM_205915	chr2L	6456105	6459008	+	520	11564	3423	8661	0.71	0.19	0.39	0	0	0	0.11
NM_135185	chr2L	6456293	6459008	+	708	11376	3423	8661	0.8	0.09	0.21	0	0	0	0.09
NM_135186	chr2L	6459078	6463843	-	3826	8258	8591	3493	0	0	0	0	0	0	0
NM_135187	chr2L	6466216	6467700	-	5817	31	1453	10631	0.1	0.14	0.55	0	0	0	0.2
NM_164690	chr2L	6468537	6472070	-	1447	4401	4980	868	0.63	0	0	0	0	0.24	0
NM_135188	chr2L	6468537	6473919	-	6609	402	4980	868	0.15	0.56	0.62	0	0	0.24	0.14
NM_135189	chr2L	6474435	6476972	-	3556	3455	6093	918	0	0	0	0	0	0.71	0
NM_135190	chr2L	6477177	6480489	-	39	6972	3351	3660	0.7	0.66	1	0.2	0	0	0.11
NM_135191	chr2L	6480955	6487584	+	427	8182	7056	1553	0.9	0.47	0.43	0	0	0.32	0.05
NM_135192	chr2L	6487561	6488615	-	522	8087	1576	7033	0.57	0	0	0	0	0	0
NM_135193	chr2L	6489091	6490195	+	8563	46	1058	611	0.14	0.67	1	0	0.21	0.65	0.4
NM_135194	chr2L	6490152	6490828	-	3705	22	654	1015	0.33	0.67	1	1	1	0.34	1
NM_164692	chr2L	6491121	6496986	+	315	3412	2453	1724	0.67	0.19	0.19	0.3	0	0.28	0.1
NM_001103629	chr2L	6491121	6496986	+	315	3412	2453	1724	0.67	0.19	0.19	0.3	0	0.28	0.13
NM_135196	chr2L	6492971	6494527	-	6	3721	1562	2165	0.15	0.14	0.55	0	0	0.26	0.2
NM_135198	chr2L	6497052	6498455	+	2519	1658	3922	255	0	0.29	0	0	0.08	0.27	0.03
NM_135199	chr2L	6498641	6526996	+	4108	69	18040	31070	0.11	0.18	0.04	0.08	0	0	0.13
NM_164693	chr2L	6527448	6536111	-	21955	27155	30618	18492	0	0	0	0	0	0	0
NM_078768	chr2L	6527448	6546972	-	11094	38016	30618	18492	0	0	0	0	0	0	0
NM_135201	chr2L	6555810	6557359	-	707	48403	2256	46854	0.48	0	0	0	0	0	0
NM_135202	chr2L	6557799	6559308	+	48843	267	1242	2612	0.11	0.38	1	0.49	0	0.02	0.44
NM_135203	chr2L	6559430	6560133	+	1364	2490	2067	1787	0.48	0.08	0	0	0	0.43	0
NM_205916	chr2L	6560130	6561660	-	260	3594	1790	2064	0.46	0.2	0.77	0	0	0.21	0.27
NM_135205	chr2L	6562317	6564396	+	397	3801	2476	1722	0.53	0.13	0.37	0	0	0.3	0.12
NM_135206	chr2L	6564362	6566587	-	45457	469	1756	2442	0	0.33	0.81	0.08	0	0.11	0.3
NM_135207	chr2L	6568389	6601066	-	10978	34948	43655	2271	0	0	0	0	0	0.03	0
NM_135208	chr2L	6611022	6617064	+	44904	1022	3302	27908	0.18	1	1	0.31	0	0	0.44
NM_164694	chr2L	6611407	6617064	+	45289	637	3302	27908	0.37	1	1	0.2	0	0	0.43
NM_164695	chr2L	6611717	6617064	+	45599	327	3302	27908	0.52	0.89	0.96	0.14	0	0	0.38
NM_001103630	chr2L	6617131	6621700	-	23272	7938	27841	3369	0	0	0	0	0	0	0
NM_001103631	chr2L	6623122	6625361	+	9360	21850	11599	19611	0	0	0	0	0	0	0
NM_135211	chr2L	6625128	6632404	-	12568	18642	19844	11366	0	0	0	0	0	0	0
NM_001103632	chr2L	6634548	6649088	-	7176	1081	10424	20786	0.35	1	0.93	0.04	0	0	0.32
NM_164696	chr2L	6635544	6649088	-	7176	1081	9428	21782	0.35	1	0.92	0.11	0	0	0.35
NM_164697	chr2L	6649429	6654583	+	1422	6835	6576	1681	1	0.18	0.21	0	0	0.31	0.06
NM_135214	chr2L	6649429	6654583	+	1422	6835	6576	1681	1	0.18	0.21	0	0	0.31	0.06
NM_164698	chr2L	6654753	6656301	-	11763	37	1511	6746	0.14	0.17	0.67	0	0	0	0.2
NM_164699	chr2L	6656669	6657738	-	10326	1474	11395	405	0	0.31	0	0	0	0.31	0
NM_135216	chr2L	6658543	6662035	+	2279	9521	5771	6029	0.01	0	0	0	0	0	0
NM_135217	chr2L	6662059	6663614	-	4450	7350	6005	5795	0	0	0	0	0	0	0
NM_078769	chr2L	6663964	6674790	+	7700	4100	1147	9513	0	0	0	0.15	0.32	0	0
NM_135218	chr2L	6666263	6668031	-	33	11767	1801	9999	0.15	0.12	0.39	0	0	0	0.16
NM_143767	chr2L	6671777	6673344	-	299	5280	1866	3713	0.43	0.14	0.52	0	0	0	0.17
NM_001103634	chr2L	6673962	6674525	+	319	10341	882	9778	0.44	0.13	1	0.34	0	0	0.52
NM_001103633	chr2L	6673962	6674525	+	319	10341	882	9778	0.44	0.13	1	0.34	0	0	0.51
NM_078770	chr2L	6674636	6676635	-	7668	2992	9667	993	0	0	0	0	0	0.57	0
NM_135219	chr2L	6676728	6677606	-	6697	3963	7575	3085	0	0	0	0	0	0	0
NM_001103635	chr2L	6677834	6684357	-	24855	54	6469	4191	0.16	0.21	0.2	0	0	0	0.15
NM_001144329	chr2L	6677834	6684357	-	24855	54	6469	4191	0.16	0.21	0.2	0	0	0	0.13
NM_135220	chr2L	6677834	6684357	-	24855	54	6469	4191	0.16	0.21	0.2	0	0	0	0.13
NM_164701	chr2L	6677834	6684357	-	24855	54	6469	4191	0.16	0.21	0.2	0	0	0	0.11
NM_135221	chr2L	6684844	6686712	-	22500	2409	24368	541	0	0	0	0	0	0.37	0
NM_175979	chr2L	6684904	6686995	-	22217	2692	24308	601	0	0	0	0	0	0.37	0
NM_001144331	chr2L	6686788	6689393	-	19819	5090	22424	2485	0	0	0	0	0	0	0
NM_001144330	chr2L	6686818	6708656	-	556	24353	22394	2515	0.2	0	0	0	0	0	0
NM_078771	chr2L	6686818	6709080	-	132	24777	22394	2515	0.17	0.03	0.01	0	0	0	0.02
NM_164704	chr2L	6689617	6708656	-	556	24353	19595	5314	0.2	0	0	0	0	0	0
NM_164703	chr2L	6689617	6709085	-	127	24782	19595	5314	0.16	0.04	0.01	0	0	0	0.02
NM_164702	chr2L	6689617	6709080	-	132	24777	19595	5314	0.17	0.03	0.01	0	0	0	0.02
NM_205917	chr2L	6711283	6716183	-	1451	6971	6351	2071	0.28	0	0	0	0	0.07	0
NM_058039	chr2L	6711283	6716183	-	1451	6971	6351	2071	0.28	0	0	0	0	0.07	0
NM_164705	chr2L	6711293	6716183	-	1451	6971	6341	2081	0.28	0	0	0	0	0.06	0
NM_135222	chr2L	6717626	6719389	+	8414	8	1755	4216	0.14	0.15	0.5	0	0	0	0.17
NM_164706	chr2L	6720394	6722858	-	747	5224	3211	2760	0.87	0.12	0.29	0	0	0	0.03
NM_001042876	chr2L	6720394	6723355	-	250	5721	3211	2760	0.62	0.37	0.75	0	0	0	0.1
NM_058048	chr2L	6720394	6723355	-	250	5721	3211	2760	0.62	0.37	0.75	0	0	0	0.08
NM_164707	chr2L	6723906	6731346	+	301	63243	7741	55803	0.64	0.34	0.28	0	0	0	0.08
NM_135223	chr2L	6723906	6731346	+	301	63243	7741	55803	0.64	0.34	0.28	0	0	0	0.04
NM_135224	chr2L	6732865	6736049	+	9260	54284	12444	51100	0	0	0	0	0	0	0
NM_135225	chr2L	6736448	6740176	-	46973	16571	50701	12843	0	0	0	0	0	0	0
NM_135226	chr2L	6742507	6755686	+	18902	44642	32081	31463	0	0	0	0	0	0	0
NM_164708	chr2L	6744656	6745609	-	41540	22004	42493	21051	0	0	0	0	0	0	0
NR_003757	chr2L	6744999	6745078	+	21394	42150	21473	42071	0	0	0	0	0	0	0
NM_135227	chr2L	6757863	6759628	-	27521	36023	29286	34258	0	0	0	0	0	0	0
NM_164709	chr2L	6760526	6770949	-	16200	47344	26623	36921	0	0	0	0	0	0	0
NM_135228	chr2L	6767095	6770949	-	16200	47344	20054	43490	0	0	0	0	0	0	0
NM_001169425	chr2L	6769836	6770949	-	16200	47344	17313	46231	0	0	0	0	0	0	0
NM_135229	chr2L	6774038	6778456	+	50433	13111	54851	8693	0	0	0	0	0	0	0
NM_164710	chr2L	6775711	6778275	+	52106	11438	54670	8874	0	0	0	0	0	0	0
NM_057819	chr2L	6778553	6786856	-	293	63251	8596	54948	0.87	0.58	0.42	0	0	0	0.26
NM_164711	chr2L	6789761	6794625	-	59482	402	2408	490	0.01	0.41	0.5	0.3	0	0.82	0.14
NM_057821	chr2L	6789761	6794625	-	59482	402	2408	490	0.01	0.41	0.5	0.3	0	0.82	0.07
NM_057820	chr2L	6789761	6798864	-	55243	4641	2408	490	0	0	0	0.27	0.16	0.82	0
NM_001014476	chr2L	6789761	6794595	-	59512	372	2408	490	0.02	0.39	0.49	0.3	0	0.82	0.05
NM_001014475	chr2L	6789761	6796780	-	57327	2557	2408	490	0	0	0.08	0.4	0.07	0.82	0
NM_144450	chr2L	6799945	6800834	-	53273	6611	54162	5722	0	0	0	0	0	0	0
NM_164712	chr2L	6799945	6800834	-	53273	6611	54162	5722	0	0	0	0	0	0	0
NM_164714	chr2L	6801362	6802654	-	51453	8431	52745	7139	0	0	0	0	0	0	0
NM_164713	chr2L	6801362	6802830	-	51277	8607	52745	7139	0	0	0	0	0	0	0
NM_135230	chr2L	6801362	6802789	-	51318	8566	52745	7139	0	0	0	0	0	0	0
NM_135231	chr2L	6803032	6804372	+	8809	51075	10149	49735	0	0	0	0	0	0	0
NM_135232	chr2L	6804618	6805792	-	48315	11569	49489	10395	0	0	0	0	0	0	0
NM_164716	chr2L	6822316	6839004	+	28093	31791	44781	15103	0	0	0	0	0	0	0
NM_057866	chr2L	6852323	6853876	+	58100	1784	59653	231	0	0.26	0	0	0.13	0.26	0.04
NM_135235	chr2L	6854169	6860864	+	62	53858	6757	47163	0.18	0.12	0.1	0	0	0	0.04
NM_164717	chr2L	6860902	6870387	-	37640	16280	47125	6795	0	0	0	0	0	0	0
NM_135236	chr2L	6860902	6870387	-	37640	16280	47125	6795	0	0	0	0	0	0	0
NM_078772	chr2L	6896829	6906661	+	42722	11198	52554	1366	0	0	0	0	0	0.42	0
NM_135237	chr2L	6906917	6907817	-	210	53710	1110	52810	0.31	0.1	0.69	0	0	0	0.26
NM_135238	chr2L	6908086	6911432	+	59	6081	3405	2735	0.24	0.18	0.32	0	0	0	0.11
NM_057687	chr2L	6911340	6914137	-	30	6110	2827	3313	0.18	0.15	0.33	0	0	0	0.13
NM_164718	chr2L	6914299	6920274	-	1000	1296	4679	132	1	0.92	0.92	0	0.1	0.24	0.46
NM_164719	chr2L	6915682	6916387	-	2591	2220	3296	1515	0.03	0.06	0	0	0	0.34	0
NM_058064	chr2L	6916752	6918741	-	237	4574	2226	2585	0.95	0.2	0.62	0	0	0	0.23
NM_001169426	chr2L	6920692	6926046	+	1714	582	4772	22816	0.95	1	1	0.19	0	0	0.08
NM_057521	chr2L	6920692	6926046	+	1714	582	4772	22816	0.95	1	1	0.19	0	0	0.11
NM_164721	chr2L	6921285	6926046	+	11	27577	4772	22816	0.95	0.77	0.97	0	0	0	0.11
NM_001169427	chr2L	6921644	6926046	+	370	27218	4772	22816	0.96	0.59	0.8	0	0	0	0.06
NM_164720	chr2L	6921665	6926046	+	391	27197	4772	22816	0.97	0.58	0.79	0	0	0	0.1
NM_135239	chr2L	6932684	6942246	-	6616	20972	16178	11410	0	0	0	0	0	0	0
NM_135240	chr2L	6943729	6945284	-	3578	24010	5133	22455	0	0	0	0	0	0	0
NM_135241	chr2L	6945457	6948778	-	84	27504	3405	24183	0.59	0.1	0.19	0	0	0	0.06
NM_135242	chr2L	6949309	6950135	-	536	138	688	447	0.34	0.45	1	0.18	0	0.29	0.42
NM_057920	chr2L	6950439	6954590	+	442	232	3919	2148	0.52	0.27	0.39	0	0	0.29	0.13
NM_135243	chr2L	6954584	6956872	-	3482	134	2154	3913	0.29	0.43	1	0.12	0	0	0.25
NM_080707	chr2L	6957009	6959104	+	271	3345	2366	1250	0.5	0.23	0.65	0	0	0.43	0.23
NM_135244	chr2L	6959098	6960285	-	69	3547	1256	2360	0.25	0.18	0.91	0	0	0.18	0.3
NM_135245	chr2L	6960425	6961552	+	71	3732	1198	2605	0.25	0.18	0.95	0	0	0	0.28
NM_164723	chr2L	6961515	6963676	-	481	3322	2642	1161	0.5	0.02	0.05	0	0	0.43	0.02
NM_164722	chr2L	6961515	6964073	-	84	3719	2642	1161	0.44	0.22	0.51	0	0	0.43	0.11
NM_164724	chr2L	6961515	6963656	-	501	3302	2642	1161	0.51	0.01	0.02	0	0	0.43	0.01
NM_135246	chr2L	6961515	6964073	-	84	3719	2642	1161	0.44	0.22	0.51	0	0	0.43	0.06
NM_164725	chr2L	6961515	6963622	-	535	3268	2642	1161	0.52	0	0	0	0	0.43	0
NM_080038	chr2L	6964425	6965813	+	268	2012	1656	624	0.39	0.44	0.54	0	0.04	0.95	0.19
NM_058063	chr2L	6966777	6967593	-	339	1156	1155	340	0.54	0.85	1	0.62	1	0.49	0.85
NM_057857	chr2L	6969824	6971736	-	41537	105	1807	1892	0.11	0.22	0.69	0	0	0.43	0.2
NM_001144332	chr2L	6972827	7009888	-	3385	38257	40446	1196	0	0	0	0	0	0.33	0
NM_135247	chr2L	6972827	7009888	-	3385	38257	40446	1196	0	0	0	0	0	0.33	0
NM_001169428	chr2L	6972827	7009888	-	3385	38257	40446	1196	0	0	0	0	0	0.33	0
NM_001103636	chr2L	7012326	7014737	+	40695	947	1464	9430	0	0.35	0.26	0.61	0	0	0
NM_135248	chr2L	7013395	7014737	+	122	10772	1464	9430	0.24	0.11	0.51	0	0	0	0.15
NM_078773	chr2L	7014860	7023940	-	227	10667	9307	1587	0.42	0.19	0.12	0	0	0.35	0.08
NM_001014477	chr2L	7018084	7023940	-	227	10667	6083	4811	0.42	0.19	0.19	0	0	0	0.24
NM_057325	chr2L	7021681	7022473	+	8408	2486	9200	1694	0	0.06	0	0	0	0.46	0
NM_164727	chr2L	7024826	7027295	-	250	3128	2719	659	0.58	0.33	0.79	0	0	0.6	0.21
NM_164726	chr2L	7024828	7027295	-	250	3128	2717	661	0.58	0.33	0.8	0	0	0.6	0.28
NM_135249	chr2L	7027593	7028959	+	48	5364	1414	3998	0.48	0.43	1	0.88	0	0	0.65
NM_164729	chr2L	7030479	7032603	-	354	5058	2478	2934	0.56	0.2	0.58	0	0	0	0.17
NM_164728	chr2L	7030479	7032603	-	354	5058	2478	2934	0.56	0.2	0.58	0	0	0	0.15
NM_135250	chr2L	7030479	7032603	-	354	5058	2478	2934	0.56	0.2	0.58	0	0	0	0.14
NM_164735	chr2L	7032712	7037620	+	5167	245	4663	866	0.26	0.5	0.62	0	0.02	0.89	0.11
NM_164733	chr2L	7032712	7037620	+	5167	245	4663	866	0.26	0.5	0.62	0	0.02	0.89	0.11
NM_164730	chr2L	7032712	7037620	+	5167	245	4663	866	0.26	0.5	0.62	0	0.02	0.89	0.13
NM_164734	chr2L	7032725	7037620	+	5180	232	4663	866	0.27	0.5	0.61	0	0.02	0.89	0.13
NM_164732	chr2L	7032725	7037620	+	5180	232	4663	866	0.27	0.5	0.61	0	0.02	0.89	0.13
NM_135251	chr2L	7032725	7037620	+	5180	232	4663	866	0.27	0.5	0.61	0	0.02	0.89	0.15
NM_164731	chr2L	7035025	7037620	+	2068	3461	4663	866	0.35	0	0	0	0.05	0.89	0.02
NM_164736	chr2L	7037997	7054854	+	5040	489	4835	1617	0.21	0.7	0.53	0.04	0.32	0.41	0.07
NM_080765	chr2L	7037997	7056011	+	5040	489	5992	460	0.21	0.7	0.5	0.17	0.17	0.44	0.05
NM_164737	chr2L	7042466	7047267	+	3980	190	4611	2752	0.3	0.49	0.62	0	0	0.14	0.03
NM_164738	chr2L	7050225	7054854	+	206	6246	4835	1617	0.62	0.41	0.54	0	0	0.41	0.19
NM_164739	chr2L	7056305	7059294	+	6286	166	2823	4932	0.14	0.3	0.6	0	0	0	0.12
NM_001042877	chr2L	7056327	7063406	+	6308	144	6935	820	0.15	0.29	0.25	0	0	0.55	0.12
NM_078774	chr2L	7056327	7062665	+	6308	144	6194	1561	0.15	0.29	0.27	0	0	0.49	0.14
NM_164740	chr2L	7059317	7060851	-	3375	4380	4909	2846	0	0	0	0	0	0	0
NM_144298	chr2L	7063984	7064467	+	7513	242	241	1419	0.15	0.59	1	1	1	0.45	1
NM_135252	chr2L	7064430	7065833	-	53	1607	1456	204	0.17	0.59	0.52	0	0.74	0.38	0.46
NM_135253	chr2L	7067982	7069546	+	2096	87335	3660	85771	0.1	0	0	0	0	0	0
NM_078775	chr2L	7069577	7084634	-	70683	18748	85740	3691	0	0	0	0	0	0	0
NM_001103638	chr2L	7099691	7133527	-	21790	67641	55626	33805	0	0	0	0	0	0	0
NM_001103639	chr2L	7099691	7133527	-	21790	67641	55626	33805	0	0	0	0	0	0	0
NM_001103637	chr2L	7099691	7156701	-	25399	1384	55626	33805	0	0.31	0.03	0	0	0	0.06
NM_135256	chr2L	7182235	7185530	+	135	6185	3430	2890	0.26	0.12	0.22	0	0	0	0.13
NM_001103640	chr2L	7182235	7185530	+	135	6185	3430	2890	0.26	0.12	0.22	0	0	0	0.13
NM_135257	chr2L	7185460	7188068	-	352	5968	2960	3360	0.49	0.14	0.32	0	0	0	0.05
NM_135258	chr2L	7191401	7194412	-	74	5992	3085	2981	0.18	0.1	0.2	0	0	0	0.04
NM_164741	chr2L	7194907	7204259	-	15602	4139	5213	421	0	0	0	0.33	0	0.28	0
NM_135259	chr2L	7194907	7204259	-	15602	4139	5213	421	0	0	0	0.33	0	0.28	0
NM_001042878	chr2L	7205250	7220029	-	3064	168	14611	5130	0.2	0.37	0.15	0	0	0	0.04
NM_164742	chr2L	7218642	7220029	-	3064	168	1219	18522	0.2	0.37	1	0.61	0	0	0.56
NM_135261	chr2L	7220271	7223079	-	14	3218	2822	410	0.14	0.12	0.26	0	0.18	0.49	0.13
NM_164743	chr2L	7224850	7240500	-	147681	17407	163331	1757	0	0	0	0	0	0.25	0
NM_164744	chr2L	7226818	7240500	-	147681	17407	161363	3725	0	0	0	0	0	0	0
NM_078777	chr2L	7226818	7240500	-	147681	17407	161363	3725	0	0	0	0	0	0	0
NM_135262	chr2L	7250718	7252772	-	135409	29679	137463	27625	0	0	0	0	0	0	0
NM_057624	chr2L	7255459	7277168	-	111013	54075	132722	32366	0	0	0	0	0	0	0
NM_164745	chr2L	7257511	7258198	+	34418	130670	35105	129983	0	0	0	0	0	0	0
NM_001169429	chr2L	7257511	7258205	+	34418	130670	35112	129976	0	0	0	0	0	0	0
NM_078778	chr2L	7307160	7316255	+	84067	81021	93162	71926	0	0	0	0	0	0	0
NM_164746	chr2L	7309089	7316255	+	85996	79092	93162	71926	0	0	0	0	0	0	0
NM_135264	chr2L	7340436	7352280	+	117343	47745	129187	35901	0	0	0	0	0	0	0
NM_135265	chr2L	7369539	7377530	+	146446	18642	154437	10651	0	0	0	0	0	0	0
NM_078779	chr2L	7377717	7384344	+	154624	10464	161251	3837	0	0	0	0	0	0	0
NM_164747	chr2L	7377735	7382776	+	154642	10446	159683	5405	0	0	0	0	0	0	0
NM_001144333	chr2L	7384485	7388248	-	21580	67	3696	161392	0.07	0.14	0.22	0	0	0	0.14
NM_135266	chr2L	7384485	7388248	-	21580	67	3696	161392	0.07	0.14	0.22	0	0	0	0.14
NM_135267	chr2L	7388675	7390898	+	494	21153	2717	18930	0.21	0	0	0	0	0	0
NM_135268	chr2L	7390983	7398403	-	11425	10222	18845	2802	0	0	0	0	0	0	0
NM_164748	chr2L	7402854	7404526	+	14673	6974	16345	5302	0	0	0	0	0	0	0
NM_001144334	chr2L	7402904	7404527	+	14723	6924	16346	5301	0	0	0	0	0	0	0
NM_135269	chr2L	7402905	7404526	+	14724	6923	16345	5302	0	0	0	0	0	0	0
NM_135270	chr2L	7405244	7408475	+	17063	4584	20294	1353	0	0	0	0	0	0.29	0
NM_135271	chr2L	7408532	7409779	-	49	21598	1296	20351	0.17	0.12	0.59	0	0	0	0.17
NM_135272	chr2L	7410933	7412184	+	1105	1604	2356	353	0.29	0.39	0	0	0.08	0.37	0.03
NM_135273	chr2L	7412452	7422389	+	2624	85	3820	133	0.15	0.24	0.14	0.13	0.06	0.88	0.23
NM_135274	chr2L	7426865	7430329	+	2434	579	2885	2055	0.44	0.55	0.95	0	0	0.05	0.2
NM_164749	chr2L	7427727	7430329	+	283	4657	2885	2055	0.43	0.13	0.31	0	0	0.05	0.06
NM_135275	chr2L	7430528	7433480	-	61953	1096	1856	3084	0	0.16	0.04	0.27	0	0	0
NM_164750	chr2L	7437505	7445269	+	5121	57928	12885	50164	0	0	0	0	0	0	0
NM_001169430	chr2L	7440019	7445269	+	7635	55414	12885	50164	0	0	0	0	0	0	0
NM_164751	chr2L	7440804	7445269	+	8420	54629	12885	50164	0	0	0	0	0	0	0
NM_135276	chr2L	7440822	7445269	+	8438	54611	12885	50164	0	0	0	0	0	0	0
NM_135277	chr2L	7445344	7447567	-	47866	15183	50089	12960	0	0	0	0	0	0	0
NM_164752	chr2L	7445353	7451165	-	44268	18781	50080	12969	0	0	0	0	0	0	0
NM_078780	chr2L	7452524	7454169	-	41264	21785	42909	20140	0	0	0	0	0	0	0
NM_205921	chr2L	7454824	7460642	-	34791	28258	40609	22440	0	0	0	0	0	0	0
NM_205919	chr2L	7454824	7457371	-	38062	24987	40609	22440	0	0	0	0	0	0	0
NM_205920	chr2L	7454824	7458754	-	36679	26370	40609	22440	0	0	0	0	0	0	0
NM_205918	chr2L	7454824	7456477	-	38956	24093	40609	22440	0	0	0	0	0	0	0
NM_139357	chr2L	7454824	7462247	-	33186	29863	40609	22440	0	0	0	0	0	0	0
NM_135278	chr2L	7466545	7472493	+	34161	28888	40109	22940	0	0	0	0	0	0	0
NM_135281	chr2L	7472505	7495618	-	31011	185	22928	40121	0.45	0.63	0.16	0	0	0	0.01
NM_164753	chr2L	7474703	7476493	+	42319	20730	44109	18940	0	0	0	0	0	0	0
NM_135280	chr2L	7474703	7476952	+	42319	20730	44568	18481	0	0	0	0	0	0	0
NM_078781	chr2L	7496786	7497360	-	29269	1927	29843	1353	0	0.58	0	0	0	0.87	0
NM_144299	chr2L	7497804	7576604	-	241	910	28825	2371	0.55	0.43	0.09	0.01	0	0.36	0.07
NM_001014479	chr2L	7497804	7544423	-	26469	17794	28825	2371	0	0	0	0.02	0	0.36	0
NM_001014478	chr2L	7497804	7529396	-	41496	2767	28825	2371	0	0	0.04	0	0	0.36	0
NM_001103644	chr2L	7497804	7515260	-	11369	19827	28825	2371	0	0	0	0	0	0.36	0
NM_135283	chr2L	7578232	7578559	-	123235	729	123562	402	0	0.57	0	0	0	0.71	0
NM_135284	chr2L	7581931	7583334	+	4101	119863	5504	118460	0	0	0	0	0	0	0
NM_135285	chr2L	7605599	7607703	+	27769	96195	29873	94091	0	0	0	0	0	0	0
NM_135286	chr2L	7608389	7616528	+	30559	93405	38698	85266	0	0	0	0	0	0	0
NM_135287	chr2L	7643526	7645997	-	55797	68167	58268	65696	0	0	0	0	0	0	0
NM_164757	chr2L	7647034	7659567	-	42227	81737	54760	69204	0	0	0	0	0	0	0
NM_164756	chr2L	7647034	7675078	-	26716	97248	54760	69204	0	0	0	0	0	0	0
NM_058001	chr2L	7647034	7659567	-	42227	81737	54760	69204	0	0	0	0	0	0	0
NM_001038792	chr2L	7647052	7659567	-	42227	81737	54742	69222	0	0	0	0	0	0	0
NM_164759	chr2L	7666046	7684537	+	88216	35748	106707	17257	0	0	0	0	0	0	0
NM_164758	chr2L	7666046	7689459	+	88216	35748	111629	12335	0	0	0	0	0	0	0
NM_164760	chr2L	7678736	7684537	+	100906	23058	106707	17257	0	0	0	0	0	0	0
NM_144373	chr2L	7678736	7689454	+	100906	23058	111624	12340	0	0	0	0	0	0	0
NM_001169431	chr2L	7685667	7689459	+	107837	16127	111629	12335	0	0	0	0	0	0	0
NM_135288	chr2L	7689375	7691057	-	10737	113227	12419	111545	0	0	0	0	0	0	0
NM_135289	chr2L	7691108	7692683	-	9111	114853	10686	113278	0	0	0	0	0	0	0
NM_164764	chr2L	7693799	7701585	-	209	123755	7995	115969	0.34	0.13	0.1	0	0	0	0.05
NM_164763	chr2L	7693799	7701585	-	209	123755	7995	115969	0.34	0.13	0.1	0	0	0	0.05
NM_164762	chr2L	7693799	7701585	-	209	123755	7995	115969	0.34	0.13	0.1	0	0	0	0.05
NM_164761	chr2L	7693799	7701585	-	209	123755	7995	115969	0.34	0.13	0.1	0	0	0	0.05
NM_078782	chr2L	7693799	7701585	-	209	123755	7995	115969	0.34	0.13	0.1	0	0	0	0.05
NM_078783	chr2L	7702806	7710697	+	1012	23676	8903	15785	0.47	0	0	0	0	0	0
NM_135291	chr2L	7711019	7714023	+	9225	15463	12229	12459	0	0	0	0	0	0	0
NM_164765	chr2L	7711489	7714023	+	9695	14993	12229	12459	0	0	0	0	0	0	0
NM_205922	chr2L	7714096	7716187	-	10295	14393	12386	12302	0	0	0	0	0	0	0
NM_135292	chr2L	7717051	7719056	-	7426	17262	9431	15257	0	0	0	0	0	0	0
NM_135293	chr2L	7719846	7722823	-	3659	21029	6636	18052	0	0	0	0	0	0	0
NM_135294	chr2L	7723309	7726298	-	184	24504	3173	21515	0.1	0	0	0	0	0	0
NM_164767	chr2L	7727149	7732668	-	50298	6186	55817	667	0	0	0	0	0	0.1	0
NM_164766	chr2L	7727149	7732668	-	50298	6186	55817	667	0	0	0	0	0	0.1	0
NM_001144335	chr2L	7727149	7732668	-	50298	6186	55817	667	0	0	0	0	0	0.1	0
NM_135296	chr2L	7727149	7732668	-	50298	6186	55817	667	0	0	0	0	0	0.1	0
NM_164769	chr2L	7734410	7738795	-	44171	12313	48556	7928	0	0	0	0	0	0	0
NM_164768	chr2L	7734410	7738795	-	44171	12313	48556	7928	0	0	0	0	0	0	0
NM_057767	chr2L	7740552	7741542	-	41424	15060	42414	14070	0	0	0	0	0	0	0
NM_135297	chr2L	7743677	7744841	-	38125	18359	39289	17195	0	0	0	0	0	0	0
NM_135298	chr2L	7747342	7747874	+	20860	35624	21392	35092	0	0	0	0	0	0	0
NM_135299	chr2L	7752167	7753156	-	29810	26674	30799	25685	0	0	0	0	0	0	0
NM_135301	chr2L	7754190	7765716	+	27708	28776	39234	17250	0	0	0	0	0	0	0
NM_135300	chr2L	7756316	7756934	+	29834	26650	30452	26032	0	0	0	0	0	0	0
NM_164770	chr2L	7764300	7765716	+	37818	18666	39234	17250	0	0	0	0	0	0	0
NM_135302	chr2L	7767648	7775033	+	41166	15318	48551	7933	0	0	0	0	0	0	0
NM_164771	chr2L	7775803	7778027	-	4939	51545	7163	49321	0	0	0	0	0	0	0
NM_057431	chr2L	7780084	7781415	+	53602	2882	54933	1551	0	0	0	0	0	0.31	0
NM_135303	chr2L	7781502	7782627	+	55020	1464	56145	339	0	0.31	0	0	0	0.31	0
NM_135304	chr2L	7782856	7786063	+	56374	110	3097	10032	0.1	0.21	0.39	0	0	0	0.07
NM_135305	chr2L	7786156	7790557	-	5538	7591	9939	3190	0	0	0	0	0	0	0
NM_135306	chr2L	7791405	7795958	-	137	12992	4690	8439	0.27	0.13	0.17	0	0	0	0.06
NM_164772	chr2L	7796307	7799846	-	246	3751	3785	212	0.39	0.15	0.25	0	0.15	0.3	0.2
NM_135307	chr2L	7796307	7799097	-	995	3002	3785	212	0.54	0	0	0	0.19	0.3	0.08
NM_001169432	chr2L	7800166	7801575	+	74	10156	1483	8747	0.31	0.23	0.99	0	0	0	0.35
NM_135308	chr2L	7800188	7802008	+	96	10134	1916	8314	0.32	0.22	0.73	0	0	0	0.21
NM_001169433	chr2L	7802414	7810697	-	2691	375	7908	2322	0.27	0.65	0.47	0	0	0.11	0.16
NM_001169434	chr2L	7802414	7810697	-	2691	375	7908	2322	0.27	0.65	0.47	0	0	0.11	0.13
NM_135309	chr2L	7802414	7810697	-	2691	375	7908	2322	0.27	0.65	0.47	0	0	0.11	0.14
NM_057270	chr2L	7811439	7820773	+	1117	1949	6272	1091	0.9	0.21	0.43	0.17	0	0.5	0.05
NM_164773	chr2L	7814368	7820773	+	980	133	6272	1091	0.58	0.35	0.33	0	0	0.5	0.06
NM_164774	chr2L	7821533	7825376	+	7032	331	3512	2897	0.09	0.42	0.65	0	0	0.19	0.2
NM_135310	chr2L	7821533	7825376	+	7032	331	3512	2897	0.09	0.42	0.65	0	0	0.19	0.05
NM_057921	chr2L	7825626	7827252	-	1021	5388	2647	3762	1	0.13	0.48	0	0	0	0.17
NM_057457	chr2L	7827742	7832745	+	5878	531	4472	52977	0.37	0.91	1	0.09	0	0	0.19
NM_135311	chr2L	7840480	7841262	+	12207	45242	12989	44460	0	0	0	0	0	0	0
NM_135312	chr2L	7846817	7853301	-	32421	25028	38905	18544	0	0	0	0	0	0	0
NM_144379	chr2L	7857089	7857931	+	28816	28633	29658	27791	0	0	0	0	0	0	0
NM_135313	chr2L	7857956	7860838	-	24884	32565	27766	29683	0	0	0	0	0	0	0
NM_135314	chr2L	7864638	7871432	-	14290	43159	21084	36365	0	0	0	0	0	0	0
NM_135316	chr2L	7873494	7879550	-	6172	51277	12228	45221	0	0	0	0	0	0	0
NM_175980	chr2L	7883468	7887489	-	27443	1767	2254	55195	0	0.47	0.2	0.84	0	0	0.05
NM_135318	chr2L	7884931	7885425	-	297	57152	791	56658	0.5	0.2	1	1	0.42	0	0.81
NM_001042879	chr2L	7885648	7886014	+	57375	74	292	28918	0.31	0.39	1	1	1	0.2	1
NM_001042880	chr2L	7887692	7889129	-	25803	3407	27240	1970	0	0	0	0	0	0.36	0
NM_175981	chr2L	7889370	7890530	-	24402	4808	25562	3648	0	0	0	0	0	0	0
NM_001103649	chr2L	7892322	7984158	-	37	7387	22610	6600	0.11	0.07	0.09	0	0.01	0	0.07
NM_001103647	chr2L	7892322	7984158	-	37	7387	22610	6600	0.11	0.07	0.09	0	0.01	0	0.11
NM_001103646	chr2L	7892322	7980721	-	3474	3950	22610	6600	0	0	0.09	0	0.02	0	0.03
NM_001103645	chr2L	7892322	7977963	-	6232	1192	22610	6600	0	0.4	0.09	0	0.02	0	0.11
NM_135321	chr2L	7899441	7900035	-	14897	14313	15491	13719	0	0	0	0	0	0	0
NM_001103648	chr2L	7954723	7977963	-	6232	1192	6597	39791	0	0.4	0.16	0	0.18	0	0.12
NM_164776	chr2L	7983919	7986786	+	7148	276	2591	5842	0	0.18	0.37	0	0	0	0.13
NM_135323	chr2L	7983919	7986786	+	7148	276	2591	5842	0	0.18	0.37	0	0	0	0.15
NM_205923	chr2L	7985282	7986786	+	1087	7346	2591	5842	0.18	0	0	0	0	0	0
NM_001144336	chr2L	7987112	7994182	-	4767	329	5516	2917	0.29	0.79	0.67	0	0	0	0.12
NM_164777	chr2L	7987112	7994182	-	4767	329	5516	2917	0.29	0.79	0.67	0	0	0	0.03
NM_135325	chr2L	7994836	7998144	-	805	4291	4113	983	0.23	0	0	0	0	0.9	0
NM_135326	chr2L	7998933	7999681	+	5080	16	732	1781	0.1	0.32	0.97	0	0	0.57	0.35
NM_001038793	chr2L	7998933	7999743	+	5080	16	794	1719	0.1	0.32	0.9	0	0	0.6	0.3
NM_135327	chr2L	7999669	8004267	-	26327	89	1793	720	0.09	0.24	0.23	0.77	0.43	0.23	0.2
NM_135328	chr2L	8004547	8007253	-	23341	3075	26047	369	0	0	0	0	0	0.27	0
NM_135329	chr2L	8008320	8009477	-	21117	5299	22274	4142	0	0	0	0	0	0	0
NM_001038794	chr2L	8009602	8010635	-	19959	6457	20992	5424	0	0	0	0	0	0	0
NM_135330	chr2L	8011406	8026900	+	7228	19188	22722	3694	0	0	0	0	0	0	0
NM_164778	chr2L	8012772	8026900	+	8594	17822	22722	3694	0	0	0	0	0	0	0
NM_135331	chr2L	8026913	8028379	-	2215	24201	3681	22735	0.55	0	0	0	0	0	0
NM_001169435	chr2L	8026913	8039788	-	1335	9194	3681	22735	0.3	0	0	0.17	0.45	0	0
NM_135332	chr2L	8029463	8030150	+	25285	1131	25972	444	0.1	1	1	1	1	0.88	1
NM_164779	chr2L	8030722	8038500	+	128	10401	7906	2623	0.73	0.6	0.46	0	0	0	0.04
NM_135333	chr2L	8030722	8038500	+	128	10401	7906	2623	0.73	0.6	0.46	0	0	0	0.18
NM_164781	chr2L	8030879	8038500	+	285	10244	7906	2623	0.8	0.52	0.41	0	0	0	0.05
NM_164780	chr2L	8031356	8038500	+	762	9767	7906	2623	1	0.28	0.24	0	0	0	0.08
NM_135334	chr2L	8041114	8041879	+	10520	9	756	862	0.12	0.85	0.97	0	0.82	0.97	0.52
NM_135335	chr2L	8041879	8042856	-	29325	115	862	756	0.48	0.83	1	1	1	0.34	1
NR_002512	chr2L	8042188	8042350	-	391	1227	553	1065	0.73	0.58	1	1	1	0.5	1
NM_135336	chr2L	8043714	8054328	+	973	28467	11587	17853	1	0.05	0.03	0	0	0	0.01
NM_057638	chr2L	8054321	8071591	-	590	28850	17860	11580	0.88	0.29	0.1	0	0	0	0.02
NM_079924	chr2L	8071809	8072844	-	10870	663	372	29068	0.25	0.91	1	1	1	0.39	1
NM_057591	chr2L	8072896	8073949	+	715	10818	1768	9765	0.94	0.22	1	0.27	0	0	0.38
NM_079949	chr2L	8074108	8082969	-	745	10788	9606	1927	1	0.3	0.21	0	0	0.62	0.03
NM_164785	chr2L	8083421	8109458	+	11240	293	22719	14421	0.53	0.91	0.31	0	0	0	0.03
NM_164784	chr2L	8083421	8109458	+	11240	293	22719	14421	0.53	0.91	0.31	0	0	0	0.07
NM_164783	chr2L	8083421	8109458	+	11240	293	22719	14421	0.53	0.91	0.31	0	0	0	0.04
NM_164782	chr2L	8083421	8109458	+	11240	293	22719	14421	0.53	0.91	0.31	0	0	0	0.08
NM_164790	chr2L	8088305	8110561	+	1566	35574	23822	13318	0.28	0	0	0	0	0	0
NM_164788	chr2L	8088305	8109458	+	1566	35574	22719	14421	0.28	0	0	0	0	0	0
NM_164787	chr2L	8088305	8109458	+	1566	35574	22719	14421	0.28	0	0	0	0	0	0
NM_164786	chr2L	8088305	8109458	+	1566	35574	22719	14421	0.28	0	0	0	0	0	0
NM_164789	chr2L	8088305	8109458	+	1566	35574	22719	14421	0.28	0	0	0	0	0	0
NM_001038795	chr2L	8116964	8124001	-	3301	122	6915	30225	0.07	0.19	0.16	0	0	0	0.05
NM_135338	chr2L	8124328	8125799	+	449	2974	1920	1503	0.26	0	0	0	0	0.56	0
NM_135339	chr2L	8125667	8126859	-	443	2980	1635	1788	0.77	0.09	0.48	0	0	0.24	0.12
NM_135340	chr2L	8127023	8133990	+	3144	279	5002	22701	0.18	0.77	0.8	0.1	0	0	0.22
NM_135341	chr2L	8134246	8159575	-	2726	32	22445	5258	0.32	0.35	0.26	0	0	0	0.05
NM_164791	chr2L	8147629	8148279	+	18641	9062	19291	8412	0	0	0	0	0	0	0
NM_164792	chr2L	8147832	8148279	+	18844	8859	19291	8412	0	0	0	0	0	0	0
NM_164793	chr2L	8148949	8155603	+	19961	7742	26615	1088	0	0	0	0	0	0.75	0
NM_164794	chr2L	8156826	8158711	+	135	2717	2020	832	0.44	0.31	0.99	0	0	0.67	0.24
NM_135342	chr2L	8159839	8161801	+	296	2462	2258	500	0.48	0.19	0.57	0	0	0.67	0.2
NM_135343	chr2L	8161793	8162389	-	684	88	508	2250	0.43	0.24	1	1	0.42	0.21	0.75
NM_164795	chr2L	8163297	8189610	+	224	33792	26537	7479	0.64	0.03	0.01	0	0	0	0.01
NM_001169436	chr2L	8163297	8189610	+	224	33792	26537	7479	0.64	0.03	0.01	0	0	0	0.01
NM_135344	chr2L	8163297	8189610	+	224	33792	26537	7479	0.64	0.03	0.01	0	0	0	0.01
NM_001042881	chr2L	8163297	8189610	+	224	33792	26537	7479	0.64	0.03	0.01	0	0	0	0.01
NM_205924	chr2L	8180221	8181331	+	17148	16868	18258	15758	0	0	0	0	0	0	0
NM_001042882	chr2L	8190296	8190781	-	6308	27708	6793	27223	0	0	0	0	0	0	0
NM_164797	chr2L	8190953	8196893	-	196	33820	6136	27880	0.48	0.16	0.16	0	0	0	0.05
NM_135345	chr2L	8190953	8196893	-	196	33820	6136	27880	0.48	0.16	0.16	0	0	0	0.07
NM_135346	chr2L	8197195	8198813	+	106	1714	1724	96	0.31	0.48	0.76	0	0.33	0.19	0.4
NM_135347	chr2L	8198958	8200652	+	49	6253	1743	4559	0.48	0.11	0.4	0	0	0	0.15
NM_164798	chr2L	8198958	8200652	+	49	6253	1743	4559	0.48	0.11	0.4	0	0	0	0.15
NM_135348	chr2L	8200464	8205128	-	83	6219	4747	1555	0.21	0.13	0.17	0	0	0.28	0.1
NM_135349	chr2L	8206205	8209639	+	994	5329	4428	1895	0.35	0	0	0	0	0.47	0
NM_164799	chr2L	8209625	8210920	-	614	5709	1909	4414	0.92	0.11	0.5	0	0	0	0.21
NM_057407	chr2L	8209625	8211133	-	401	5922	1909	4414	0.92	0.21	0.85	0	0	0	0.29
NM_057788	chr2L	8211346	8211938	+	6135	188	404	1035	0.32	0.92	1	1	1	0.66	1
NM_164800	chr2L	8212038	8212881	-	92	1347	935	504	0.27	0.92	1	0.44	1	0.67	0.81
NM_135350	chr2L	8212038	8212881	-	92	1347	935	504	0.27	0.92	1	0.44	1	0.67	0.79
NM_001169437	chr2L	8213178	8214135	+	205	2222	1162	1265	0.92	0.12	0.77	0	0	0.16	0.27
NM_135351	chr2L	8213178	8214135	+	205	2222	1162	1265	0.92	0.12	0.77	0	0	0.16	0.3
NM_135352	chr2L	8214304	8215239	+	1331	1096	2266	161	0.48	0.16	0	0	0	0.16	0
NM_135353	chr2L	8215914	8216901	+	514	2427	1501	1440	0.16	0	0	0	0	0.41	0
NM_135354	chr2L	8216850	8218017	-	324	2617	1491	1450	0.37	0.04	0.23	0	0	0.16	0.08
NM_135355	chr2L	8218070	8220737	-	9536	251	271	2670	0.06	0.32	0.69	0	0.77	0.07	0.54
NM_001169439	chr2L	8220979	8239847	-	38065	376	9294	493	0.19	0.56	0.25	0.42	0	0.36	0.07
NM_001169440	chr2L	8220979	8239847	-	38065	376	9294	493	0.19	0.56	0.25	0.42	0	0.36	0.06
NM_205925	chr2L	8221126	8239875	-	38037	404	9147	640	0.17	0.58	0.24	0.44	0	0.36	0.07
NM_205927	chr2L	8221126	8239875	-	38037	404	9147	640	0.17	0.58	0.24	0.44	0	0.36	0.17
NM_164801	chr2L	8221126	8239875	-	38037	404	9147	640	0.17	0.58	0.24	0.44	0	0.36	0.07
NM_001169438	chr2L	8221126	8239875	-	38037	404	9147	640	0.17	0.58	0.24	0.44	0	0.36	0.17
NM_078785	chr2L	8221126	8239875	-	38037	404	9147	640	0.17	0.58	0.24	0.44	0	0.36	0.07
NM_175983	chr2L	8221126	8239875	-	38037	404	9147	640	0.17	0.58	0.24	0.44	0	0.36	0.08
NM_205926	chr2L	8221126	8239054	-	417	5451	9147	640	0.59	0.17	0.19	0.39	0	0.36	0.07
NM_080218	chr2L	8240413	8242135	-	35777	2664	37499	942	0	0.04	0	0	0	0.75	0
NM_135356	chr2L	8242666	8243428	+	3195	35246	3957	34484	0	0	0	0	0	0	0
NM_205929	chr2L	8244158	8252966	-	24946	13495	33754	4687	0	0	0	0	0	0	0
NM_205928	chr2L	8244158	8252966	-	24946	13495	33754	4687	0	0	0	0	0	0	0
NM_170611	chr2L	8244544	8257502	-	20410	18031	33368	5073	0	0	0	0	0	0	0
NM_057879	chr2L	8244544	8252966	-	24946	13495	33368	5073	0	0	0	0	0	0	0
NM_164805	chr2L	8259503	8277698	-	214	38227	18409	20032	0.26	0.05	0.02	0	0	0	0.03
NM_164804	chr2L	8259503	8301072	-	1692	908	18409	20032	0.4	0.98	0.16	0.05	0	0	0.07
NM_001103651	chr2L	8259503	8301055	-	1709	891	18409	20032	0.4	0.98	0.16	0.05	0	0	0.12
NM_001103650	chr2L	8259503	8274287	-	3625	34816	18409	20032	0	0	0	0	0	0	0
NM_057398	chr2L	8259503	8277698	-	214	38227	18409	20032	0.26	0.05	0.02	0	0	0	0.03
NM_057397	chr2L	8260069	8301072	-	1692	908	17843	20598	0.4	0.98	0.16	0.05	0	0	0.17
NM_135358	chr2L	8301344	8302983	-	5247	219	1420	1180	0.06	0.4	1	0.03	0	0.94	0.3
NM_078786	chr2L	8303432	8305376	+	668	4798	2612	2854	0.35	0	0	0	0	0	0
NM_135359	chr2L	8305589	8306743	+	2825	2641	3979	1487	0	0	0	0	0	0.56	0
NM_135360	chr2L	8306684	8308188	-	42	5424	1546	3920	0.33	0.29	1	0.15	0	0	0.37
NM_135361	chr2L	8308439	8309963	+	209	2954	1733	1430	0.41	0.2	0.81	0	0	0.6	0.24
NM_135362	chr2L	8309868	8311144	-	249	2914	1525	1638	0.44	0.2	0.92	0	0	0.49	0.31
NM_135363	chr2L	8311418	8317017	+	25	9033	5624	3434	0.33	0.31	0.33	0	0	0	0.1
NM_164806	chr2L	8316888	8319894	-	557	8501	3563	5495	0.13	0	0	0	0	0	0
NM_135364	chr2L	8316888	8319920	-	531	8527	3563	5495	0.13	0	0	0	0	0	0
NM_135365	chr2L	8320323	8321285	+	8930	128	834	25215	0	0.13	0.81	0	0	0	0.23
NM_135366	chr2L	8321277	8325299	-	21201	4848	25223	826	0	0	0	0	0	0.13	0
NM_135367	chr2L	8327457	8332911	+	7006	19043	12460	13589	0	0	0	0	0	0	0
NM_164807	chr2L	8329049	8332911	+	8598	17451	12460	13589	0	0	0	0	0	0	0
NM_135368	chr2L	8338311	8342056	+	17860	8189	21605	4444	0	0	0	0	0	0	0
NM_135369	chr2L	8342763	8344310	+	22312	3737	23859	2190	0	0	0	0	0	0	0
NM_135370	chr2L	8346620	8350197	+	120	15868	3697	12291	0.09	0	0	0	0	0	0
NM_164808	chr2L	8352199	8355173	+	5699	10289	8673	7315	0	0	0	0	0	0	0
NM_135371	chr2L	8355673	8361198	-	1290	14698	6815	9173	0.75	0	0	0	0	0	0
NM_057590	chr2L	8363691	8364609	-	698	2121	1616	1203	1	0.83	1	1	1	0.82	1
NM_001038796	chr2L	8363691	8364593	-	714	2105	1616	1203	1	0.83	1	1	1	0.82	1
NM_164809	chr2L	8364866	8365663	+	2378	441	356	5325	0.83	1	1	1	1	0.66	1
NM_001032056	chr2L	8366008	8370085	+	701	4980	4778	903	1	0.49	0.72	0	0	0.66	0.16
NM_001032055	chr2L	8366052	8370085	+	745	4936	4778	903	1	0.47	0.7	0	0	0.66	0.12
NM_164811	chr2L	8370512	8374252	+	5205	476	3264	64	0.09	0.57	0.91	0	0.21	0.19	0.27
NM_135372	chr2L	8372083	8374252	+	1095	2233	3264	64	0.66	0.04	0	0	0.35	0.19	0.15
NM_135373	chr2L	8374480	8375549	+	164	2385	1233	1316	0.24	0.09	0.44	0	0	0.42	0.15
NM_135374	chr2L	8375500	8376777	-	88	2461	1365	1184	0.25	0.16	0.77	0	0	0.32	0.22
NM_135375	chr2L	8377050	8378208	+	185	6462	1343	5304	0.3	0.12	0.6	0	0	0	0.18
NM_205934	chr2L	8378255	8381668	-	1844	4803	5257	1390	1	0.21	0.36	0	0	0.42	0.13
NM_078787	chr2L	8378255	8381756	-	1756	4891	5257	1390	1	0.25	0.43	0	0	0.42	0.09
NM_135376	chr2L	8381970	8382707	-	805	5842	1542	5105	1	0.73	1	1	1	0.36	1
NM_135377	chr2L	8382814	8383657	+	5949	698	145	19833	0.78	1	1	1	1	1	1
NM_135378	chr2L	8383610	8384132	-	19358	620	19880	98	0.82	1	1	1	1	1	1
NM_164815	chr2L	8384466	8388803	+	954	19024	5291	14687	1	0.65	0.9	0	0	0	0.18
NM_164814	chr2L	8384466	8388803	+	954	19024	5291	14687	1	0.65	0.9	0	0	0	0.2
NM_164812	chr2L	8384466	8388803	+	954	19024	5291	14687	1	0.65	0.9	0	0	0	0.11
NM_205936	chr2L	8384466	8388803	+	954	19024	5291	14687	1	0.65	0.9	0	0	0	0.15
NM_205935	chr2L	8384466	8388803	+	954	19024	5291	14687	1	0.65	0.9	0	0	0	0.15
NM_164813	chr2L	8386120	8388803	+	2608	17370	5291	14687	0.82	0	0	0	0	0	0
NM_135380	chr2L	8388726	8392398	-	11092	8886	14764	5214	0	0	0	0	0	0	0
NR_001626	chr2L	8389723	8389820	+	6211	13767	6308	13670	0	0	0	0	0	0	0
NM_205937	chr2L	8389880	8392398	-	11092	8886	13610	6368	0	0	0	0	0	0	0
NM_078788	chr2L	8392472	8393239	-	10251	9727	11018	8960	0	0	0	0	0	0	0
NM_144383	chr2L	8393559	8394270	-	9220	10758	9931	10047	0	0	0	0	0	0	0
NM_080243	chr2L	8394532	8394881	-	8609	11369	8958	11020	0	0	0	0	0	0	0
NM_080244	chr2L	8395660	8396084	-	7406	12572	7830	12148	0	0	0	0	0	0	0
NM_135381	chr2L	8396712	8397886	+	13200	6778	14374	5604	0	0	0	0	0	0	0
NM_135382	chr2L	8399043	8399972	+	15531	4447	16460	3518	0	0	0	0	0	0	0
NM_164817	chr2L	8400456	8401477	+	16944	3034	17965	2013	0	0	0	0	0	0.38	0
NM_058152	chr2L	8401445	8403442	-	48	19930	2045	17933	0.41	0.36	1	0.08	0	0	0.35
NM_164818	chr2L	8403574	8408853	+	84	8166	5363	2887	0.43	0.34	0.39	0	0	0	0.08
NM_143788	chr2L	8409050	8411868	-	4233	128	2690	5560	0.07	0.2	0.42	0	0	0	0.14
NM_135383	chr2L	8412410	8415245	-	856	3505	3691	670	1	0.21	0.44	0	0	0.26	0.12
NM_175984	chr2L	8415689	8430977	+	3949	412	4708	2505	0.43	0.84	0.87	0.51	0.08	0.02	0.06
NM_058112	chr2L	8415689	8430984	+	3949	412	4715	2498	0.43	0.84	0.87	0.51	0.08	0.03	0.06
NM_164820	chr2L	8419873	8430977	+	508	2400	4708	2505	0.94	0.44	0.48	0.57	0	0.02	0.1
NM_164819	chr2L	8425549	8426118	-	151	1736	720	1167	0.17	0.6	0.22	0	0	0.87	0.07
NM_058111	chr2L	8426772	8430984	+	503	6710	4715	2498	0.45	0	0	0	0	0.03	0
NM_057220	chr2L	8431085	8433598	-	4170	116	2397	4816	0.22	0.33	0.8	0	0	0	0.26
NM_135384	chr2L	8434057	8437346	-	422	3864	3711	575	0.68	0.25	0.46	0	0	0.55	0.16
NM_001032060	chr2L	8437410	8442352	+	3928	358	4584	7183	0.29	0.65	0.78	0	0	0	0.26
NM_057299	chr2L	8437410	8442352	+	3928	358	4584	7183	0.29	0.65	0.78	0	0	0	0.26
NM_057298	chr2L	8437410	8437998	+	3928	358	230	11537	0.29	0.65	1	1	1	0.35	1
NM_001032061	chr2L	8438268	8442352	+	500	11267	4584	7183	0.72	0.22	0.32	0	0	0	0.11
NM_001032059	chr2L	8438289	8442352	+	521	11246	4584	7183	0.73	0.21	0.3	0	0	0	0.09
NM_164821	chr2L	8442446	8445660	+	4678	7089	7892	3875	0	0	0	0	0	0	0
NM_135386	chr2L	8445860	8449571	-	14839	36	3675	8092	0.17	0.21	0.34	0	0	0	0.12
NM_164823	chr2L	8449690	8451090	-	13320	1555	14720	155	0	0.38	0	0	0.49	0.27	0.17
NM_001169441	chr2L	8449690	8463990	-	420	14455	14720	155	0.19	0	0	0	0.05	0.27	0.11
NM_135387	chr2L	8449690	8463990	-	420	14455	14720	155	0.19	0	0	0	0.05	0.27	0.14
NM_135388	chr2L	8464489	8466529	+	79	24467	2119	22427	0.13	0.06	0.16	0	0	0	0.06
NM_135389	chr2L	8476290	8477067	+	11880	12666	12657	11889	0	0	0	0	0	0	0
NM_175990	chr2L	8477348	8478088	+	12938	11608	13678	10868	0	0	0	0	0	0	0
NM_205939	chr2L	8482483	8488671	+	18073	6473	24261	285	0	0	0	0	0	0.25	0
NM_205940	chr2L	8482483	8488671	+	18073	6473	24261	285	0	0	0	0	0	0.25	0
NM_175991	chr2L	8482483	8488671	+	18073	6473	24261	285	0	0	0	0	0	0.25	0
NM_135390	chr2L	8488958	8490546	+	2	22898	1590	21310	0.13	0.13	0.48	0	0	0	0.17
NM_078790	chr2L	8491867	8506845	-	5011	17889	19989	2911	0	0	0	0	0	0	0
NM_164825	chr2L	8491867	8506845	-	5011	17889	19989	2911	0	0	0	0	0	0	0
NM_001169442	chr2L	8492714	8506845	-	5011	17889	19142	3758	0	0	0	0	0	0	0
NM_135391	chr2L	8495107	8496304	-	15552	7348	16749	6151	0	0	0	0	0	0	0
NM_135392	chr2L	8509250	8511844	-	12	22888	2606	20294	0.12	0.1	0.24	0	0	0	0.09
NM_135393	chr2L	8512168	8514864	-	309	3008	3005	312	0.51	0.2	0.45	0	0	0.22	0.13
NM_135394	chr2L	8515097	8516756	+	3241	76	1583	739	0.32	0.39	1	0.42	0	0.37	0.49
NM_135395	chr2L	8516753	8517377	-	118	2204	742	1580	0.24	0.38	1	0.22	0	0.56	0.41
NM_135396	chr2L	8517445	8519180	+	2272	50	1685	9335	0.38	0.21	0.73	0	0	0	0.21
NM_135397	chr2L	8519689	8521733	+	2194	8826	4238	6782	0.09	0	0	0	0	0	0
NM_057847	chr2L	8521898	8524991	+	4403	6617	7496	3524	0	0	0	0	0	0	0
NM_001103654	chr2L	8525662	8528618	-	14657	103	2853	8167	0.07	0.18	0.36	0	0	0	0.12
NM_001103652	chr2L	8525662	8528618	-	14657	103	2853	8167	0.07	0.18	0.36	0	0	0	0.12
NM_001103655	chr2L	8526604	8528618	-	14657	103	1911	9109	0.07	0.18	0.52	0	0	0	0.17
NM_001103653	chr2L	8526604	8528618	-	14657	103	1911	9109	0.07	0.18	0.52	0	0	0	0.17
NM_164827	chr2L	8529142	8541462	+	627	14133	12947	1813	0.25	0	0	0	0	0.1	0
NM_135398	chr2L	8529142	8541462	+	627	14133	12947	1813	0.25	0	0	0	0	0.1	0
NM_164828	chr2L	8535796	8537932	+	7281	7479	9417	5343	0	0	0	0	0	0	0
NM_164829	chr2L	8535796	8537932	+	7281	7479	9417	5343	0	0	0	0	0	0	0
NM_164830	chr2L	8543332	8667428	+	57	10467	113629	18655	0.08	0.02	0.01	0	0	0	0.01
NM_001042883	chr2L	8543332	8647397	+	57	10467	93598	38686	0.08	0.02	0.02	0	0	0	0.01
NM_135399	chr2L	8543332	8666889	+	57	10467	113090	19194	0.08	0.02	0.01	0	0	0	0.01
NM_164832	chr2L	8672042	8676811	+	118243	14041	123012	9272	0	0	0	0	0	0	0
NM_164831	chr2L	8672746	8676811	+	118947	13337	123012	9272	0	0	0	0	0	0	0
NM_058156	chr2L	8672746	8676810	+	118947	13337	123011	9273	0	0	0	0	0	0	0
NM_135400	chr2L	8676847	8679782	-	6301	125983	9236	123048	0	0	0	0	0	0	0
NM_135401	chr2L	8681402	8684350	-	1733	130551	4681	127603	0.41	0	0	0	0	0	0
NM_135402	chr2L	8684815	8685954	-	129	132155	1268	131016	0.34	0.21	1	0.11	0	0	0.37
NM_135403	chr2L	8686230	8687052	+	147	5630	969	4808	0.35	0.2	1	0.47	0	0	0.45
NM_164834	chr2L	8687280	8690970	-	890	4887	4580	1197	1	0.27	0.45	0	0	0.55	0.05
NM_164833	chr2L	8687280	8691213	-	647	5130	4580	1197	1	0.4	0.6	0	0	0.55	0.07
NM_057539	chr2L	8687280	8709038	-	34	17178	4580	1197	0.35	0.31	0.09	0	0.4	0.55	0.17
NM_001103656	chr2L	8687280	8699300	-	9772	7440	4580	1197	0	0	0	0.5	0.22	0.55	0
NM_135404	chr2L	8705571	8707442	+	13711	3501	15582	1630	0	0	0	0	0	0.52	0
NM_164836	chr2L	8709869	8735793	-	4490	292	8346	797	0.07	0.36	0.08	0	0.07	0.66	0.05
NM_080050	chr2L	8709869	8740633	-	84969	350	8346	797	0.05	0.4	0.16	0	0.06	0.66	0.08
NM_135405	chr2L	8752399	8753125	+	12116	73203	12842	72477	0	0	0	0	0	0	0
NM_135406	chr2L	8765358	8768708	-	56894	28425	60244	25075	0	0	0	0	0	0	0
NM_135407	chr2L	8769174	8772173	-	53429	31890	56428	28891	0	0	0	0	0	0	0
NM_135408	chr2L	8772947	8776261	-	49341	35978	52655	32664	0	0	0	0	0	0	0
NM_135409	chr2L	8777659	8781251	-	44351	40968	47943	37376	0	0	0	0	0	0	0
NM_079996	chr2L	8825624	8829670	+	22	7456	4068	3410	0.23	0.21	0.32	0	0	0	0.11
NM_175992	chr2L	8862806	8863679	+	1913	80423	2786	79550	0.24	0	0	0	0	0	0
NM_175993	chr2L	8863841	8864628	+	2948	79388	3735	78601	0	0	0	0	0	0	0
NM_175994	chr2L	8864903	8865671	+	4010	78326	4778	77558	0	0	0	0	0	0	0
NM_175995	chr2L	8865849	8866659	+	4956	77380	5766	76570	0	0	0	0	0	0	0
NM_135411	chr2L	8866766	8867687	+	5873	76463	6794	75542	0	0	0	0	0	0	0
NM_001103658	chr2L	8898803	8933382	+	37910	44426	72489	9847	0	0	0	0	0	0	0
NM_001169443	chr2L	8898803	8933382	+	37910	44426	72489	9847	0	0	0	0	0	0	0
NM_001103657	chr2L	8898803	8931938	+	37910	44426	71045	11291	0	0	0	0	0	0	0
NM_078791	chr2L	8933963	8936096	+	73070	9266	75203	7133	0	0	0	0	0	0	0
NM_001169444	chr2L	8934840	8936096	+	73947	8389	75203	7133	0	0	0	0	0	0	0
NM_078792	chr2L	8937389	8939746	+	76496	5840	78853	3483	0	0	0	0	0	0	0
NM_001144337	chr2L	8937397	8939746	+	76504	5832	78853	3483	0	0	0	0	0	0	0
NM_164838	chr2L	8937410	8939746	+	76517	5819	78853	3483	0	0	0	0	0	0	0
NM_001032062	chr2L	8939779	8943264	-	6464	35	3450	78886	0.15	0.18	0.31	0	0	0	0.11
NM_001032063	chr2L	8939779	8941786	-	1443	80893	3450	78886	0.33	0	0	0	0	0	0
NM_135413	chr2L	8939779	8943264	-	6464	35	3450	78886	0.15	0.18	0.31	0	0	0	0.11
NM_164839	chr2L	8943453	8946602	-	3126	3373	6275	224	0	0	0	0	0.1	0.28	0.05
NM_164840	chr2L	8943453	8951200	-	182	1472	6275	224	0.31	0.94	0.96	0	0.04	0.28	0.16
NM_135414	chr2L	8943453	8951200	-	182	1472	6275	224	0.31	0.94	0.96	0	0.04	0.28	0.19
NM_135415	chr2L	8953480	8958106	-	31007	187	4439	2098	0.05	0.24	0.31	0	0	0.17	0.18
NM_001103659	chr2L	8953482	8958977	-	30136	1058	4437	2100	0	0.29	0.31	0	0	0.17	0
NM_135416	chr2L	8960317	8962354	-	26759	4435	28796	2398	0	0	0	0	0	0	0
NM_175999	chr2L	8962616	8964628	+	4697	26497	6709	24485	0	0	0	0	0	0	0
NM_176000	chr2L	8965133	8967028	+	7214	23980	9109	22085	0	0	0	0	0	0	0
NM_135418	chr2L	8967536	8970264	+	9617	21577	12345	18849	0	0	0	0	0	0	0
NM_135419	chr2L	8970800	8973396	-	15717	15477	18313	12881	0	0	0	0	0	0	0
NM_164841	chr2L	8977881	8984870	-	4243	26951	11232	19962	0	0	0	0	0	0	0
NM_135420	chr2L	8977881	8984870	-	4243	26951	11232	19962	0	0	0	0	0	0	0
NM_144304	chr2L	8980679	8981437	+	22760	8434	23518	7676	0	0	0	0	0	0	0
NM_164842	chr2L	8985931	8989287	-	8177	174	3182	28012	0.05	0.22	0.4	0	0	0	0.24
NM_135421	chr2L	8991988	8993632	+	2875	5476	4519	3832	0	0	0	0	0	0	0
NM_001144338	chr2L	8991988	8993632	+	2875	5476	4519	3832	0	0	0	0	0	0	0
NM_135422	chr2L	8994462	8995546	+	5349	3002	6433	1918	0	0	0	0	0	0.21	0
NM_078793	chr2L	8994668	8997375	-	89	8262	2796	5555	0.22	0.13	0.29	0	0	0	0.08
NM_164843	chr2L	8995544	8997375	-	89	8262	1920	6431	0.22	0.13	0.42	0	0	0	0.12
NM_144305	chr2L	8997636	8998544	+	172	135678	1080	134770	0.26	0.09	0.58	0	0	0	0.14
NM_078794	chr2L	8998536	8999468	+	1072	134778	2004	133846	0.35	0	0	0	0	0	0
NM_135423	chr2L	9010598	9011344	+	13134	122716	13880	121970	0	0	0	0	0	0	0
NM_135424	chr2L	9012192	9014151	+	14728	121122	16687	119163	0	0	0	0	0	0	0
NM_135425	chr2L	9012884	9014070	-	119244	16606	120430	15420	0	0	0	0	0	0	0
NM_135426	chr2L	9024449	9025404	-	107910	27940	108865	26985	0	0	0	0	0	0	0
NM_164846	chr2L	9051624	9071162	-	62152	73698	81690	54160	0	0	0	0	0	0	0
NM_164845	chr2L	9051624	9071162	-	62152	73698	81690	54160	0	0	0	0	0	0	0
NM_135430	chr2L	9077120	9077988	+	79656	56194	80524	55326	0	0	0	0	0	0	0
NM_078795	chr2L	9084106	9089440	+	86642	49208	91976	43874	0	0	0	0	0	0	0
NM_164847	chr2L	9097626	9098176	+	100162	35688	100712	35138	0	0	0	0	0	0	0
NM_078796	chr2L	9111813	9113285	+	114349	21501	115821	20029	0	0	0	0	0	0	0
NM_001042884	chr2L	9125750	9163716	+	128286	7564	5154	3166	0	0	0.06	0	0.02	0	0
NM_001169445	chr2L	9125750	9163721	+	128286	7564	5159	3161	0	0	0.06	0	0.02	0	0
NM_176001	chr2L	9125750	9163721	+	128286	7564	5159	3161	0	0	0.06	0	0.02	0	0
NM_176002	chr2L	9151200	9163721	+	17886	7362	5159	3161	0	0	0	0.07	0	0	0
NM_135432	chr2L	9164234	9165426	+	5672	2648	6864	1456	0	0.04	0	0	0	0.64	0
NM_135433	chr2L	9165420	9166543	-	339	7981	1462	6858	0.54	0.2	1	0.06	0	0	0.35
NM_078797	chr2L	9166801	9246386	+	8239	81	8422	141538	0.33	0.41	0.15	0.09	0.06	0	0.08
NM_135434	chr2L	9250291	9251008	-	136916	13044	137633	12327	0	0	0	0	0	0	0
NM_164850	chr2L	9251454	9253116	-	134808	15152	136470	13490	0	0	0	0	0	0	0
NM_135435	chr2L	9251454	9253116	-	134808	15152	136470	13490	0	0	0	0	0	0	0
NM_144378	chr2L	9254159	9254831	-	133093	16867	133765	16195	0	0	0	0	0	0	0
NM_080068	chr2L	9256560	9291798	+	18596	131364	53834	96126	0	0	0	0	0	0	0
NM_164851	chr2L	9256560	9291798	+	18596	131364	53834	96126	0	0	0	0	0	0	0
NM_164852	chr2L	9256560	9291798	+	18596	131364	53834	96126	0	0	0	0	0	0	0
NM_001169446	chr2L	9256938	9291761	+	18974	130986	53797	96163	0	0	0	0	0	0	0
NM_001169447	chr2L	9256966	9291798	+	19002	130958	53834	96126	0	0	0	0	0	0	0
NM_135436	chr2L	9327743	9330072	+	89779	60181	92108	57852	0	0	0	0	0	0	0
NM_057599	chr2L	9330766	9331981	+	92802	57158	94017	55943	0	0	0	0	0	0	0
NM_164853	chr2L	9333567	9341625	+	95603	54357	103661	46299	0	0	0	0	0	0	0
NM_058080	chr2L	9333589	9341625	+	95625	54335	103661	46299	0	0	0	0	0	0	0
NM_164854	chr2L	9337809	9341625	+	99845	50115	103661	46299	0	0	0	0	0	0	0
NM_135437	chr2L	9342831	9344491	+	104867	45093	106527	43433	0	0	0	0	0	0	0
NM_135438	chr2L	9350476	9351000	+	112512	37448	113036	36924	0	0	0	0	0	0	0
NM_001103660	chr2L	9367705	9368317	+	129741	20219	130353	19607	0	0	0	0	0	0	0
NM_001103661	chr2L	9373024	9384845	-	3079	146881	14900	135060	0	0	0	0	0	0	0
NM_135441	chr2L	9387388	9391679	+	149424	536	3755	39252	0.13	0.66	0.93	0	0	0	0.23
NM_135442	chr2L	9397107	9397988	-	32943	10064	33824	9183	0	0	0	0	0	0	0
NM_135443	chr2L	9416592	9426344	+	28668	14339	38420	4587	0	0	0	0	0	0	0
NM_078798	chr2L	9426859	9427836	+	38935	4072	39912	3095	0	0	0	0	0	0	0
NM_135444	chr2L	9428829	9431029	-	463	98	2102	40905	0.23	0.16	0.45	0	0	0	0.23
NM_080166	chr2L	9431406	9435341	+	475	86	3849	14234	0.27	0.12	0.19	0	0	0	0.07
NM_135445	chr2L	9435509	9436727	+	4017	14066	5235	12848	0	0	0	0	0	0	0
NM_001103662	chr2L	9436952	9437183	+	5460	12623	5691	12392	0	0	0	0	0	0	0
NM_164855	chr2L	9437512	9463293	+	6020	12063	13718	31715	0	0	0	0.1	0	0	0
NM_001032064	chr2L	9440010	9440740	-	8835	9248	9565	8518	0	0	0	0	0	0	0
NM_078799	chr2L	9449829	9463293	+	254	45179	13718	31715	0.34	0.09	0.04	0	0	0	0.05
NM_078800	chr2L	9491917	9494927	-	81	45352	3091	42342	0.67	0.59	1	0.18	0	0	0.39
NM_001169448	chr2L	9495471	9520696	+	463	72265	25688	47040	0.86	0.4	0.1	0	0	0	0.06
NM_001169449	chr2L	9495471	9520696	+	463	72265	25688	47040	0.86	0.4	0.1	0	0	0	0.05
NM_205944	chr2L	9495500	9520696	+	492	72236	25688	47040	0.88	0.39	0.09	0	0	0	0.12
NM_205943	chr2L	9495500	9520696	+	492	72236	25688	47040	0.88	0.39	0.09	0	0	0	0.12
NM_001169450	chr2L	9521213	9540060	+	26205	46523	45052	27676	0	0	0	0	0	0	0
NM_164857	chr2L	9521214	9540060	+	26206	46522	45052	27676	0	0	0	0	0	0	0
NM_135449	chr2L	9521214	9540060	+	26206	46522	45052	27676	0	0	0	0	0	0	0
NM_205946	chr2L	9521214	9540045	+	26206	46522	45037	27691	0	0	0	0	0	0	0
NM_135448	chr2L	9528514	9529648	+	33506	39222	34640	38088	0	0	0	0	0	0	0
NM_205945	chr2L	9534747	9540060	+	39739	32989	45052	27676	0	0	0	0	0	0	0
NM_135450	chr2L	9540630	9542480	+	45622	27106	47472	25256	0	0	0	0	0	0	0
NM_135451	chr2L	9542946	9543478	+	47938	24790	48470	24258	0	0	0	0	0	0	0
NM_135452	chr2L	9544174	9544792	+	49166	23562	49784	22944	0	0	0	0	0	0	0
NM_135453	chr2L	9545810	9547424	+	50802	21926	52416	20312	0	0	0	0	0	0	0
NM_078801	chr2L	9547716	9565416	-	2320	70408	20020	52708	0.01	0	0	0	0	0	0
NM_164858	chr2L	9547761	9566750	-	986	71742	19975	52753	0.41	0	0	0	0	0	0
NM_001103663	chr2L	9548257	9551017	-	16719	56009	19479	53249	0	0	0	0	0	0	0
NM_164859	chr2L	9568891	9573572	+	1155	579	4102	2976	0.48	0.73	0.93	0	0	0	0.14
NM_135454	chr2L	9570316	9573572	+	846	6232	4102	2976	0.86	0.01	0.02	0	0	0	0.01
NM_135455	chr2L	9573562	9576768	-	37147	220	2986	4092	0.09	0.31	0.57	0	0	0	0.12
NM_164860	chr2L	9573572	9576768	-	37147	220	2976	4102	0.09	0.31	0.57	0	0	0	0.17
NM_164861	chr2L	9573574	9576754	-	37161	206	2974	4104	0.09	0.3	0.56	0	0	0	0.07
NM_164862	chr2L	9578535	9579638	-	34277	3090	35380	1987	0	0	0	0	0	0.2	0
NM_057760	chr2L	9579448	9581742	-	32173	5194	34467	2900	0	0	0	0	0	0	0
NM_135456	chr2L	9589629	9591547	+	13081	24286	14999	22368	0	0	0	0	0	0	0
NM_135457	chr2L	9598939	9600853	-	13062	24305	14976	22391	0	0	0	0	0	0	0
NM_135458	chr2L	9608478	9612708	+	31930	5437	36160	1207	0	0	0	0	0	0.74	0
NM_205947	chr2L	9609662	9612708	+	33114	4253	36160	1207	0	0	0	0	0	0.74	0
NM_164863	chr2L	9613164	9616048	+	36616	751	2133	839	0	0.74	0.99	0.55	0	0.2	0.31
NM_078802	chr2L	9613378	9616047	+	36830	537	2132	840	0.1	0.64	1	0.43	0	0.2	0.2
NM_164864	chr2L	9616468	9623109	+	2553	419	6222	76480	0.09	0.2	0.18	0	0	0	0
NM_001169451	chr2L	9616837	9622588	+	2922	50	5701	77001	0.08	0.13	0.13	0	0	0	0.12
NM_135459	chr2L	9616837	9623109	+	2922	50	6222	76480	0.08	0.13	0.12	0	0	0	0.1
NM_164865	chr2L	9624451	9625285	-	74304	8398	75138	7564	0	0	0	0	0	0	0
NM_205948	chr2L	9641349	9656028	+	24462	58240	39141	43561	0	0	0	0	0	0	0
NM_135460	chr2L	9641349	9656028	+	24462	58240	39141	43561	0	0	0	0	0	0	0
NM_205949	chr2L	9656644	9657226	+	39757	42945	40339	42363	0	0	0	0	0	0	0
NM_164866	chr2L	9684658	9699293	-	296	82406	14931	67771	0.86	0.56	0.23	0	0	0	0.09
NM_205950	chr2L	9684658	9699293	-	296	82406	14931	67771	0.86	0.56	0.23	0	0	0	0.15
NM_057629	chr2L	9696282	9699293	-	296	82406	3307	79395	0.86	0.56	1	0.12	0	0	0.11
NM_079975	chr2L	9699833	9700465	+	244	4764	876	4132	0.83	0.59	1	1	1	0.27	1
NM_057634	chr2L	9700795	9708861	+	1206	3802	4264	2222	1	0.11	0.08	0.28	0	0.04	0.1
NM_164867	chr2L	9703081	9705944	-	5139	1347	1516	3492	0	0.37	0	0.78	0	0	0
NM_135461	chr2L	9708919	9711269	-	47522	186	2164	4322	0.05	0.24	0.61	0	0	0	0.18
NM_164869	chr2L	9716189	9746464	-	12327	35381	42602	5106	0	0	0	0	0	0	0
NM_164870	chr2L	9716189	9746483	-	12308	35400	42602	5106	0	0	0	0	0	0	0
NM_135462	chr2L	9729939	9730945	+	18856	28852	19862	27846	0	0	0	0	0	0	0
NM_135463	chr2L	9736644	9737329	+	25561	22147	26246	21462	0	0	0	0	0	0	0
NM_078803	chr2L	9747838	9750071	-	8720	38988	10953	36755	0	0	0	0	0	0	0
NM_057953	chr2L	9758337	9762377	+	47254	454	3586	1018	0.14	0.59	0.88	0	0	0.4	0.14
NM_164871	chr2L	9762361	9763244	-	151	4453	1034	3570	0.28	0.12	0.84	0	0	0	0.3
NM_058025	chr2L	9763344	9765358	+	4553	51	1963	11685	0.17	0.23	0.67	0	0	0	0.22
NM_135464	chr2L	9765356	9766912	-	10131	3517	11687	1961	0	0	0	0	0	0.22	0
NM_135465	chr2L	9767058	9768729	+	3663	9985	5334	8314	0	0	0	0	0	0	0
NM_135466	chr2L	9769066	9770415	+	5671	7977	7020	6628	0	0	0	0	0	0	0
NM_135467	chr2L	9770394	9770996	-	6047	7601	6649	6999	0	0	0	0	0	0	0
NM_001038797	chr2L	9771154	9773044	-	3999	9649	5889	7759	0	0	0	0	0	0	0
NM_001038798	chr2L	9773107	9775030	-	2013	11635	3936	9712	0.15	0	0	0	0	0	0
NM_135469	chr2L	9782389	9788499	+	98	8293	6208	2183	0.24	0.14	0.14	0	0	0.15	0.13
NM_144442	chr2L	9787278	9790745	-	2383	63	3404	4987	0.21	0.27	0.47	0	0	0	0.1
NM_135470	chr2L	9790951	9791958	+	269	2177	1276	1170	0.38	0.16	0.65	0	0	0.28	0.23
NM_135471	chr2L	9791960	9793097	-	31	2415	1168	1278	0.15	0.16	0.65	0	0	0.49	0.2
NM_164874	chr2L	9796947	9886214	-	1981	93086	91248	3819	0.16	0	0	0	0	0	0
NM_205953	chr2L	9796947	9886214	-	1981	93086	91248	3819	0.16	0	0	0	0	0	0
NM_205952	chr2L	9796947	9886214	-	1981	93086	91248	3819	0.16	0	0	0	0	0	0
NM_205951	chr2L	9796947	9886214	-	1981	93086	91248	3819	0.16	0	0	0	0	0	0
NM_135472	chr2L	9796947	9886214	-	1981	93086	91248	3819	0.16	0	0	0	0	0	0
NM_001038799	chr2L	9815098	9886214	-	1981	93086	73097	21970	0.16	0	0	0	0	0	0
NM_080156	chr2L	9888033	9890120	+	94905	162	1925	599	0.07	0.23	0.66	0	0.12	0.64	0.31
NM_001103664	chr2L	9890060	9890787	-	3975	68	659	1865	0.31	0.38	1	1	1	0.23	1
NM_001103665	chr2L	9890884	9891336	+	165	3878	617	3426	0.42	0.26	1	1	1	0.13	1
NM_135474	chr2L	9891254	9893419	-	1343	2700	3508	535	1	0.13	0.37	0	0.21	0.61	0.21
NR_001637	chr2L	9893805	9895003	-	2497	241	957	3086	0.68	0.93	1	1	1	0.33	1
NR_001638	chr2L	9893945	9894026	-	736	3307	817	3226	1	0.44	1	1	1	0.4	1
NR_001639	chr2L	9894204	9894285	-	477	3566	558	3485	1	0.57	1	1	1	0.53	1
NR_001640	chr2L	9894477	9894544	-	218	3825	285	3758	0.91	0.7	1	1	1	0.66	1
NR_001641	chr2L	9894794	9894907	-	2593	145	2706	32	0.73	0.88	1	1	1	0.82	1
NM_080128	chr2L	9895288	9896104	+	526	2212	1342	1396	1	0.61	1	1	1	0.48	1
NM_057526	chr2L	9896264	9897542	-	10298	42	1236	1502	0.15	0.61	0.91	0	0.25	1	0.19
NM_205954	chr2L	9897952	9903058	-	4782	5558	9888	452	0	0	0	0	0	0.56	0
NM_001169452	chr2L	9903378	9908649	-	3904	809	4462	5878	0.08	0.89	1	0.01	0	0	0.27
NM_001169453	chr2L	9903378	9908649	-	3904	809	4462	5878	0.08	0.89	1	0.01	0	0	0.28
NM_001169454	chr2L	9903378	9908649	-	3904	809	4462	5878	0.08	0.89	1	0.01	0	0	0.32
NM_001169455	chr2L	9903378	9908649	-	3904	809	4462	5878	0.08	0.89	1	0.01	0	0	0.31
NM_001169456	chr2L	9903378	9908649	-	3904	809	4462	5878	0.08	0.89	1	0.01	0	0	0.3
NM_001169457	chr2L	9903378	9908649	-	3904	809	4462	5878	0.08	0.89	1	0.01	0	0	0.33
NM_135475	chr2L	9903378	9908649	-	3904	809	4462	5878	0.08	0.89	1	0.01	0	0	0.3
NM_176003	chr2L	9903378	9908649	-	3904	809	4462	5878	0.08	0.89	1	0.01	0	0	0.31
NM_001144339	chr2L	9903385	9908649	-	3904	809	4455	5885	0.08	0.89	1	0.01	0	0	0.31
NM_001038800	chr2L	9908829	9912585	-	2699	32	3724	989	0.32	0.35	0.56	0	0	0.96	0.13
NM_135476	chr2L	9908829	9912585	-	2699	32	3724	989	0.32	0.35	0.56	0	0	0.96	0.13
NM_001038801	chr2L	9908829	9912585	-	2699	32	3724	989	0.32	0.35	0.56	0	0	0.96	0.15
NM_057999	chr2L	9912906	9915044	+	353	2378	2491	240	0.51	0.23	0.44	0	0.4	0.38	0.28
NM_078804	chr2L	9915254	9917221	+	2701	30	1937	1113	0.25	0.28	0.84	0	0	0.69	0.2
NM_135477	chr2L	9917220	9918165	-	169	2881	1114	1936	0.43	0.26	1	0.65	0	0.29	0.52
NM_135478	chr2L	9918634	9919967	+	300	2940	1633	1607	0.49	0.19	0.88	0	0	0.29	0.21
NM_135479	chr2L	9920350	9921469	+	2016	1224	3135	105	0.34	0.29	0	0	0.49	0.2	0.18
NM_135480	chr2L	9921637	9922752	+	63	16942	1178	15827	0.17	0.11	0.6	0	0	0	0.23
NM_176004	chr2L	9922736	9924250	-	14329	2676	15843	1162	0	0	0	0	0	0.29	0
NM_135481	chr2L	9922736	9924860	-	13719	3286	15843	1162	0	0	0	0	0	0.29	0
NM_164876	chr2L	9926612	9929949	+	5038	11967	8375	8630	0	0	0	0	0	0	0
NM_164878	chr2L	9930445	9930999	+	8871	8134	9425	7580	0	0	0	0	0	0	0
NM_164879	chr2L	9932586	9933092	-	5487	11518	5993	11012	0	0	0	0	0	0	0
NM_135483	chr2L	9934766	9938142	-	437	16568	3813	13192	0.55	0.11	0.2	0	0	0	0.15
NM_164880	chr2L	9938170	9938787	-	15373	208	409	16596	0.23	0.43	1	1	1	0.13	1
NM_001169458	chr2L	9938864	9940845	+	285	15296	2266	13315	0.47	0.19	0.57	0	0	0	0.2
NM_135485	chr2L	9938864	9941097	+	285	15296	2518	13063	0.47	0.19	0.51	0	0	0	0.17
NM_176005	chr2L	9940768	9947442	-	6718	8863	13392	2189	0	0	0	0	0	0.24	0
NM_135486	chr2L	9952421	9954143	-	17	15564	1739	13842	0.2	0.19	0.65	0	0	0	0.23
NM_135487	chr2L	9954448	9956179	+	288	2817	2019	1086	0.34	0.05	0.17	0	0	0.47	0.05
NM_135489	chr2L	9956147	9957807	-	9375	542	1118	1987	0	0.47	0.88	0.83	0	0.2	0.57
NM_176008	chr2L	9957286	9960170	+	21	9896	2905	7012	0.25	0.23	0.47	0	0	0	0.16
NM_176007	chr2L	9957286	9960170	+	21	9896	2905	7012	0.25	0.23	0.47	0	0	0	0.17
NM_176006	chr2L	9957286	9960170	+	21	9896	2905	7012	0.25	0.23	0.47	0	0	0	0.19
NM_135490	chr2L	9960448	9963769	-	3413	6504	6734	3183	0	0	0	0	0	0	0
NM_001042885	chr2L	9960845	9963732	-	3450	6467	6337	3580	0	0	0	0	0	0	0
NM_078805	chr2L	9964146	9967455	-	18928	273	3036	6881	0.06	0.33	0.61	0	0	0	0.22
NM_078806	chr2L	9967311	9968495	+	129	19072	1313	17888	0.26	0.13	0.68	0	0	0	0.06
NM_001038802	chr2L	9967329	9968495	+	147	19054	1313	17888	0.27	0.12	0.64	0	0	0	0.04
NM_144306	chr2L	9983660	9984657	-	1726	17475	2723	16478	0.28	0	0	0	0	0	0
NM_057489	chr2L	9984646	9995544	+	17464	1737	9161	6943	0	0.27	0.16	0	0	0	0
NM_164884	chr2L	9995560	9996572	-	5915	10189	6927	9177	0	0	0	0	0	0	0
NM_135491	chr2L	9996931	10002221	-	266	15838	5556	10548	0.86	0.02	0.03	0	0	0	0.01
NM_135492	chr2L	10003810	10007941	+	1323	220	3911	1913	0.68	0.58	0.85	0	0	0.42	0.16
NM_057660	chr2L	10009385	10013171	+	5355	469	3317	44281	0.14	0.61	0.97	0	0	0	0.07
NM_164885	chr2L	10010359	10013171	+	505	47093	3317	44281	0.63	0.12	0.26	0	0	0	0.09
NM_135493	chr2L	10013270	10017463	-	39989	7609	44182	3416	0	0	0	0	0	0	0
NM_001144340	chr2L	10013270	10017463	-	39989	7609	44182	3416	0	0	0	0	0	0	0
NM_135494	chr2L	10026739	10029299	+	16885	30713	19445	28153	0	0	0	0	0	0	0
NM_135495	chr2L	10032693	10038954	+	22839	24759	29100	18498	0	0	0	0	0	0	0
NM_205955	chr2L	10049481	10050898	+	39627	7971	41044	6554	0	0	0	0	0	0	0
NM_205956	chr2L	10054214	10055935	+	44360	3238	46081	1517	0	0	0	0	0	0.51	0
NM_057693	chr2L	10056905	10060097	+	47051	547	2645	83405	0	0.54	1	0.03	0	0	0.24
NM_135497	chr2L	10060896	10063837	+	3444	82606	6385	79665	0	0	0	0	0	0	0
NM_001103666	chr2L	10064321	10087884	-	55618	30432	79181	6869	0	0	0	0	0	0	0
NM_135499	chr2L	10091207	10092419	-	51083	34967	52295	33755	0	0	0	0	0	0	0
NM_135500	chr2L	10096909	10098416	-	45086	40964	46593	39457	0	0	0	0	0	0	0
NM_001042886	chr2L	10101154	10125738	+	43702	42348	68286	17764	0	0	0	0	0	0	0
NM_164888	chr2L	10122200	10122771	-	20731	65319	21302	64748	0	0	0	0	0	0	0
NM_001038803	chr2L	10125857	10128625	-	14877	71173	17645	68405	0	0	0	0	0	0	0
NM_135504	chr2L	10136641	10137355	-	6147	79903	6861	79189	0	0	0	0	0	0	0
NM_164890	chr2L	10144849	10155510	+	1347	56152	12008	45491	0.18	0	0	0	0	0	0
NM_135505	chr2L	10146858	10155510	+	3356	54143	12008	45491	0	0	0	0	0	0	0
NM_135506	chr2L	10172701	10174090	+	29199	28300	30588	26911	0	0	0	0	0	0	0
NM_058124	chr2L	10182556	10199112	-	1889	55610	18445	39054	0.26	0	0	0	0	0	0
NM_164891	chr2L	10189915	10191496	-	9505	47994	11086	46413	0	0	0	0	0	0	0
NM_135507	chr2L	10199395	10200972	-	29	57470	1606	55893	0.22	0.19	0.72	0	0	0	0.14
NM_078807	chr2L	10201100	10202145	+	99	3456	1144	2411	0.25	0.15	0.89	0	0	0.23	0.26
NM_001103667	chr2L	10202519	10204320	-	236	3319	2037	1518	0.56	0.32	1	0.07	0	0.41	0.16
NM_135509	chr2L	10204756	10206961	-	3672	93	2112	200	0.14	0.47	0.64	0	0.92	0.54	0.52
NM_135510	chr2L	10207082	10209721	-	912	2853	3551	214	0.47	0	0	0	0.18	0.47	0.09
NM_135511	chr2L	10209852	10210669	-	578	36	781	2984	0.29	0.18	1	0.33	0	0	0.48
NM_135512	chr2L	10211182	10213723	+	549	65	2476	7081	0.37	0.11	0.25	0	0	0	0.04
NM_135513	chr2L	10213830	10220904	-	1829	100	6974	2583	0.62	0.47	0.4	0	0	0	0.05
NM_078808	chr2L	10221352	10222515	+	548	1381	1711	218	0.7	0.48	0.76	0	0.3	0.28	0.33
NM_164892	chr2L	10222657	10224442	+	1853	76	1709	2156	0.62	0.2	0.69	0	0	0.2	0.24
NM_135514	chr2L	10222657	10224442	+	1853	76	1709	2156	0.62	0.2	0.69	0	0	0.2	0.03
NM_164893	chr2L	10224663	10226808	-	4787	210	1935	1930	0.17	0.38	1	0.06	0	0.2	0.14
NM_135515	chr2L	10224663	10226808	-	4787	210	1935	1930	0.17	0.38	1	0.06	0	0.2	0.13
NM_164894	chr2L	10227759	10231689	-	963	94	3836	1161	0.58	0.23	0.35	0	0	0.55	0.17
NM_135516	chr2L	10227759	10231689	-	963	94	3836	1161	0.58	0.23	0.35	0	0	0.55	0.07
NM_135517	chr2L	10232492	10234450	+	897	160	1798	5181	0.51	0.3	0.93	0	0	0	0.18
NM_164895	chr2L	10232492	10234450	+	897	160	1798	5181	0.51	0.3	0.93	0	0	0	0.19
NM_164896	chr2L	10234584	10238317	-	1314	5665	5047	1932	0.69	0	0	0	0	0.26	0
NM_164897	chr2L	10234584	10238317	-	1314	5665	5047	1932	0.69	0	0	0	0	0.26	0
NM_078809	chr2L	10239325	10242172	+	6673	306	2541	4722	0.19	0.5	1	0.06	0	0	0.15
NM_164898	chr2L	10239938	10242172	+	307	6956	2541	4722	0.5	0.19	0.52	0	0	0	0.09
NM_164899	chr2L	10242511	10247064	-	3270	170	4383	2880	0.16	0.33	0.43	0	0	0	0.05
NM_001169459	chr2L	10247501	10249742	-	592	2848	2833	607	0.65	0.06	0.16	0	0	0.48	0.07
NM_164900	chr2L	10247501	10250479	-	10222	145	2833	607	0.28	0.43	0.86	0	0	0.48	0.13
NM_001169460	chr2L	10247501	10249466	-	868	2572	2833	607	0.71	0	0	0	0	0.48	0
NM_001169461	chr2L	10247501	10249709	-	625	2815	2833	607	0.67	0.04	0.11	0	0	0.48	0.05
NM_164902	chr2L	10250736	10251594	+	402	9965	1260	9107	0.56	0.15	1	0.07	0	0	0.3
NM_057614	chr2L	10251837	10254686	+	1503	8864	4352	6015	0.6	0	0	0	0	0	0
NM_135518	chr2L	10254609	10255884	-	4817	5550	6092	4275	0	0	0	0	0	0	0
[truncated: 21,569 more rows]
