# Supplementary material for: Genome-wide studies reveal novel and distinct biological pathways regulated by SIN3 isoforms
Source: BMC Genomics. 2016 Feb 13;17:111. doi: 10.1186/s12864-016-2428-5 (PMC4752761; doi:10.1186/s12864-016-2428-5)
Supplement: Additional file 9: Table S3. — Detailed information of the GO analysis performed on genes directly regulated by SIN3 isoforms. This table is related to Figs. 4 and 6 (XLSX 140 kb) [file 12864_2016_2428_MOESM9_ESM.xlsx]

## Sheet: GO_analysis
Additional file 9
Table S3. Details of the Gene ontology analysis for gene targets regulated by SIN3 isoforms. Each spreadsheet in the table is described as the following. This table is related to Figures 4 and 6.
S220 direct repress GO: All gene ontology categories enriched for genes directly repressed by SIN3 220.
Pooled GO S220 repressed genes: Broad gene ontology categories for genes directly repressed by SIN3 220 after manual pooling of all gene ontology categories (p-value < 0.05) as determined by DAVID.
S220 direct activate GO: All gene ontology categories enriched for genes directly activated by SIN3 220.
Pooled GO S220 activated genes: Broad gene ontology categories for genes directly activated by SIN3 220 after manual pooling of all gene ontology categories (p-value < 0.05) as determined by DAVID.
S187 direct repress GO: All gene ontology categories enriched for genes directly repressed by SIN3 187. These genes are specifically regulated by SIN3 187 (Class C genes).
Pooled GO S187 repressed genes: Broad gene ontology categories for genes directly repressed by SIN3 187 after manual pooling of all gene ontology categories (p-value < 0.05) as determined by DAVID.
S187 direct activate GO: All gene ontology categories enriched for genes directly activated by SIN3 187. These genes are specifically regulated by SIN3 187 (Class C genes).
Pooled GO S187 activated genes: Broad gene ontology categories for genes directly activated by SIN3 187 after manual pooling of all gene ontology categories (p-value < 0.05) as determined by DAVID.

## Sheet: S220 direct repress GO
Biological processes enriched for genes directly upregulated upon Sin3A knockdown
P-Value < 0.05
Category	Term	Count	%	PValue	Genes	List Total	Pop Hits	Pop Total	Fold Enrichment	Bonferroni	Benjamini	FDR
GOTERM_BP_FAT	GO:0019991~septate junction assembly	5	2.26244	0.000119052	FBGN0013997, FBGN0036299, FBGN0037240, FBGN0250785, FBGN0010894	126	17	7937	18.5271	0.0879244	0.0879244	0.181766
GOTERM_BP_FAT	GO:0051188~cofactor biosynthetic process	7	3.16742	0.000337926	FBGN0039254, FBGN0032922, FBGN0037637, FBGN0020764, FBGN0033972, FBGN0032054, FBGN0039156	126	60	7937	7.34907	0.22992	0.122458	0.515134
GOTERM_BP_FAT	GO:0043297~apical junction assembly	5	2.26244	0.000777166	FBGN0013997, FBGN0036299, FBGN0037240, FBGN0250785, FBGN0010894	126	27	7937	11.6652	0.451728	0.181537	1.181
GOTERM_BP_FAT	GO:0007043~cell-cell junction assembly	5	2.26244	0.00102651	FBGN0013997, FBGN0036299, FBGN0037240, FBGN0250785, FBGN0010894	126	29	7937	10.8607	0.547921	0.18002	1.55714
GOTERM_BP_FAT	GO:0034329~cell junction assembly	5	2.26244	0.00117014	FBGN0013997, FBGN0036299, FBGN0037240, FBGN0250785, FBGN0010894	126	30	7937	10.4987	0.595476	0.165572	1.7732
GOTERM_BP_FAT	GO:0051186~cofactor metabolic process	8	3.61991	0.0013624	FBGN0039254, FBGN0032922, FBGN0037637, FBGN0020764, FBGN0033972, FBGN0032054, FBGN0039156, FBGN0001248	126	106	7937	4.75412	0.651409	0.161082	2.06173
GOTERM_BP_FAT	GO:0045216~cell-cell junction organization	5	2.26244	0.00210412	FBGN0013997, FBGN0036299, FBGN0037240, FBGN0250785, FBGN0010894	126	35	7937	8.99887	0.803718	0.20753	3.16741
GOTERM_BP_FAT	GO:0034330~cell junction organization	5	2.26244	0.00233864	FBGN0013997, FBGN0036299, FBGN0037240, FBGN0250785, FBGN0010894	126	36	7937	8.7489	0.836328	0.20247	3.51457
GOTERM_BP_FAT	GO:0006790~sulfur metabolic process	5	2.26244	0.00259057	FBGN0052068, FBGN0000565, FBGN0020389, FBGN0038755, FBGN0005278	126	37	7937	8.51244	0.865354	0.199717	3.8862
GOTERM_BP_FAT	GO:0018130~heterocycle biosynthetic process	6	2.71493	0.00262974	FBGN0003008, FBGN0010786, FBGN0000109, FBGN0024841, FBGN0020764, FBGN0032054	126	61	7937	6.19594	0.86938	0.184168	3.94386
GOTERM_BP_FAT	GO:0035151~regulation of tube size, open tracheal system	4	1.80995	0.00357414	FBGN0013997, FBGN0250785, FBGN0010238, FBGN0010894	126	20	7937	12.5984	0.937197	0.222455	5.32436
GOTERM_BP_FAT	GO:0009119~ribonucleoside metabolic process	4	1.80995	0.00471884	FBGN0032002, FBGN0000109, FBGN0005278, FBGN0032001	126	22	7937	11.4531	0.974172	0.262649	6.9728
GOTERM_BP_FAT	GO:0035150~regulation of tube size	4	1.80995	0.00536492	FBGN0013997, FBGN0250785, FBGN0010238, FBGN0010894	126	23	7937	10.9551	0.984365	0.273753	7.89131
GOTERM_BP_FAT	GO:0030258~lipid modification	4	1.80995	0.00761077	FBGN0037339, FBGN0027572, FBGN0015277, FBGN0040064	126	26	7937	9.69109	0.997276	0.344155	11.0186
GOTERM_BP_FAT	GO:0050801~ion homeostasis	5	2.26244	0.00772209	FBGN0013997, FBGN0036299, FBGN0037240, FBGN0040297, FBGN0028703	126	50	7937	6.29921	0.997502	0.329338	11.171
GOTERM_BP_FAT	GO:0006631~fatty acid metabolic process	5	2.26244	0.00947092	FBGN0001941, FBGN0027572, FBGN0040064, FBGN0039156, FBGN0027780	126	53	7937	5.94265	0.999361	0.368555	13.5335
GOTERM_BP_FAT	GO:0014045~establishment of endothelial blood-brain barrier	3	1.35747	0.012332	FBGN0013997, FBGN0037240, FBGN0010894	126	11	7937	17.1797	0.999932	0.431202	17.2722
GOTERM_BP_FAT	GO:0006399~tRNA metabolic process	6	2.71493	0.0161093	FBGN0027080, FBGN0085346, FBGN0027091, FBGN0260468, FBGN0036266, FBGN0032054, FBGN0028962	126	94	7937	4.02077	0.999996	0.502142	21.9771
GOTERM_BP_FAT	GO:0002064~epithelial cell development	3	1.35747	0.0171336	FBGN0013997, FBGN0037240, FBGN0010894	126	13	7937	14.5366	0.999998	0.504955	23.2091
GOTERM_BP_FAT	GO:0045446~endothelial cell differentiation	3	1.35747	0.0171336	FBGN0013997, FBGN0037240, FBGN0010894	126	13	7937	14.5366	0.999998	0.504955	23.2091
GOTERM_BP_FAT	GO:0001885~endothelial cell development	3	1.35747	0.0171336	FBGN0013997, FBGN0037240, FBGN0010894	126	13	7937	14.5366	0.999998	0.504955	23.2091
GOTERM_BP_FAT	GO:0009116~nucleoside metabolic process	4	1.80995	0.0172941	FBGN0032002, FBGN0000109, FBGN0005278, FBGN0032001	126	35	7937	7.19909	0.999999	0.490469	23.4005
GOTERM_BP_FAT	GO:0000096~sulfur amino acid metabolic process	3	1.35747	0.0197854	FBGN0052068, FBGN0000565, FBGN0005278	126	14	7937	13.4983	1	0.520778	26.3147
GOTERM_BP_FAT	GO:0048878~chemical homeostasis	5	2.26244	0.0199518	FBGN0013997, FBGN0036299, FBGN0037240, FBGN0040297, FBGN0028703	126	66	7937	4.77213	1	0.507431	26.5056
GOTERM_BP_FAT	GO:0035152~regulation of tube architecture, open tracheal system	4	1.80995	0.0215462	FBGN0013997, FBGN0250785, FBGN0010238, FBGN0010894	126	38	7937	6.63074	1	0.519081	28.3117
GOTERM_BP_FAT	GO:0046907~intracellular transport	11	4.97738	0.0255522	FBGN0003008, FBGN0051072, FBGN0031536, FBGN0043362, FBGN0031881, FBGN0051229, FBGN0033605, FBGN0033194, FBGN0039674, FBGN0038683, FBGN0026378	126	313	7937	2.21378	1	0.565557	32.6679
GOTERM_BP_FAT	GO:0021782~glial cell development	3	1.35747	0.0255624	FBGN0013997, FBGN0037240, FBGN0010894	126	16	7937	11.811	1	0.55097	32.6786
GOTERM_BP_FAT	GO:0009108~coenzyme biosynthetic process	4	1.80995	0.0297901	FBGN0039254, FBGN0032922, FBGN0032054, FBGN0039156	126	43	7937	5.85973	1	0.593082	37.0062
GOTERM_BP_FAT	GO:0044271~nitrogen compound biosynthetic process	9	4.0724	0.0304678	FBGN0052068, FBGN0039254, FBGN0010786, FBGN0000109, FBGN0024841, FBGN0020764, FBGN0005278, FBGN0032054, FBGN0001145	126	233	7937	2.43317	1	0.587635	37.6753
GOTERM_BP_FAT	GO:0046087~cytidine metabolic process	2	0.904977	0.031252	FBGN0032002, FBGN0032001	126	2	7937	62.9921	1	0.583782	38.4411
GOTERM_BP_FAT	GO:0006071~glycerol metabolic process	3	1.35747	0.0319338	FBGN0035392, FBGN0038432, FBGN0031566	126	18	7937	10.4987	1	0.578986	39.0999
GOTERM_BP_FAT	GO:0007034~vacuolar transport	3	1.35747	0.0319338	FBGN0051072, FBGN0043362, FBGN0033194	126	18	7937	10.4987	1	0.578986	39.0999
GOTERM_BP_FAT	GO:0019400~alditol metabolic process	3	1.35747	0.0319338	FBGN0035392, FBGN0038432, FBGN0031566	126	18	7937	10.4987	1	0.578986	39.0999
GOTERM_BP_FAT	GO:0016042~lipid catabolic process	4	1.80995	0.0334908	FBGN0027572, FBGN0040064, FBGN0050184, FBGN0010591	126	45	7937	5.59929	1	0.584274	40.5796
GOTERM_BP_FAT	GO:0010001~glial cell differentiation	3	1.35747	0.0425139	FBGN0013997, FBGN0037240, FBGN0010894	126	21	7937	8.99887	1	0.661523	48.514
GOTERM_BP_FAT	GO:0021675~nerve development	2	0.904977	0.0465126	FBGN0013997, FBGN0037240	126	3	7937	41.9947	1	0.683534	51.7035
GOTERM_BP_FAT	GO:0021682~nerve maturation	2	0.904977	0.0465126	FBGN0013997, FBGN0037240	126	3	7937	41.9947	1	0.683534	51.7035
GOTERM_BP_FAT	GO:0006732~coenzyme metabolic process	5	2.26244	0.0497335	FBGN0039254, FBGN0032922, FBGN0032054, FBGN0039156, FBGN0001248	126	88	7937	3.57909	1	0.697277	54.1372
GOTERM_BP_FAT	GO:0006839~mitochondrial transport	4	1.80995	0.0505462	FBGN0031881, FBGN0051229, FBGN0039674, FBGN0038683	126	53	7937	4.75412	1	0.692489	54.7329
GOTERM_BP_FAT	GO:0030855~epithelial cell differentiation	3	1.35747	0.0542032	FBGN0013997, FBGN0037240, FBGN0010894	126	24	7937	7.87401	1	0.707936	57.3251
GOTERM_BP_FAT	GO:0046148~pigment biosynthetic process	4	1.80995	0.0578418	FBGN0086130, FBGN0003008, FBGN0000109, FBGN0020764	126	56	7937	4.49943	1	0.721785	59.7661
GOTERM_BP_FAT	GO:0034660~ncRNA metabolic process	6	2.71493	0.0585163	FBGN0027080, FBGN0085346, FBGN0027091, FBGN0260468, FBGN0036266, FBGN0032054, FBGN0028962	126	133	7937	2.84175	1	0.716274	60.2041
GOTERM_BP_FAT	GO:0044272~sulfur compound biosynthetic process	3	1.35747	0.0625504	FBGN0052068, FBGN0038755, FBGN0005278	126	26	7937	7.26832	1	0.731242	62.7315
GOTERM_BP_FAT	GO:0044242~cellular lipid catabolic process	3	1.35747	0.0625504	FBGN0027572, FBGN0040064, FBGN0010591	126	26	7937	7.26832	1	0.731242	62.7315
GOTERM_BP_FAT	GO:0034613~cellular protein localization	7	3.16742	0.0630617	FBGN0035960, FBGN0003008, FBGN0031536, FBGN0051229, FBGN0033194, FBGN0038683, FBGN0026378	126	179	7937	2.46338	1	0.725022	63.0409
GOTERM_BP_FAT	GO:0019637~organophosphate metabolic process	5	2.26244	0.0664804	FBGN0037339, FBGN0035392, FBGN0015277, FBGN0050184, FBGN0033479	126	97	7937	3.24701	1	0.735372	65.0488
GOTERM_BP_FAT	GO:0019751~polyol metabolic process	3	1.35747	0.0668773	FBGN0035392, FBGN0038432, FBGN0031566	126	27	7937	6.99912	1	0.728834	65.2751
GOTERM_BP_FAT	GO:0008652~cellular amino acid biosynthetic process	3	1.35747	0.0758165	FBGN0052068, FBGN0005278, FBGN0001145	126	29	7937	6.51642	1	0.765692	70.0251
GOTERM_BP_FAT	GO:0008366~axon ensheathment	2	0.904977	0.0763222	FBGN0013997, FBGN0037240	126	5	7937	25.1968	1	0.760022	70.2747
GOTERM_BP_FAT	GO:0006885~regulation of pH	2	0.904977	0.0763222	FBGN0040297, FBGN0028703	126	5	7937	25.1968	1	0.760022	70.2747
GOTERM_BP_FAT	GO:0055067~monovalent inorganic cation homeostasis	2	0.904977	0.0763222	FBGN0040297, FBGN0028703	126	5	7937	25.1968	1	0.760022	70.2747
GOTERM_BP_FAT	GO:0019228~regulation of action potential in neuron	2	0.904977	0.0763222	FBGN0013997, FBGN0037240	126	5	7937	25.1968	1	0.760022	70.2747
GOTERM_BP_FAT	GO:0007272~ensheathment of neurons	2	0.904977	0.0763222	FBGN0013997, FBGN0037240	126	5	7937	25.1968	1	0.760022	70.2747
GOTERM_BP_FAT	GO:0016053~organic acid biosynthetic process	4	1.80995	0.0795449	FBGN0052068, FBGN0001941, FBGN0005278, FBGN0001145	126	64	7937	3.937	1	0.766874	71.8206
GOTERM_BP_FAT	GO:0046394~carboxylic acid biosynthetic process	4	1.80995	0.0795449	FBGN0052068, FBGN0001941, FBGN0005278, FBGN0001145	126	64	7937	3.937	1	0.766874	71.8206
GOTERM_BP_FAT	GO:0042440~pigment metabolic process	4	1.80995	0.0854534	FBGN0086130, FBGN0003008, FBGN0000109, FBGN0020764	126	66	7937	3.8177	1	0.784423	74.4615
GOTERM_BP_FAT	GO:0016192~vesicle-mediated transport	11	4.97738	0.0882095	FBGN0003008, FBGN0051072, FBGN0013997, FBGN0027505, FBGN0036194, FBGN0031536, FBGN0033605, FBGN0039335, FBGN0026378, FBGN0037473, FBGN0030114	126	391	7937	1.77216	1	0.788133	75.6126
GOTERM_BP_FAT	GO:0019226~transmission of nerve impulse	7	3.16742	0.0887372	FBGN0003008, FBGN0013997, FBGN0027505, FBGN0037240, FBGN0043362, FBGN0026378, FBGN0001145	126	196	7937	2.24972	1	0.783096	75.8274
GOTERM_BP_FAT	GO:0000097~sulfur amino acid biosynthetic process	2	0.904977	0.0908784	FBGN0052068, FBGN0005278	126	6	7937	20.9974	1	0.784404	76.6809
GOTERM_BP_FAT	GO:0055080~cation homeostasis	3	1.35747	0.0947273	FBGN0036299, FBGN0040297, FBGN0028703	126	33	7937	5.72655	1	0.791947	78.1448

## Sheet: Pooled GO S220 repressed gene
Biological processes with P-value < 0.05 pooled into broader categories
Broad gene ontology categories	Gene ontology IDs	Gene ontology categories pooled	Number of genes	Genes
Intracellular transport	GO:0007034	Vacuolar transport	11	or	Lerp	Cog3	bchs	CG3476	CG31229	CG9067	Vps13	CG1907	CG11779	Rep
	GO:0046907	Intracellular transport
Nitrogen compound biosynthetic process	GO:0009119	Ribonucleoside metabolic process	11	CG8353	Aprt	Sam-S	CG8360	CG32068	Nmnat	l(3)02640	Pcd	Alas	CG13090	Gs2
	GO:0009116	Nucleoside metabolic process
	GO:0044271	Nitrogen compound biosynthetic process
	GO:0046087	Cytidine metabolic process
Cofactor biosynthetic process	GO:0051188	Cofactor biosynthetic process	8	Nmnat	CG9249	CG9836	Alas	Ciao1	CG13090	CG6178	Idh
	GO:0051186	Cofactor metabolic process
	GO:0009108	Coenzyme biosynthetic process
	GO:0006732	Coenzyme metabolic process
tRNA metabolic process	GO:0006399	tRNA metabolic process	7	Aats-tyr	CG34317	Aats-cys	CG7950	CG5626	CG13090	Aats-ala-m
Fatty acid metabolic process	GO:0006631	Fatty acid metabolic process	7	ifc	CG5009	yip2	CG6178	U26	CG30184	sply
	GO:0016042	Lipid catabolic process
Heterocycle biosynthetic process	GO:0018130	Heterocycle biosynthetic process	6	or	l(3)02640	Aprt	Pcd	Alas	CG13090
Chemical homeostasis	GO:0050801	Ion homeostasis	5	Nrx-IV	Tsf2	Cont	Nhe2	Nhe3
	GO:0048878	Chemical homeostasis
Sulfur metabolic process	GO:0006790	Sulfur metabolic process	5	CG32068	Eip71CD	Papss	Hs6st	Sam-S
	GO:0000096	Sulfur amino acid metabolic process
Junction assembly	GO:0019991	Septate junction assembly	5	Nrx-IV	Tsf2	Cont	vari	sinu
	GO:0043297	Apical junction assembly
	GO:0007043	Cell-cell junction assembly
	GO:0034329	Cell junction assembly
	GO:0045216	Cell-cell junction organization
	GO:0034330	Cell junction organization
Lipid modification	GO:0030258	Lipid modification	4	Pi4KIIalpha	CG5009	Pi3K59F	yip2
Regulation of open tracheal system	GO:0035151	Regulation of tube size, open tracheal system	4	Nrx-IV	vari	Lac	sinu
	GO:0035150	Regulation of tube size
	GO:0035152	Regulation of tube architecture, open tracheal system
Glycerol and alditol metabolic process	GO:0006071	Glycerol metabolic process	3	CG1271	CG14883	CG2818
	GO:0019400	Alditol metabolic process
Nerve cell development	GO:0021782	Glial cell development	3	Nrx-IV	Cont	sinu
	GO:0010001	Glial cell differentiation
	GO:0021675	Nerve development
	GO:0021682	Nerve maturation
Epithelial cell development	GO:0014045	Establishment of endothelial blood-brain barrier	3	Nrx-IV	Cont	sinu
	GO:0002064	Epithelial cell development
	GO:0045446	Endothelial cell differentiation
	GO:0001885	Endothelial cell development

## Sheet: S220 direct activate GO
Biological processes enriched for genes directly downregulated upon Sin3A knockdown
P-Value < 0.05
Category	Term	Count	%	PValue	Genes	List Total	Pop Hits	Pop Total	Fold Enrichment	Bonferroni	Benjamini	FDR
GOTERM_BP_FAT	GO:0030030~cell projection organization	15	10.6383	6.22965e-05	FBGN0000317, FBGN0033159, FBGN0011592, FBGN0014163, FBGN0003301, FBGN0004647, FBGN0038853, FBGN0004198, FBGN0002543, FBGN0086356, FBGN0004055, FBGN0010194, FBGN0020493, FBGN0015396, FBGN0053558	92	365	7937	3.54541	0.0566438	0.0566438	0.0975522
GOTERM_BP_FAT	GO:0048812~neuron projection morphogenesis	13	9.21986	9.40476e-05	FBGN0033159, FBGN0011592, FBGN0014163, FBGN0003301, FBGN0004647, FBGN0038853, FBGN0004198, FBGN0086356, FBGN0002543, FBGN0004055, FBGN0010194, FBGN0020493, FBGN0015396	92	286	7937	3.92144	0.0842691	0.0430617	0.147238
GOTERM_BP_FAT	GO:0031175~neuron projection development	13	9.21986	9.72362e-05	FBGN0033159, FBGN0011592, FBGN0014163, FBGN0003301, FBGN0004647, FBGN0038853, FBGN0004198, FBGN0086356, FBGN0002543, FBGN0004055, FBGN0010194, FBGN0020493, FBGN0015396	92	287	7937	3.90778	0.0869982	0.0298835	0.152226
GOTERM_BP_FAT	GO:0048667~cell morphogenesis involved in neuron differentiation	13	9.21986	0.000100518	FBGN0033159, FBGN0011592, FBGN0014163, FBGN0003301, FBGN0004647, FBGN0038853, FBGN0004198, FBGN0086356, FBGN0002543, FBGN0004055, FBGN0010194, FBGN0020493, FBGN0015396	92	288	7937	3.89421	0.0897984	0.0232478	0.15736
GOTERM_BP_FAT	GO:0009408~response to heat	7	4.96454	0.000118983	FBGN0001224, FBGN0001225, FBGN0001226, FBGN0001228, FBGN0001230, FBGN0003301, FBGN0013277, FBGN0001223	92	68	7937	8.88091	0.105397	0.0220288	0.186243
GOTERM_BP_FAT	GO:0048666~neuron development	14	9.92908	0.000148224	FBGN0085450, FBGN0033159, FBGN0011592, FBGN0014163, FBGN0003301, FBGN0004647, FBGN0038853, FBGN0004198, FBGN0002543, FBGN0086356, FBGN0004055, FBGN0010194, FBGN0020493, FBGN0015396	92	347	7937	3.4807	0.129553	0.0228594	0.231963
GOTERM_BP_FAT	GO:0000904~cell morphogenesis involved in differentiation	13	9.21986	0.000162496	FBGN0033159, FBGN0011592, FBGN0014163, FBGN0003301, FBGN0004647, FBGN0038853, FBGN0004198, FBGN0086356, FBGN0002543, FBGN0004055, FBGN0010194, FBGN0020493, FBGN0015396	92	303	7937	3.70143	0.141105	0.0214955	0.254272
GOTERM_BP_FAT	GO:0009266~response to temperature stimulus	7	4.96454	0.000176758	FBGN0001224, FBGN0001225, FBGN0001226, FBGN0001228, FBGN0001230, FBGN0003301, FBGN0013277, FBGN0001223	92	73	7937	8.27263	0.152496	0.0204701	0.276559
GOTERM_BP_FAT	GO:0048858~cell projection morphogenesis	13	9.21986	0.00026993	FBGN0033159, FBGN0011592, FBGN0014163, FBGN0003301, FBGN0004647, FBGN0038853, FBGN0004198, FBGN0086356, FBGN0002543, FBGN0004055, FBGN0010194, FBGN0020493, FBGN0015396	92	320	7937	3.50479	0.22329	0.027686	0.422049
GOTERM_BP_FAT	GO:0032990~cell part morphogenesis	13	9.21986	0.000367806	FBGN0033159, FBGN0011592, FBGN0014163, FBGN0003301, FBGN0004647, FBGN0038853, FBGN0004198, FBGN0086356, FBGN0002543, FBGN0004055, FBGN0010194, FBGN0020493, FBGN0015396	92	331	7937	3.38832	0.291305	0.0338469	0.574672
GOTERM_BP_FAT	GO:0007409~axonogenesis	10	7.0922	0.000417711	FBGN0002543, FBGN0004055, FBGN0033159, FBGN0014163, FBGN0011592, FBGN0003301, FBGN0010194, FBGN0020493, FBGN0004647, FBGN0038853	92	198	7937	4.35716	0.32366	0.0349263	0.652406
GOTERM_BP_FAT	GO:0030182~neuron differentiation	14	9.92908	0.000727431	FBGN0085450, FBGN0033159, FBGN0011592, FBGN0014163, FBGN0003301, FBGN0004647, FBGN0038853, FBGN0004198, FBGN0002543, FBGN0086356, FBGN0004055, FBGN0010194, FBGN0020493, FBGN0015396	92	409	7937	2.95307	0.493952	0.0551795	1.13357
GOTERM_BP_FAT	GO:0000902~cell morphogenesis	14	9.92908	0.00148467	FBGN0033159, FBGN0011592, FBGN0014163, FBGN0003301, FBGN0004647, FBGN0038853, FBGN0004198, FBGN0002948, FBGN0002543, FBGN0086356, FBGN0004055, FBGN0010194, FBGN0020493, FBGN0015396	92	442	7937	2.73259	0.751096	0.101453	2.30081
GOTERM_BP_FAT	GO:0032989~cellular component morphogenesis	15	10.6383	0.00215526	FBGN0033159, FBGN0011592, FBGN0014163, FBGN0003301, FBGN0003483, FBGN0004647, FBGN0038853, FBGN0004198, FBGN0002948, FBGN0002543, FBGN0086356, FBGN0004055, FBGN0010194, FBGN0020493, FBGN0015396	92	518	7937	2.49822	0.867279	0.134329	3.3237
GOTERM_BP_FAT	GO:0007056~spindle assembly involved in female meiosis	3	2.12766	0.00263012	FBGN0002948, FBGN0002924, FBGN0003124	92	7	7937	36.9736	0.914994	0.151543	4.04194
GOTERM_BP_FAT	GO:0007049~cell cycle	16	11.3475	0.00405962	FBGN0034897, FBGN0002924, FBGN0036486, FBGN0003124, FBGN0017577, FBGN0004647, FBGN0015600, FBGN0000140, FBGN0004198, FBGN0003655, FBGN0002948, FBGN0016131, FBGN0086356, FBGN0086757, FBGN0039680, FBGN0030241	92	616	7937	2.24082	0.977797	0.211774	6.17411
GOTERM_BP_FAT	GO:0007411~axon guidance	7	4.96454	0.00458995	FBGN0002543, FBGN0033159, FBGN0011592, FBGN0010194, FBGN0020493, FBGN0004647, FBGN0038853	92	136	7937	4.44046	0.986514	0.223764	6.95379
GOTERM_BP_FAT	GO:0051301~cell division	8	5.67376	0.00897338	FBGN0000140, FBGN0003655, FBGN0002924, FBGN0086356, FBGN0003124, FBGN0004647, FBGN0030241, FBGN0000536	92	205	7937	3.3667	0.999783	0.374198	13.1698
GOTERM_BP_FAT	GO:0010160~formation of organ boundary	4	2.83688	0.00920569	FBGN0004198, FBGN0002543, FBGN0011592, FBGN0004647	92	38	7937	9.08124	0.999826	0.365934	13.4881
GOTERM_BP_FAT	GO:0048645~organ formation	4	2.83688	0.0106058	FBGN0004198, FBGN0002543, FBGN0011592, FBGN0004647	92	40	7937	8.62717	0.999954	0.392865	15.3837
GOTERM_BP_FAT	GO:0007059~chromosome segregation	6	4.25532	0.0108627	FBGN0002948, FBGN0002924, FBGN0003124, FBGN0017577, FBGN0039680, FBGN0015600	92	117	7937	4.42419	0.999964	0.385419	15.7272
GOTERM_BP_FAT	GO:0009628~response to abiotic stimulus	8	5.67376	0.0112104	FBGN0001224, FBGN0001225, FBGN0001226, FBGN0001228, FBGN0001230, FBGN0003301, FBGN0013277, FBGN0000536, FBGN0001223	92	214	7937	3.22511	0.999974	0.380998	16.1902
GOTERM_BP_FAT	GO:0048859~formation of anatomical boundary	4	2.83688	0.0137584	FBGN0004198, FBGN0002543, FBGN0011592, FBGN0004647	92	44	7937	7.84289	0.999998	0.430954	19.5104
GOTERM_BP_FAT	GO:0001709~cell fate determination	6	4.25532	0.016042	FBGN0004198, FBGN0033483, FBGN0003483, FBGN0003117, FBGN0004647, FBGN0015396	92	129	7937	4.01264	1	0.467787	22.3811
GOTERM_BP_FAT	GO:0045165~cell fate commitment	8	5.67376	0.0168617	FBGN0004198, FBGN0002543, FBGN0033483, FBGN0003483, FBGN0003117, FBGN0004647, FBGN0000536, FBGN0015396	92	232	7937	2.97489	1	0.470958	23.388
GOTERM_BP_FAT	GO:0016049~cell growth	4	2.83688	0.0173894	FBGN0016131, FBGN0033159, FBGN0003301, FBGN0010194	92	48	7937	7.18931	1	0.468219	24.0296
GOTERM_BP_FAT	GO:0048675~axon extension	3	2.12766	0.0176563	FBGN0033159, FBGN0003301, FBGN0010194	92	18	7937	14.3786	1	0.460738	24.3523
GOTERM_BP_FAT	GO:0000212~meiotic spindle organization	3	2.12766	0.019588	FBGN0002948, FBGN0002924, FBGN0003124	92	19	7937	13.6219	1	0.483818	26.6495
GOTERM_BP_FAT	GO:0022402~cell cycle process	13	9.21986	0.0217168	FBGN0034897, FBGN0002924, FBGN0036486, FBGN0003124, FBGN0017577, FBGN0015600, FBGN0000140, FBGN0003655, FBGN0002948, FBGN0086356, FBGN0086757, FBGN0039680, FBGN0030241	92	547	7937	2.05033	1	0.507692	29.1053
GOTERM_BP_FAT	GO:0007568~aging	5	3.5461	0.0217752	FBGN0001225, FBGN0001226, FBGN0001228, FBGN0001230, FBGN0003301, FBGN0001223	92	93	7937	4.63827	1	0.496862	29.1715
GOTERM_BP_FAT	GO:0008340~determination of adult life span	5	3.5461	0.0217752	FBGN0001225, FBGN0001226, FBGN0001228, FBGN0001230, FBGN0003301, FBGN0001223	92	93	7937	4.63827	1	0.496862	29.1715
GOTERM_BP_FAT	GO:0010259~multicellular organismal aging	5	3.5461	0.0217752	FBGN0001225, FBGN0001226, FBGN0001228, FBGN0001230, FBGN0003301, FBGN0001223	92	93	7937	4.63827	1	0.496862	29.1715
GOTERM_BP_FAT	GO:0051295~establishment of meiotic spindle localization	2	1.41844	0.0228006	FBGN0000140, FBGN0002948	92	2	7937	86.2717	1	0.501623	30.3258
GOTERM_BP_FAT	GO:0007052~mitotic spindle organization	7	4.96454	0.0236617	FBGN0000140, FBGN0002948, FBGN0002924, FBGN0086356, FBGN0003124, FBGN0039680, FBGN0015600	92	194	7937	3.1129	1	0.503626	31.2815
GOTERM_BP_FAT	GO:0007067~mitosis	6	4.25532	0.0258708	FBGN0000140, FBGN0003655, FBGN0002924, FBGN0003124, FBGN0039680, FBGN0015600	92	146	7937	3.54541	1	0.524529	33.6774
GOTERM_BP_FAT	GO:0000280~nuclear division	6	4.25532	0.0272335	FBGN0000140, FBGN0003655, FBGN0002924, FBGN0003124, FBGN0039680, FBGN0015600	92	148	7937	3.4975	1	0.53239	35.1162
GOTERM_BP_FAT	GO:0000087~M phase of mitotic cell cycle	6	4.25532	0.0272335	FBGN0000140, FBGN0003655, FBGN0002924, FBGN0003124, FBGN0039680, FBGN0015600	92	148	7937	3.4975	1	0.53239	35.1162
GOTERM_BP_FAT	GO:0045132~meiotic chromosome segregation	4	2.83688	0.0273369	FBGN0002948, FBGN0002924, FBGN0003124, FBGN0017577	92	57	7937	6.05416	1	0.52348	35.2241
GOTERM_BP_FAT	GO:0009968~negative regulation of signal transduction	5	3.5461	0.029343	FBGN0004198, FBGN0086356, FBGN0085450, FBGN0020493, FBGN0004647	92	102	7937	4.22901	1	0.53899	37.2858
GOTERM_BP_FAT	GO:0010648~negative regulation of cell communication	5	3.5461	0.0302689	FBGN0004198, FBGN0086356, FBGN0085450, FBGN0020493, FBGN0004647	92	103	7937	4.18795	1	0.540469	38.2164
GOTERM_BP_FAT	GO:0048285~organelle fission	6	4.25532	0.0308388	FBGN0000140, FBGN0003655, FBGN0002924, FBGN0003124, FBGN0039680, FBGN0015600	92	153	7937	3.38321	1	0.537712	38.7828
GOTERM_BP_FAT	GO:0000122~negative regulation of transcription from RNA polymerase II promoter	4	2.83688	0.0325496	FBGN0015371, FBGN0023094, FBGN0004647, FBGN0002609	92	61	7937	5.65716	1	0.548051	40.454
GOTERM_BP_FAT	GO:0040007~growth	5	3.5461	0.0372329	FBGN0016131, FBGN0033159, FBGN0003301, FBGN0010194, FBGN0004647	92	110	7937	3.92144	1	0.588474	44.8131
GOTERM_BP_FAT	GO:0048732~gland development	6	4.25532	0.0389189	FBGN0002543, FBGN0000567, FBGN0011592, FBGN0010194, FBGN0003117, FBGN0004647	92	163	7937	3.17565	1	0.59596	46.3079
GOTERM_BP_FAT	GO:0051172~negative regulation of nitrogen compound metabolic process	7	4.96454	0.0425005	FBGN0038608, FBGN0015371, FBGN0023094, FBGN0003483, FBGN0003117, FBGN0004647, FBGN0002609	92	223	7937	2.70808	1	0.620109	49.3585
GOTERM_BP_FAT	GO:0045934~negative regulation of nucleobase, nucleoside, nucleotide and nucleic acid metabolic process	7	4.96454	0.0425005	FBGN0038608, FBGN0015371, FBGN0023094, FBGN0003483, FBGN0003117, FBGN0004647, FBGN0002609	92	223	7937	2.70808	1	0.620109	49.3585
GOTERM_BP_FAT	GO:0051276~chromosome organization	8	5.67376	0.0425888	FBGN0000140, FBGN0015602, FBGN0017577, FBGN0003483, FBGN0039680, FBGN0013277, FBGN0015396, FBGN0015600	92	282	7937	2.44743	1	0.61224	49.4315
GOTERM_BP_FAT	GO:0007051~spindle organization	7	4.96454	0.0440704	FBGN0000140, FBGN0002948, FBGN0002924, FBGN0086356, FBGN0003124, FBGN0039680, FBGN0015600	92	225	7937	2.68401	1	0.616641	50.6437
GOTERM_BP_FAT	GO:0009394~2'-deoxyribonucleotide metabolic process	2	1.41844	0.0450868	FBGN0250837, FBGN0034299	92	4	7937	43.1359	1	0.616956	51.4595
GOTERM_BP_FAT	GO:0009219~pyrimidine deoxyribonucleotide metabolic process	2	1.41844	0.0450868	FBGN0250837, FBGN0034299	92	4	7937	43.1359	1	0.616956	51.4595
GOTERM_BP_FAT	GO:0048588~developmental cell growth	3	2.12766	0.045953	FBGN0033159, FBGN0003301, FBGN0010194	92	30	7937	8.62717	1	0.616037	52.1447
GOTERM_BP_FAT	GO:0000278~mitotic cell cycle	9	6.38298	0.0522935	FBGN0000140, FBGN0003655, FBGN0004198, FBGN0002948, FBGN0002924, FBGN0086356, FBGN0003124, FBGN0039680, FBGN0015600	92	358	7937	2.16884	1	0.656867	56.8917
GOTERM_BP_FAT	GO:0000226~microtubule cytoskeleton organization	8	5.67376	0.0544212	FBGN0000140, FBGN0002948, FBGN0002924, FBGN0086356, FBGN0086757, FBGN0003124, FBGN0039680, FBGN0015600	92	298	7937	2.31602	1	0.664181	58.3832
GOTERM_BP_FAT	GO:0008361~regulation of cell size	4	2.83688	0.0545362	FBGN0016131, FBGN0033159, FBGN0003301, FBGN0010194	92	75	7937	4.60116	1	0.657415	58.4624
GOTERM_BP_FAT	GO:0045596~negative regulation of cell differentiation	4	2.83688	0.0545362	FBGN0015371, FBGN0003124, FBGN0020493, FBGN0004647	92	75	7937	4.60116	1	0.657415	58.4624
GOTERM_BP_FAT	GO:0051225~spindle assembly	3	2.12766	0.0545667	FBGN0002948, FBGN0002924, FBGN0003124	92	33	7937	7.84289	1	0.650208	58.4834
GOTERM_BP_FAT	GO:0007552~metamorphosis	9	6.38298	0.0551458	FBGN0004198, FBGN0033438, FBGN0000317, FBGN0000567, FBGN0036801, FBGN0020493, FBGN0004647, FBGN0012037, FBGN0015396	92	362	7937	2.14488	1	0.646921	58.88
GOTERM_BP_FAT	GO:0042026~protein refolding	2	1.41844	0.0560407	FBGN0001226, FBGN0001228, FBGN0001223	92	5	7937	34.5087	1	0.645873	59.486
GOTERM_BP_FAT	GO:0030512~negative regulation of transforming growth factor beta receptor signaling pathway	2	1.41844	0.0560407	FBGN0085450, FBGN0020493	92	5	7937	34.5087	1	0.645873	59.486
GOTERM_BP_FAT	GO:0032837~distributive segregation	2	1.41844	0.0560407	FBGN0002948, FBGN0002924	92	5	7937	34.5087	1	0.645873	59.486
GOTERM_BP_FAT	GO:0045892~negative regulation of transcription, DNA-dependent	6	4.25532	0.0631941	FBGN0015371, FBGN0023094, FBGN0003483, FBGN0003117, FBGN0004647, FBGN0002609	92	187	7937	2.76808	1	0.684266	64.0376
GOTERM_BP_FAT	GO:0007613~memory	3	2.12766	0.0636987	FBGN0003301, FBGN0004647, FBGN0000536	92	36	7937	7.18931	1	0.680451	64.3398
GOTERM_BP_FAT	GO:0048589~developmental growth	4	2.83688	0.0637419	FBGN0033159, FBGN0003301, FBGN0010194, FBGN0004647	92	80	7937	4.31359	1	0.674009	64.3656
GOTERM_BP_FAT	GO:0009262~deoxyribonucleotide metabolic process	2	1.41844	0.0668703	FBGN0250837, FBGN0034299	92	6	7937	28.7572	1	0.685513	66.186
GOTERM_BP_FAT	GO:0051253~negative regulation of RNA metabolic process	6	4.25532	0.0703524	FBGN0015371, FBGN0023094, FBGN0003483, FBGN0003117, FBGN0004647, FBGN0002609	92	193	7937	2.68202	1	0.698176	68.1096
GOTERM_BP_FAT	GO:0006997~nucleus organization	3	2.12766	0.0733045	FBGN0038476, FBGN0003124, FBGN0012037	92	39	7937	6.63629	1	0.707294	69.6597
GOTERM_BP_FAT	GO:0006267~pre-replicative complex assembly	2	1.41844	0.077577	FBGN0020633, FBGN0017577	92	7	7937	24.6491	1	0.722261	71.7786
GOTERM_BP_FAT	GO:0008306~associative learning	2	1.41844	0.077577	FBGN0003301, FBGN0000536	92	7	7937	24.6491	1	0.722261	71.7786
GOTERM_BP_FAT	GO:0042684~cardioblast cell fate commitment	2	1.41844	0.077577	FBGN0002543, FBGN0003117	92	7	7937	24.6491	1	0.722261	71.7786
GOTERM_BP_FAT	GO:0017015~regulation of transforming growth factor beta receptor signaling pathway	2	1.41844	0.077577	FBGN0085450, FBGN0020493	92	7	7937	24.6491	1	0.722261	71.7786
GOTERM_BP_FAT	GO:0007422~peripheral nervous system development	4	2.83688	0.0798527	FBGN0004198, FBGN0015371, FBGN0033159, FBGN0004647	92	88	7937	3.92144	1	0.726993	72.8499
GOTERM_BP_FAT	GO:0045893~positive regulation of transcription, DNA-dependent	4	2.83688	0.0798527	FBGN0015371, FBGN0023094, FBGN0003117, FBGN0004647	92	88	7937	3.92144	1	0.726993	72.8499
GOTERM_BP_FAT	GO:0051254~positive regulation of RNA metabolic process	4	2.83688	0.0841336	FBGN0015371, FBGN0023094, FBGN0003117, FBGN0004647	92	90	7937	3.8343	1	0.740378	74.7627
GOTERM_BP_FAT	GO:0007010~cytoskeleton organization	10	7.0922	0.0843607	FBGN0000140, FBGN0002948, FBGN0002924, FBGN0086356, FBGN0086757, FBGN0003124, FBGN0039680, FBGN0004647, FBGN0015600, FBGN0053558	92	465	7937	1.85531	1	0.73566	74.8605
GOTERM_BP_FAT	GO:0016481~negative regulation of transcription	6	4.25532	0.0887278	FBGN0015371, FBGN0023094, FBGN0003483, FBGN0003117, FBGN0004647, FBGN0002609	92	207	7937	2.50063	1	0.74853	76.6747
GOTERM_BP_FAT	GO:0051321~meiotic cell cycle	6	4.25532	0.0943999	FBGN0000140, FBGN0002948, FBGN0002924, FBGN0036486, FBGN0003124, FBGN0017577	92	211	7937	2.45322	1	0.765471	78.8483
GOTERM_BP_FAT	GO:0000279~M phase	10	7.0922	0.0961451	FBGN0000140, FBGN0003655, FBGN0002948, FBGN0002924, FBGN0086356, FBGN0036486, FBGN0003124, FBGN0017577, FBGN0039680, FBGN0015600	92	478	7937	1.80485	1	0.76675	79.4779
GOTERM_BP_FAT	GO:0055114~oxidation reduction	12	8.51064	0.0963856	FBGN0036565, FBGN0259233, FBGN0036824, FBGN0034500, FBGN0010548, FBGN0033079, FBGN0001128, FBGN0005670, FBGN0036857, FBGN0033388, FBGN0035476, FBGN0030485	92	620	7937	1.66978	1	0.762447	79.5633

## Sheet: Pooled GO S220 activated gene
Biological processes with P-value < 0.05 pooled into broader categories
Broad gene ontology categories	Gene ontology IDs	Gene ontology categories pooled	Number of genes	Genes
Cell cycle	GO:0007056	Spindle assembly involved in female meiosis	21	nod	ncd	polo	Sesn	Msh6	Mcm5	N	toc	asp	ct	swa	Cdk4	tum	cbs	Cap-D2	feo	eas	BEAF-32	spn-E	Hsp70Ba	jumu
	GO:0007049	Cell cycle
	GO:0051301	Cell division
	GO:0007059	Chromosome segregation
	GO:0000212	Meiotic spindle organization
	GO:0022402	Cell cycle process
	GO:0051295	Establishment of meiotic spindle localization
	GO:0007052	Mitotic spindle organization
	GO:0007067	Mitosis
	GO:0000280	Nuclear division
	GO:0000087	M-phase of mitotic cycle
	GO:0045132	Meiotic chromosome segregation
	GO:0048285	Organelle fission
	GO:0051276	Chromosome organization
	GO:0007051	Spindle organization
Cell morphogenesis	GO:0030030	Cell projection organization	17	ck	Dscam1	fra	fax	rut	N	RhoGAP93B	ct	lea	tum	uzip	Wnt5	Dad	jumu	mim	nod	spn-E
	GO:0000904	Cell morphogenesis involved in differentiation
	GO:0048858	Cell projection morphogenesis
	GO:0032990	Cell part morphogenesis
	GO:0000902	Cell morphogenesis
	GO:0032989	Cellular component morphogenesis
Neuron development	GO:0048812	Neuron projection morphogenesis	14	Dscam1	fra	fax	rut	N	RhoGAP93B	ct	tum	lea	uzip	Wnt5	Dad	jumu	Snoo
	GO:0031175	Neuron projection development
	GO:0048667	Cell morphogenesis involved in neuron differentiation
	GO:0048666	Neuron development
	GO:0007409	Axonogenesis
	GO:0007411	Axon guidance
	GO:0048675	Axon extension
Response to stress	GO:0030182	Response to heat	9	Hsp23	Hsp26	Hsp27	Hsp67Bb	Hsp68	rut	Hsp70Ba	Hsp22	eas
	GO:0009408	Response to temperature stimulus
	GO:0009266	Response to abiotic stimulus
Cell fate determination	GO:0009628	Cell fate determination	8	ct	lea	egr	spn-E	pnr	N	eas	jumu
	GO:0001709	Cell fate commitment
Aging	GO:0045165	Aging	6	Hsp26	Hsp27	Hsp67Bb	Hsp68	rut	Hsp22
	GO:0007568	Determination of adult life span
	GO:0008340	Multicellular organismal aging
Negative regulation of nitrogen compound metabolic process	GO:0010259	Negative regulation of nitrogen compound metabolic process	7	WRNexo	chn	cyc	spn-E	pnr	N	E(spl)m3-HLH
	GO:0051172	Negative regulation of nucleobase, nucleoside, nucleotide and nucleic acid metabolic process
Negative regulation of transcription from RNA polymerase II promoter	GO:0045934	Negative regulation of transcription from RNA polymerase II promoter	7	chn	cyc	N	E(spl)m3-HLH	WRNexo	spn-E	pnr
Gland development	GO:0000122	Gland development	6	lea	Eip74EF	fra	Wnt5	pnr	N
Negative regulation of signal transduction	GO:0048732	Negative regulation of signal transduction	5	ct	tum	Snoo	Dad	N
	GO:0009968	Negative regulation of cell communication
Cell growth	GO:0010648	Cell growth	4	Cdk4	Dscam1	rut	Wnt5
	GO:0016049	Growth
	GO:0040007	Developmental cell growth
Organ formation	GO:0048588	Formation of organ boundary	4	ct	lea	fra	N
	GO:0010160	Organ formation
	GO:0048645	Formation of anatomical boundary
Pyrimidine metabolic process	GO:0048859	2’ – deoxyribonucleotide metabolic process	2	dUTPase	CG5757

## Sheet: S187 direct repress GO
Biological processes enriched for genes directly repressed by SIN3 187HA overexpression. These genes are specifically regulated by SIN3 187 (class C genes).
P-Value < 0.05
Category	Term	Count	%	PValue	Genes	List Total	Pop Hits	Pop Total	Fold Enrichment	Bonferroni	Benjamini	FDR
GOTERM_BP_FAT	GO:0006796~phosphate metabolic process	24	9.52381	0.000443943	FBGN0000063, FBGN0250874, FBGN0022382, FBGN0028665, FBGN0030864, FBGN0015031, FBGN0047038, FBGN0000409, FBGN0036568, FBGN0031643, FBGN0013810, FBGN0030465, FBGN0052666, FBGN0015279, FBGN0022768, FBGN0022160, FBGN0010217, FBGN0016930, FBGN0000273, FBGN0030582, FBGN0010303, FBGN0004107, FBGN0032702, FBGN0001989	157	551	7937	2.202	0.386148	0.386148	0.707497
GOTERM_BP_FAT	GO:0006793~phosphorus metabolic process	24	9.52381	0.000443943	FBGN0000063, FBGN0250874, FBGN0022382, FBGN0028665, FBGN0030864, FBGN0015031, FBGN0047038, FBGN0000409, FBGN0036568, FBGN0031643, FBGN0013810, FBGN0030465, FBGN0052666, FBGN0015279, FBGN0022768, FBGN0022160, FBGN0010217, FBGN0016930, FBGN0000273, FBGN0030582, FBGN0010303, FBGN0004107, FBGN0032702, FBGN0001989	157	551	7937	2.202	0.386148	0.386148	0.707497
GOTERM_BP_FAT	GO:0009165~nucleotide biosynthetic process	11	4.36508	0.000752474	FBGN0043025, FBGN0011586, FBGN0010217, FBGN0052626, FBGN0002921, FBGN0037989, FBGN0028665, FBGN0024150, FBGN0027493, FBGN0036568, FBGN0036752	157	151	7937	3.68275	0.562763	0.338761	1.19643
GOTERM_BP_FAT	GO:0034404~nucleobase, nucleoside and nucleotide biosynthetic process	11	4.36508	0.00107037	FBGN0043025, FBGN0011586, FBGN0010217, FBGN0052626, FBGN0002921, FBGN0037989, FBGN0028665, FBGN0024150, FBGN0027493, FBGN0036568, FBGN0036752	157	158	7937	3.51959	0.691788	0.324514	1.69784
GOTERM_BP_FAT	GO:0034654~nucleobase, nucleoside, nucleotide and nucleic acid biosynthetic process	11	4.36508	0.00107037	FBGN0043025, FBGN0011586, FBGN0010217, FBGN0052626, FBGN0002921, FBGN0037989, FBGN0028665, FBGN0024150, FBGN0027493, FBGN0036568, FBGN0036752	157	158	7937	3.51959	0.691788	0.324514	1.69784
GOTERM_BP_FAT	GO:0044271~nitrogen compound biosynthetic process	13	5.15873	0.00207677	FBGN0043025, FBGN0011586, FBGN0010217, FBGN0052626, FBGN0002921, FBGN0037989, FBGN0028665, FBGN0024150, FBGN0027493, FBGN0021944, FBGN0036568, FBGN0030066, FBGN0036752	157	233	7937	2.82062	0.8982	0.435145	3.26952
GOTERM_BP_FAT	GO:0006164~purine nucleotide biosynthetic process	9	3.57143	0.00313801	FBGN0043025, FBGN0010217, FBGN0052626, FBGN0002921, FBGN0037989, FBGN0028665, FBGN0027493, FBGN0036568, FBGN0036752	157	125	7937	3.6399	0.968384	0.498834	4.9013
GOTERM_BP_FAT	GO:0006091~generation of precursor metabolites and energy	12	4.7619	0.00358063	FBGN0034618, FBGN0086355, FBGN0038952, FBGN0022160, FBGN0010217, FBGN0015031, FBGN0028665, FBGN0047038, FBGN0000409, FBGN0036568, FBGN0028325, FBGN0001989	157	217	7937	2.79562	0.980594	0.481611	5.57424
GOTERM_BP_FAT	GO:0009152~purine ribonucleotide biosynthetic process	8	3.1746	0.00384178	FBGN0043025, FBGN0010217, FBGN0052626, FBGN0002921, FBGN0037989, FBGN0028665, FBGN0036568, FBGN0036752	157	102	7937	3.96503	0.985451	0.453555	5.96917
GOTERM_BP_FAT	GO:0006163~purine nucleotide metabolic process	9	3.57143	0.00399125	FBGN0043025, FBGN0010217, FBGN0052626, FBGN0002921, FBGN0037989, FBGN0028665, FBGN0027493, FBGN0036568, FBGN0036752	157	130	7937	3.4999	0.987663	0.422701	6.19452
GOTERM_BP_FAT	GO:0009150~purine ribonucleotide metabolic process	8	3.1746	0.00500138	FBGN0043025, FBGN0010217, FBGN0052626, FBGN0002921, FBGN0037989, FBGN0028665, FBGN0036568, FBGN0036752	157	107	7937	3.77975	0.995955	0.457874	7.7042
GOTERM_BP_FAT	GO:0009260~ribonucleotide biosynthetic process	8	3.1746	0.00500138	FBGN0043025, FBGN0010217, FBGN0052626, FBGN0002921, FBGN0037989, FBGN0028665, FBGN0036568, FBGN0036752	157	107	7937	3.77975	0.995955	0.457874	7.7042
GOTERM_BP_FAT	GO:0009259~ribonucleotide metabolic process	8	3.1746	0.00640696	FBGN0043025, FBGN0010217, FBGN0052626, FBGN0002921, FBGN0037989, FBGN0028665, FBGN0036568, FBGN0036752	157	112	7937	3.61101	0.999145	0.506578	9.76704
GOTERM_BP_FAT	GO:0016310~phosphorylation	17	6.74603	0.00916784	FBGN0000063, FBGN0022382, FBGN0030864, FBGN0015031, FBGN0028665, FBGN0047038, FBGN0000409, FBGN0036568, FBGN0031643, FBGN0052666, FBGN0015279, FBGN0010217, FBGN0016930, FBGN0000273, FBGN0010303, FBGN0004107, FBGN0001989	157	425	7937	2.02217	0.99996	0.601551	13.6937
GOTERM_BP_FAT	GO:0012501~programmed cell death	9	3.57143	0.0104214	FBGN0000568, FBGN0029131, FBGN0041094, FBGN0037315, FBGN0033935, FBGN0004432, FBGN0035871, FBGN0260635, FBGN0034894	157	153	7937	2.97377	0.99999	0.616891	15.4232
GOTERM_BP_FAT	GO:0007242~intracellular signaling cascade	13	5.15873	0.0138886	FBGN0015790, FBGN0029131, FBGN0086370, FBGN0024150, FBGN0037364, FBGN0015279, FBGN0000273, FBGN0016917, FBGN0259228, FBGN0010303, FBGN0004107, FBGN0030486, FBGN0034420	157	297	7937	2.21281	1	0.693443	20.0391
GOTERM_BP_FAT	GO:0008219~cell death	9	3.57143	0.0143528	FBGN0000568, FBGN0029131, FBGN0041094, FBGN0037315, FBGN0033935, FBGN0004432, FBGN0035871, FBGN0260635, FBGN0034894	157	162	7937	2.80856	1	0.678532	20.6388
GOTERM_BP_FAT	GO:0016265~death	9	3.57143	0.0148589	FBGN0000568, FBGN0029131, FBGN0041094, FBGN0037315, FBGN0033935, FBGN0004432, FBGN0035871, FBGN0260635, FBGN0034894	157	163	7937	2.79133	1	0.666072	21.2879
GOTERM_BP_FAT	GO:0055085~transmembrane transport	7	2.77778	0.0227477	FBGN0250874, FBGN0038722, FBGN0030480, FBGN0010217, FBGN0028563, FBGN0028665, FBGN0036568	157	112	7937	3.15963	1	0.794133	30.7835
GOTERM_BP_FAT	GO:0007006~mitochondrial membrane organization	3	1.19048	0.0259757	FBGN0250874, FBGN0030480, FBGN0029131	157	13	7937	11.6663	1	0.817581	34.3502
GOTERM_BP_FAT	GO:0006979~response to oxidative stress	5	1.98413	0.0315433	FBGN0015279, FBGN0030529, FBGN0041094, FBGN0040309, FBGN0010051	157	61	7937	4.14378	1	0.858708	40.1002
GOTERM_BP_FAT	GO:0001932~regulation of protein amino acid phosphorylation	3	1.19048	0.0340845	FBGN0022382, FBGN0033935, FBGN0010303	157	15	7937	10.1108	1	0.865461	42.5645
GOTERM_BP_FAT	GO:0055114~oxidation reduction	20	7.93651	0.0345117	FBGN0038742, FBGN0038349, FBGN0015031, FBGN0027571, FBGN0047038, FBGN0000409, FBGN0039756, FBGN0013810, FBGN0036806, FBGN0022768, FBGN0022160, FBGN0032889, FBGN0040309, FBGN0037896, FBGN0021944, FBGN0053182, FBGN0028325, FBGN0001989, FBGN0039349, FBGN0013773	157	620	7937	1.63078	1	0.85484	42.9694
GOTERM_BP_FAT	GO:0010259~multicellular organismal aging	6	2.38095	0.0359132	FBGN0086355, FBGN0030529, FBGN0002921, FBGN0010303, FBGN0038788, FBGN0034219	157	93	7937	3.26156	1	0.852516	44.2788
GOTERM_BP_FAT	GO:0008340~determination of adult life span	6	2.38095	0.0359132	FBGN0086355, FBGN0030529, FBGN0002921, FBGN0010303, FBGN0038788, FBGN0034219	157	93	7937	3.26156	1	0.852516	44.2788
GOTERM_BP_FAT	GO:0007568~aging	6	2.38095	0.0359132	FBGN0086355, FBGN0030529, FBGN0002921, FBGN0010303, FBGN0038788, FBGN0034219	157	93	7937	3.26156	1	0.852516	44.2788
GOTERM_BP_FAT	GO:0000904~cell morphogenesis involved in differentiation	12	4.7619	0.0361555	FBGN0022382, FBGN0016917, FBGN0038742, FBGN0086758, FBGN0010583, FBGN0010303, FBGN0036101, FBGN0031461, FBGN0013733, FBGN0023097, FBGN0014931, FBGN0038788	157	303	7937	2.00214	1	0.841117	44.5022
GOTERM_BP_FAT	GO:0042325~regulation of phosphorylation	5	1.98413	0.0385581	FBGN0022382, FBGN0037315, FBGN0033935, FBGN0010303, FBGN0032297	157	65	7937	3.88878	1	0.847237	46.6735
GOTERM_BP_FAT	GO:0045767~regulation of anti-apoptosis	2	0.793651	0.0389257	FBGN0033935, FBGN0034894	157	2	7937	50.5541	1	0.837665	46.9985
GOTERM_BP_FAT	GO:0048666~neuron development	13	5.15873	0.0402881	FBGN0015790, FBGN0000414, FBGN0022382, FBGN0010583, FBGN0038742, FBGN0013733, FBGN0023097, FBGN0038788, FBGN0010303, FBGN0086758, FBGN0036101, FBGN0031461, FBGN0014931	157	347	7937	1.89396	1	0.835974	48.1872
GOTERM_BP_FAT	GO:0048732~gland development	8	3.1746	0.0414281	FBGN0000568, FBGN0015279, FBGN0016917, FBGN0037315, FBGN0085432, FBGN0011274, FBGN0004432, FBGN0034894	157	163	7937	2.48118	1	0.832779	49.1626
GOTERM_BP_FAT	GO:0009127~purine nucleoside monophosphate biosynthetic process	3	1.19048	0.0430365	FBGN0043025, FBGN0052626, FBGN0036752	157	17	7937	8.92132	1	0.833132	50.5095
GOTERM_BP_FAT	GO:0009126~purine nucleoside monophosphate metabolic process	3	1.19048	0.0430365	FBGN0043025, FBGN0052626, FBGN0036752	157	17	7937	8.92132	1	0.833132	50.5095
GOTERM_BP_FAT	GO:0009168~purine ribonucleoside monophosphate biosynthetic process	3	1.19048	0.0430365	FBGN0043025, FBGN0052626, FBGN0036752	157	17	7937	8.92132	1	0.833132	50.5095
GOTERM_BP_FAT	GO:0009167~purine ribonucleoside monophosphate metabolic process	3	1.19048	0.0430365	FBGN0043025, FBGN0052626, FBGN0036752	157	17	7937	8.92132	1	0.833132	50.5095
GOTERM_BP_FAT	GO:0006865~amino acid transport	4	1.5873	0.0433245	FBGN0039487, FBGN0032036, FBGN0030816, FBGN0036764	157	40	7937	5.05541	1	0.824203	50.7472
GOTERM_BP_FAT	GO:0009886~post-embryonic morphogenesis	13	5.15873	0.0449365	FBGN0011648, FBGN0013733, FBGN0011224, FBGN0052296, FBGN0000568, FBGN0015279, FBGN0037315, FBGN0000273, FBGN0016917, FBGN0085432, FBGN0010303, FBGN0004432, FBGN0034894	157	353	7937	1.86177	1	0.824898	52.0575
GOTERM_BP_FAT	GO:0006119~oxidative phosphorylation	7	2.77778	0.0454332	FBGN0010217, FBGN0015031, FBGN0028665, FBGN0047038, FBGN0000409, FBGN0036568, FBGN0001989	157	132	7937	2.6809	1	0.81793	52.4546
GOTERM_BP_FAT	GO:0009791~post-embryonic development	15	5.95238	0.0459439	FBGN0011648, FBGN0011274, FBGN0013733, FBGN0011224, FBGN0052296, FBGN0000568, FBGN0015279, FBGN0016917, FBGN0037315, FBGN0000273, FBGN0085432, FBGN0010303, FBGN0004432, FBGN0030486, FBGN0034894	157	434	7937	1.74726	1	0.811261	52.8598
GOTERM_BP_FAT	GO:0042386~hemocyte differentiation	3	1.19048	0.0478044	FBGN0016917, FBGN0011274, FBGN0036752	157	18	7937	8.42569	1	0.814058	54.3084
GOTERM_BP_FAT	GO:0015837~amine transport	4	1.5873	0.0489459	FBGN0039487, FBGN0032036, FBGN0030816, FBGN0036764	157	42	7937	4.81468	1	0.811996	55.1764
GOTERM_BP_FAT	GO:0009968~negative regulation of signal transduction	6	2.38095	0.0501337	FBGN0000273, FBGN0016917, FBGN0041094, FBGN0046763, FBGN0085432, FBGN0001169	157	102	7937	2.97377	1	0.810341	56.0632
GOTERM_BP_FAT	GO:0009725~response to hormone stimulus	4	1.5873	0.051884	FBGN0000568, FBGN0015279, FBGN0010583, FBGN0030486	157	43	7937	4.70271	1	0.812306	57.34
GOTERM_BP_FAT	GO:0009719~response to endogenous stimulus	4	1.5873	0.051884	FBGN0000568, FBGN0015279, FBGN0010583, FBGN0030486	157	43	7937	4.70271	1	0.812306	57.34
GOTERM_BP_FAT	GO:0010648~negative regulation of cell communication	6	2.38095	0.0518916	FBGN0000273, FBGN0016917, FBGN0041094, FBGN0046763, FBGN0085432, FBGN0001169	157	103	7937	2.9449	1	0.803426	57.3455
GOTERM_BP_FAT	GO:0007552~metamorphosis	13	5.15873	0.0525904	FBGN0011648, FBGN0013733, FBGN0011224, FBGN0052296, FBGN0000568, FBGN0015279, FBGN0037315, FBGN0000273, FBGN0016917, FBGN0085432, FBGN0010303, FBGN0004432, FBGN0034894	157	362	7937	1.81548	1	0.799041	57.8455
GOTERM_BP_FAT	GO:0006289~nucleotide-excision repair	3	1.19048	0.0527547	FBGN0026777, FBGN0026869, FBGN0029798	157	19	7937	7.98223	1	0.791421	57.9621
GOTERM_BP_FAT	GO:0051174~regulation of phosphorus metabolic process	5	1.98413	0.0528158	FBGN0022382, FBGN0037315, FBGN0033935, FBGN0010303, FBGN0032297	157	72	7937	3.5107	1	0.783262	58.0055
GOTERM_BP_FAT	GO:0019220~regulation of phosphate metabolic process	5	1.98413	0.0528158	FBGN0022382, FBGN0037315, FBGN0033935, FBGN0010303, FBGN0032297	157	72	7937	3.5107	1	0.783262	58.0055
GOTERM_BP_FAT	GO:0048812~neuron projection morphogenesis	11	4.36508	0.0550326	FBGN0022382, FBGN0038742, FBGN0086758, FBGN0010583, FBGN0010303, FBGN0036101, FBGN0031461, FBGN0013733, FBGN0023097, FBGN0014931, FBGN0038788	157	286	7937	1.94439	1	0.788857	59.5498
GOTERM_BP_FAT	GO:0007005~mitochondrion organization	5	1.98413	0.0550579	FBGN0250874, FBGN0030480, FBGN0029131, FBGN0035805, FBGN0038805	157	73	7937	3.46261	1	0.780851	59.5671
GOTERM_BP_FAT	GO:0031175~neuron projection development	11	4.36508	0.0560918	FBGN0022382, FBGN0038742, FBGN0086758, FBGN0010583, FBGN0010303, FBGN0036101, FBGN0031461, FBGN0013733, FBGN0023097, FBGN0014931, FBGN0038788	157	287	7937	1.93762	1	0.779202	60.2687
GOTERM_BP_FAT	GO:0048667~cell morphogenesis involved in neuron differentiation	11	4.36508	0.0571644	FBGN0022382, FBGN0038742, FBGN0086758, FBGN0010583, FBGN0010303, FBGN0036101, FBGN0031461, FBGN0013733, FBGN0023097, FBGN0014931, FBGN0038788	157	288	7937	1.93089	1	0.777858	60.9845
GOTERM_BP_FAT	GO:0030178~negative regulation of Wnt receptor signaling pathway	3	1.19048	0.0578783	FBGN0016917, FBGN0046763, FBGN0085432	157	20	7937	7.58312	1	0.774439	61.4542
GOTERM_BP_FAT	GO:0033554~cellular response to stress	8	3.1746	0.0581947	FBGN0026777, FBGN0026869, FBGN0029131, FBGN0038704, FBGN0010303, FBGN0029798, FBGN0040309, FBGN0030506	157	176	7937	2.29792	1	0.768755	61.6607
GOTERM_BP_FAT	GO:0009156~ribonucleoside monophosphate biosynthetic process	3	1.19048	0.0631667	FBGN0043025, FBGN0052626, FBGN0036752	157	21	7937	7.22202	1	0.789634	64.7721
GOTERM_BP_FAT	GO:0009161~ribonucleoside monophosphate metabolic process	3	1.19048	0.0631667	FBGN0043025, FBGN0052626, FBGN0036752	157	21	7937	7.22202	1	0.789634	64.7721
GOTERM_BP_FAT	GO:0006915~apoptosis	5	1.98413	0.0645328	FBGN0029131, FBGN0041094, FBGN0033935, FBGN0035871, FBGN0260635	157	77	7937	3.28274	1	0.789834	65.5845
GOTERM_BP_FAT	GO:0007635~chemosensory behavior	6	2.38095	0.0651984	FBGN0039487, FBGN0053113, FBGN0016930, FBGN0000273, FBGN0086370, FBGN0005654	157	110	7937	2.7575	1	0.786402	65.974
GOTERM_BP_FAT	GO:0006350~transcription	15	5.95238	0.0669963	FBGN0011656, FBGN0011648, FBGN0016694, FBGN0038742, FBGN0000376, FBGN0011274, FBGN0003277, FBGN0260632, FBGN0033782, FBGN0000568, FBGN0016917, FBGN0085432, FBGN0014931, FBGN0053182, FBGN0030486	157	459	7937	1.6521	1	0.788881	67.0055
GOTERM_BP_FAT	GO:0006754~ATP biosynthetic process	5	1.98413	0.067027	FBGN0010217, FBGN0002921, FBGN0037989, FBGN0028665, FBGN0036568	157	78	7937	3.24065	1	0.782368	67.0228
GOTERM_BP_FAT	GO:0002165~instar larval or pupal development	14	5.55556	0.0673477	FBGN0011648, FBGN0013733, FBGN0011224, FBGN0052296, FBGN0000568, FBGN0015279, FBGN0016917, FBGN0037315, FBGN0000273, FBGN0085432, FBGN0010303, FBGN0004432, FBGN0030486, FBGN0034894	157	418	7937	1.6932	1	0.777418	67.2036
GOTERM_BP_FAT	GO:0006259~DNA metabolic process	9	3.57143	0.0694892	FBGN0016694, FBGN0026777, FBGN0026869, FBGN0000376, FBGN0038704, FBGN0005654, FBGN0029798, FBGN0030506, FBGN0038805	157	221	7937	2.05877	1	0.781758	68.3872
GOTERM_BP_FAT	GO:0046034~ATP metabolic process	5	1.98413	0.0721638	FBGN0010217, FBGN0002921, FBGN0037989, FBGN0028665, FBGN0036568	157	80	7937	3.15963	1	0.788412	69.8092
GOTERM_BP_FAT	GO:0022612~gland morphogenesis	6	2.38095	0.0735857	FBGN0000568, FBGN0015279, FBGN0037315, FBGN0085432, FBGN0004432, FBGN0034894	157	114	7937	2.66074	1	0.78893	70.5406
GOTERM_BP_FAT	GO:0007435~salivary gland morphogenesis	6	2.38095	0.0735857	FBGN0000568, FBGN0015279, FBGN0037315, FBGN0085432, FBGN0004432, FBGN0034894	157	114	7937	2.66074	1	0.78893	70.5406
GOTERM_BP_FAT	GO:0009124~nucleoside monophosphate biosynthetic process	4	1.5873	0.0747276	FBGN0043025, FBGN0052626, FBGN0024150, FBGN0036752	157	50	7937	4.04433	1	0.788161	71.1159
GOTERM_BP_FAT	GO:0006974~response to DNA damage stimulus	6	2.38095	0.0757707	FBGN0026777, FBGN0026869, FBGN0029131, FBGN0038704, FBGN0029798, FBGN0030506	157	115	7937	2.63761	1	0.786977	71.6322
GOTERM_BP_FAT	GO:0009206~purine ribonucleoside triphosphate biosynthetic process	5	1.98413	0.0774962	FBGN0010217, FBGN0002921, FBGN0037989, FBGN0028665, FBGN0036568	157	82	7937	3.08257	1	0.788864	72.4673
GOTERM_BP_FAT	GO:0009145~purine nucleoside triphosphate biosynthetic process	5	1.98413	0.0774962	FBGN0010217, FBGN0002921, FBGN0037989, FBGN0028665, FBGN0036568	157	82	7937	3.08257	1	0.788864	72.4673
GOTERM_BP_FAT	GO:0048707~instar larval or pupal morphogenesis	12	4.7619	0.0795518	FBGN0011648, FBGN0000568, FBGN0000273, FBGN0016917, FBGN0037315, FBGN0085432, FBGN0010303, FBGN0011224, FBGN0013733, FBGN0004432, FBGN0034894, FBGN0052296	157	347	7937	1.74827	1	0.792102	73.432
GOTERM_BP_FAT	GO:0009142~nucleoside triphosphate biosynthetic process	5	1.98413	0.0802348	FBGN0010217, FBGN0002921, FBGN0037989, FBGN0028665, FBGN0036568	157	83	7937	3.04543	1	0.789425	73.7455
GOTERM_BP_FAT	GO:0009201~ribonucleoside triphosphate biosynthetic process	5	1.98413	0.0802348	FBGN0010217, FBGN0002921, FBGN0037989, FBGN0028665, FBGN0036568	157	83	7937	3.04543	1	0.789425	73.7455
GOTERM_BP_FAT	GO:0048813~dendrite morphogenesis	6	2.38095	0.0802457	FBGN0038742, FBGN0086758, FBGN0013733, FBGN0023097, FBGN0014931, FBGN0038788	157	117	7937	2.59252	1	0.783933	73.7505
GOTERM_BP_FAT	GO:0016358~dendrite development	6	2.38095	0.0802457	FBGN0038742, FBGN0086758, FBGN0013733, FBGN0023097, FBGN0014931, FBGN0038788	157	117	7937	2.59252	1	0.783933	73.7505
GOTERM_BP_FAT	GO:0007424~open tracheal system development	7	2.77778	0.0806723	FBGN0011648, FBGN0016917, FBGN0002921, FBGN0085432, FBGN0013733, FBGN0015903, FBGN0052296	157	153	7937	2.31293	1	0.780281	73.9445
GOTERM_BP_FAT	GO:0060541~respiratory system development	7	2.77778	0.0806723	FBGN0011648, FBGN0016917, FBGN0002921, FBGN0085432, FBGN0013733, FBGN0015903, FBGN0052296	157	153	7937	2.31293	1	0.780281	73.9445
GOTERM_BP_FAT	GO:0046942~carboxylic acid transport	4	1.5873	0.0856695	FBGN0039487, FBGN0032036, FBGN0030816, FBGN0036764	157	53	7937	3.81541	1	0.79558	76.1192
GOTERM_BP_FAT	GO:0015849~organic acid transport	4	1.5873	0.0856695	FBGN0039487, FBGN0032036, FBGN0030816, FBGN0036764	157	53	7937	3.81541	1	0.79558	76.1192
GOTERM_BP_FAT	GO:0007317~regulation of pole plasm oskar mRNA localization	3	1.19048	0.0858045	FBGN0015790, FBGN0004838, FBGN0000273	157	25	7937	6.0665	1	0.790903	76.1755
GOTERM_BP_FAT	GO:0019318~hexose metabolic process	5	1.98413	0.0858548	FBGN0034618, FBGN0086355, FBGN0038952, FBGN0035147, FBGN0028325	157	85	7937	2.97377	1	0.785929	76.1964
GOTERM_BP_FAT	GO:0009123~nucleoside monophosphate metabolic process	4	1.5873	0.0894605	FBGN0043025, FBGN0052626, FBGN0024150, FBGN0036752	157	54	7937	3.74475	1	0.794961	77.6541
GOTERM_BP_FAT	GO:0009144~purine nucleoside triphosphate metabolic process	5	1.98413	0.0916619	FBGN0010217, FBGN0002921, FBGN0037989, FBGN0028665, FBGN0036568	157	87	7937	2.90541	1	0.798276	78.5025
GOTERM_BP_FAT	GO:0009205~purine ribonucleoside triphosphate metabolic process	5	1.98413	0.0916619	FBGN0010217, FBGN0002921, FBGN0037989, FBGN0028665, FBGN0036568	157	87	7937	2.90541	1	0.798276	78.5025
GOTERM_BP_FAT	GO:0060281~regulation of oocyte development	3	1.19048	0.0917964	FBGN0015790, FBGN0004838, FBGN0000273	157	26	7937	5.83317	1	0.793899	78.5533
GOTERM_BP_FAT	GO:0032870~cellular response to hormone stimulus	3	1.19048	0.0917964	FBGN0015279, FBGN0010583, FBGN0030486	157	26	7937	5.83317	1	0.793899	78.5533
GOTERM_BP_FAT	GO:0010033~response to organic substance	6	2.38095	0.0920381	FBGN0000568, FBGN0022382, FBGN0015279, FBGN0000273, FBGN0010583, FBGN0030486	157	122	7937	2.48627	1	0.789962	78.6444
GOTERM_BP_FAT	GO:0035171~lamellocyte differentiation	2	0.793651	0.0945089	FBGN0016917, FBGN0011274	157	5	7937	20.2217	1	0.794282	79.5549
GOTERM_BP_FAT	GO:0009199~ribonucleoside triphosphate metabolic process	5	1.98413	0.0946344	FBGN0010217, FBGN0002921, FBGN0037989, FBGN0028665, FBGN0036568	157	88	7937	2.87239	1	0.79004	79.6002
GOTERM_BP_FAT	GO:0009141~nucleoside triphosphate metabolic process	5	1.98413	0.0976523	FBGN0010217, FBGN0002921, FBGN0037989, FBGN0028665, FBGN0036568	157	89	7937	2.84012	1	0.796184	80.6608
GOTERM_BP_FAT	GO:0048858~cell projection morphogenesis	11	4.36508	0.098764	FBGN0022382, FBGN0038742, FBGN0086758, FBGN0010583, FBGN0010303, FBGN0036101, FBGN0031461, FBGN0013733, FBGN0023097, FBGN0014931, FBGN0038788	157	320	7937	1.7378	1	0.795516	81.0382

## Sheet: Pooled GO S187 repressed genes
Biological processes with P-value < 0.05 pooled into broader categories
Broad gene ontology categories	Gene ontology IDs	Gene ontology categories pooled	Number of genes	Genes
Phosphate metabolism	GO:0006796	Phosphate metabolic process	24	Mps1	ttm50	Pka-R2	VhaAC39-1	CG8173	cype	ND-13B	Cyt-c-p	ATPsynbetaL	CG3008	Dhc36C	CG15743	Drak	Pi3K92E	Pp2C1	Gpo-1	ATPsynbeta	Dyrk2	Pka-C1	CG14411	hep	Cdc2c	CG10376	ND-B17
	GO:0006793	Phosphorus metabolic process
Oxidation reduction	GO:0055114	Oxidation reduction	20	Arc42	CG6045	cype	CG3523	CG6463	Cyt-c-p	CG9743	Dhc36C	Cyp12c1	Pp2C1	Gpo-1	CG9331	Jafrac1	ninaG	Coprox	Kdm4B	l(1)G0334	ND-B17	Ssadh	Cyp6a22
Phosphorylation	GO:0016310	Phosphorylation	17	Mps1	Pka-R2	CG8173	cype	VhaAC39-1	ND-13B	Cyt-c-p	ATPsynbetaL	CG3008	Drak	Pi3K92E	ATPsynbeta	Dyrk2	Pka-C1	hep	Cdc2c	ND-B17
	GO:0001932	Regulation of protein amino acid phosphorylation
	GO:0042325	Regulation of phosphorylation
	GO:0006119	Oxidative phosphorylation
Post-embryonic development	GO:0042386	Hemocyte differentiation	16	Mad	Dif	shot	heph	Mrtf	Eip75B	Pi3K92E	Stat92E	Cerk	Pka-C1	pan	hep	Cyp1	Set2	CG4091	Adgf-A
	GO:0009886	Post-embryonic morphogenesis
	GO:0009791	Post-embryonic development
	GO:0048732	Gland development
Neuron development	GO:0048666	Neuron development	13	Rab11	Dab	Pka-R2	dock	Arc42	shot	bon	Sirt2	hep	chinmo	NijA	daw	CG2678
Nitrogen compound biosynthetic process	GO:0044271	Nitrogen compound biosynthetic process	13	Atpalpha	VhaAC39-1	CG14741	Ac78C	CG17273	CG1885	CG5389	Msi	e(r)	ATPsyn-beta	CG32626	Coprox	Adgf-A
	GO:0009165	Nucleotide biosynthetic process
	GO:0034654	Nucleobase, nucleoside, nucleotide and nucleic acid biosynthetic process
	GO:0034404	Nucleobase, nucleoside and nucleotide biosynthetic process
	GO:0006164	Purine nucleotide biosynthetic process
	GO:0006163	Purine nucleotide metabolic process
	GO:0009152	Purine ribonucleotide biosynthetic process
	GO:0009150	Purine ribonucleotide metabolic process
	GO:0009260	Ribonucleotide biosynthetic process
	GO:0009259	Ribonucleotide metabolic process
	GO:0009167	Purine ribonucleoside monophosphate metabolic process
	GO:0009126	Purine nucleoside monophosphate metabolic process
	GO:0009127	Purine nucleoside monophosphate biosynthetic process
	GO:0009168	Purine ribonucleoside monophosphate biosynthetic process
Signaling pathway	GO:0007242	Intracellular signaling cascade	13	Rab11	debcl	sra	Ac78C	Rab23	Pi3K92E	Pka-C1	Stat92E	C3G	hep	cdc2c	Set2	CG10737
Cell morphogenesis	GO:0000904	Cell morphogenesis involved in differentiation	12	Pka-R2	dock	Arc42	shot	bon	Sirt2	Stat92E	hep	chinmo	daw	NijA	CG2678
Generation of precursor metabolites and energy	GO:0006091	Generation of precursor metabolites and energy	12	CG9485	cype	VhaAC39-1	Cyt-c-p	CG6463	CG5389	Tpi	CG7069	Gpo-1	ATPsyn-beta	l(1)G0334	l(2)35Di
Apoptosis	GO:0012501	Programmed cell death	9	Eip75B	debcl	scyl	Cerk	Sin1	Cyp1	BI-1	th	CG4091
	GO:0008219	Cell death
	GO:0045767	Regulation of anti-apoptosis
	GO:0016265	Death
transmembrane transport	GO:0055085	Transmembrane transport	7	ttm50	Nup58	Tim9a	ATPsyn-beta	sut1	VhaAC39-1	CG5389
Aging	GO:0007568	Aging	6	Tpi	Clic	Atpalpha	hep	Sirt2	mthl4
	GO:0008340	Determination of adult lifespan
	GO:0010259	Multicellular organismal aging
Response to oxidative stress	GO:0006979	Response to oxidative stress	5	Pi3K92E	Clic	scyl	Jafrac1	Itp-r83A
Metabolite transport	GO:0006865	Amino acid transport	4	gb	CG13384	CG16700	CG5535
	GO:0015837	Amine transport
Mitochondrial membrane organization	GO:0007006	Mitochondrial membrane organization	3	ttm50	Tim9a	debcl

## Sheet: S187 direct activate GO
Biological processes enriched for genes directly activated by SIN3 187HA overexpression. These genes are specifically regulated by SIN3 187 (class C genes).
P-Value < 0.05
Category	Term	Count	%	PValue	Genes	List Total	Pop Hits	Pop Total	Fold Enrichment	Bonferroni	Benjamini	FDR
GOTERM_BP_FAT	GO:0007431~salivary gland development	14	4.86111	7.39504e-06	FBGN0001168, FBGN0032006, FBGN0004396, FBGN0000278, FBGN0011260, FBGN0024245, FBGN0003392, FBGN0026319, FBGN0027932, FBGN0016797, FBGN0026404, FBGN0005672, FBGN0000719, FBGN0031888	170	139	7937	4.70241	0.00888613	0.00888613	0.0119633
GOTERM_BP_FAT	GO:0035272~exocrine system development	14	4.86111	7.39504e-06	FBGN0001168, FBGN0032006, FBGN0004396, FBGN0000278, FBGN0011260, FBGN0024245, FBGN0003392, FBGN0026319, FBGN0027932, FBGN0016797, FBGN0026404, FBGN0005672, FBGN0000719, FBGN0031888	170	139	7937	4.70241	0.00888613	0.00888613	0.0119633
GOTERM_BP_FAT	GO:0006928~cell motion	20	6.94444	2.40191e-05	FBGN0032006, FBGN0011225, FBGN0043903, FBGN0027491, FBGN0033159, FBGN0023095, FBGN0004657, FBGN0011260, FBGN0002973, FBGN0024245, FBGN0013984, FBGN0003392, FBGN0000578, FBGN0016797, FBGN0000097, FBGN0005672, FBGN0085443, FBGN0034085, FBGN0031888, FBGN0000099	170	305	7937	3.06152	0.0285752	0.0143911	0.0388519
GOTERM_BP_FAT	GO:0007435~salivary gland morphogenesis	12	4.16667	2.84393e-05	FBGN0001168, FBGN0024245, FBGN0026319, FBGN0027932, FBGN0003392, FBGN0016797, FBGN0026404, FBGN0032006, FBGN0004396, FBGN0000719, FBGN0000278, FBGN0031888	170	114	7937	4.91455	0.0337443	0.011377	0.0460003
GOTERM_BP_FAT	GO:0022612~gland morphogenesis	12	4.16667	2.84393e-05	FBGN0001168, FBGN0024245, FBGN0026319, FBGN0027932, FBGN0003392, FBGN0016797, FBGN0026404, FBGN0032006, FBGN0004396, FBGN0000719, FBGN0000278, FBGN0031888	170	114	7937	4.91455	0.0337443	0.011377	0.0460003
GOTERM_BP_FAT	GO:0048732~gland development	14	4.86111	4.11378e-05	FBGN0001168, FBGN0032006, FBGN0004396, FBGN0000278, FBGN0011260, FBGN0024245, FBGN0003392, FBGN0026319, FBGN0027932, FBGN0016797, FBGN0026404, FBGN0005672, FBGN0000719, FBGN0031888	170	163	7937	4.01003	0.0484417	0.0123368	0.0665335
GOTERM_BP_FAT	GO:0042981~regulation of apoptosis	10	3.47222	0.000208578	FBGN0026319, FBGN0037007, FBGN0026404, FBGN0031820, FBGN0000097, FBGN0005672, FBGN0024732, FBGN0011766, FBGN0020386, FBGN0011763	170	97	7937	4.81322	0.222584	0.0491092	0.336912
GOTERM_BP_FAT	GO:0048729~tissue morphogenesis	16	5.55556	0.0002383	FBGN0011225, FBGN0043903, FBGN0023095, FBGN0004657, FBGN0086898, FBGN0011763, FBGN0014388, FBGN0013984, FBGN0003392, FBGN0000578, FBGN0026319, FBGN0005771, FBGN0000097, FBGN0000719, FBGN0004919, FBGN0005640	170	247	7937	3.02434	0.249986	0.0468127	0.384835
GOTERM_BP_FAT	GO:0002009~morphogenesis of an epithelium	15	5.20833	0.000301137	FBGN0011225, FBGN0043903, FBGN0004657, FBGN0023095, FBGN0086898, FBGN0011763, FBGN0014388, FBGN0013984, FBGN0003392, FBGN0000578, FBGN0026319, FBGN0005771, FBGN0000097, FBGN0000719, FBGN0005640	170	225	7937	3.11255	0.30478	0.050607	0.486079
GOTERM_BP_FAT	GO:0060429~epithelium development	15	5.20833	0.000468569	FBGN0011225, FBGN0043903, FBGN0004657, FBGN0023095, FBGN0086898, FBGN0011763, FBGN0014388, FBGN0013984, FBGN0003392, FBGN0000578, FBGN0026319, FBGN0005771, FBGN0000097, FBGN0000719, FBGN0005640	170	235	7937	2.9801	0.432035	0.0682698	0.755379
GOTERM_BP_FAT	GO:0007298~border follicle cell migration	8	2.77778	0.00047427	FBGN0000578, FBGN0003392, FBGN0032006, FBGN0011225, FBGN0000097, FBGN0005672, FBGN0085443, FBGN0043903	170	66	7937	5.65918	0.435931	0.0616384	0.764536
GOTERM_BP_FAT	GO:0043067~regulation of programmed cell death	10	3.47222	0.000572008	FBGN0026319, FBGN0037007, FBGN0026404, FBGN0031820, FBGN0000097, FBGN0005672, FBGN0024732, FBGN0011766, FBGN0020386, FBGN0011763	170	111	7937	4.20615	0.498731	0.0667304	0.921411
GOTERM_BP_FAT	GO:0010941~regulation of cell death	10	3.47222	0.000740373	FBGN0026319, FBGN0037007, FBGN0026404, FBGN0031820, FBGN0000097, FBGN0005672, FBGN0024732, FBGN0011766, FBGN0020386, FBGN0011763	170	115	7937	4.05985	0.590968	0.0780546	1.1911
GOTERM_BP_FAT	GO:0007568~aging	9	3.125	0.000783215	FBGN0035847, FBGN0013984, FBGN0026404, FBGN0001202, FBGN0031820, FBGN0000261, FBGN0027491, FBGN0004657, FBGN0259170	170	93	7937	4.51822	0.611597	0.0757838	1.25961
GOTERM_BP_FAT	GO:0010259~multicellular organismal aging	9	3.125	0.000783215	FBGN0035847, FBGN0013984, FBGN0026404, FBGN0001202, FBGN0031820, FBGN0000261, FBGN0027491, FBGN0004657, FBGN0259170	170	93	7937	4.51822	0.611597	0.0757838	1.25961
GOTERM_BP_FAT	GO:0008340~determination of adult life span	9	3.125	0.000783215	FBGN0035847, FBGN0013984, FBGN0026404, FBGN0001202, FBGN0031820, FBGN0000261, FBGN0027491, FBGN0004657, FBGN0259170	170	93	7937	4.51822	0.611597	0.0757838	1.25961
GOTERM_BP_FAT	GO:0016477~cell migration	12	4.16667	0.00123781	FBGN0002973, FBGN0000578, FBGN0003392, FBGN0032006, FBGN0011225, FBGN0000097, FBGN0005672, FBGN0085443, FBGN0043903, FBGN0023095, FBGN0004657, FBGN0031888	170	175	7937	3.20148	0.775744	0.108632	1.98388
GOTERM_BP_FAT	GO:0007297~ovarian follicle cell migration	8	2.77778	0.00129965	FBGN0000578, FBGN0003392, FBGN0032006, FBGN0011225, FBGN0000097, FBGN0005672, FBGN0085443, FBGN0043903	170	78	7937	4.78854	0.791893	0.106064	2.08202
GOTERM_BP_FAT	GO:0048870~cell motility	12	4.16667	0.00210723	FBGN0002973, FBGN0000578, FBGN0003392, FBGN0032006, FBGN0011225, FBGN0000097, FBGN0005672, FBGN0085443, FBGN0043903, FBGN0023095, FBGN0004657, FBGN0031888	170	187	7937	2.99604	0.921614	0.156116	3.35518
GOTERM_BP_FAT	GO:0007169~transmembrane receptor protein tyrosine kinase signaling pathway	9	3.125	0.00219245	FBGN0013984, FBGN0014388, FBGN0032006, FBGN0001965, FBGN0005672, FBGN0020386, FBGN0000719, FBGN0031888, FBGN0044047	170	109	7937	3.85499	0.929291	0.152593	3.48861
GOTERM_BP_FAT	GO:0007411~axon guidance	10	3.47222	0.00241018	FBGN0024245, FBGN0013984, FBGN0000578, FBGN0027491, FBGN0034085, FBGN0033159, FBGN0023095, FBGN0004657, FBGN0011260, FBGN0000099	170	136	7937	3.43296	0.945666	0.157456	3.82876
GOTERM_BP_FAT	GO:0043068~positive regulation of programmed cell death	6	2.08333	0.0025312	FBGN0026319, FBGN0037007, FBGN0026404, FBGN0000097, FBGN0011766, FBGN0011763	170	45	7937	6.2251	0.953067	0.15629	4.01734
GOTERM_BP_FAT	GO:0010942~positive regulation of cell death	6	2.08333	0.0025312	FBGN0026319, FBGN0037007, FBGN0026404, FBGN0000097, FBGN0011766, FBGN0011763	170	45	7937	6.2251	0.953067	0.15629	4.01734
GOTERM_BP_FAT	GO:0051674~localization of cell	12	4.16667	0.00303762	FBGN0002973, FBGN0000578, FBGN0003392, FBGN0032006, FBGN0011225, FBGN0000097, FBGN0005672, FBGN0085443, FBGN0043903, FBGN0023095, FBGN0004657, FBGN0031888	170	196	7937	2.85846	0.974574	0.175734	4.8027
GOTERM_BP_FAT	GO:0016044~membrane organization	16	5.55556	0.00322952	FBGN0001168, FBGN0011225, FBGN0033159, FBGN0030992, FBGN0041181, FBGN0041182, FBGN0026319, FBGN0003392, FBGN0039687, FBGN0016797, FBGN0001202, FBGN0039774, FBGN0020235, FBGN0085443, FBGN0000097, FBGN0040340	170	319	7937	2.34173	0.979846	0.177344	5.09871
GOTERM_BP_FAT	GO:0007409~axonogenesis	12	4.16667	0.00328526	FBGN0041156, FBGN0024245, FBGN0013984, FBGN0000578, FBGN0016797, FBGN0027491, FBGN0034085, FBGN0033159, FBGN0023095, FBGN0004657, FBGN0011260, FBGN0000099	170	198	7937	2.82959	0.981161	0.172326	5.18455
GOTERM_BP_FAT	GO:0008360~regulation of cell shape	8	2.77778	0.00477583	FBGN0000578, FBGN0032006, FBGN0243516, FBGN0001965, FBGN0004657, FBGN0037188, FBGN0030749, FBGN0000719	170	98	7937	3.81128	0.996906	0.230987	7.4527
GOTERM_BP_FAT	GO:0007424~open tracheal system development	10	3.47222	0.00527971	FBGN0001168, FBGN0014388, FBGN0003392, FBGN0005771, FBGN0001965, FBGN0005672, FBGN0043903, FBGN0023095, FBGN0004657, FBGN0003525	170	153	7937	3.05152	0.998321	0.242555	8.20785
GOTERM_BP_FAT	GO:0060541~respiratory system development	10	3.47222	0.00527971	FBGN0001168, FBGN0014388, FBGN0003392, FBGN0005771, FBGN0001965, FBGN0005672, FBGN0043903, FBGN0023095, FBGN0004657, FBGN0003525	170	153	7937	3.05152	0.998321	0.242555	8.20785
GOTERM_BP_FAT	GO:0030182~neuron differentiation	18	6.25	0.00613735	FBGN0001168, FBGN0027491, FBGN0033159, FBGN0023095, FBGN0004657, FBGN0011766, FBGN0011260, FBGN0041156, FBGN0024245, FBGN0013984, FBGN0000578, FBGN0016797, FBGN0001202, FBGN0000097, FBGN0005672, FBGN0034085, FBGN0001965, FBGN0000099	170	409	7937	2.05474	0.999407	0.266266	9.47991
GOTERM_BP_FAT	GO:0043065~positive regulation of apoptosis	5	1.73611	0.00620826	FBGN0026319, FBGN0037007, FBGN0000097, FBGN0011766, FBGN0011763	170	35	7937	6.66975	0.999456	0.259677	9.58433
GOTERM_BP_FAT	GO:0048666~neuron development	16	5.55556	0.00699631	FBGN0027491, FBGN0033159, FBGN0023095, FBGN0004657, FBGN0011766, FBGN0011260, FBGN0041156, FBGN0024245, FBGN0013984, FBGN0000578, FBGN0016797, FBGN0001202, FBGN0000097, FBGN0005672, FBGN0034085, FBGN0000099	170	347	7937	2.15277	0.999791	0.278146	10.7373
GOTERM_BP_FAT	GO:0048812~neuron projection morphogenesis	14	4.86111	0.00791181	FBGN0027491, FBGN0033159, FBGN0004657, FBGN0023095, FBGN0011766, FBGN0011260, FBGN0041156, FBGN0024245, FBGN0013984, FBGN0000578, FBGN0016797, FBGN0000097, FBGN0034085, FBGN0000099	170	286	7937	2.28544	0.999931	0.298892	12.0595
GOTERM_BP_FAT	GO:0031175~neuron projection development	14	4.86111	0.00813669	FBGN0027491, FBGN0033159, FBGN0004657, FBGN0023095, FBGN0011766, FBGN0011260, FBGN0041156, FBGN0024245, FBGN0013984, FBGN0000578, FBGN0016797, FBGN0000097, FBGN0034085, FBGN0000099	170	287	7937	2.27747	0.999948	0.296849	12.3814
GOTERM_BP_FAT	GO:0048667~cell morphogenesis involved in neuron differentiation	14	4.86111	0.00836659	FBGN0027491, FBGN0033159, FBGN0004657, FBGN0023095, FBGN0011766, FBGN0011260, FBGN0041156, FBGN0024245, FBGN0013984, FBGN0000578, FBGN0016797, FBGN0000097, FBGN0034085, FBGN0000099	170	288	7937	2.26957	0.999961	0.295092	12.7094
GOTERM_BP_FAT	GO:0010324~membrane invagination	13	4.51389	0.00889761	FBGN0041181, FBGN0041182, FBGN0026319, FBGN0039687, FBGN0003392, FBGN0016797, FBGN0001202, FBGN0020235, FBGN0000097, FBGN0085443, FBGN0033159, FBGN0030992, FBGN0040340	170	258	7937	2.35251	0.999979	0.302032	13.4626
GOTERM_BP_FAT	GO:0006897~endocytosis	13	4.51389	0.00889761	FBGN0041181, FBGN0041182, FBGN0026319, FBGN0039687, FBGN0003392, FBGN0016797, FBGN0001202, FBGN0020235, FBGN0000097, FBGN0085443, FBGN0033159, FBGN0030992, FBGN0040340	170	258	7937	2.35251	0.999979	0.302032	13.4626
GOTERM_BP_FAT	GO:0030030~cell projection organization	16	5.55556	0.0108894	FBGN0032006, FBGN0027491, FBGN0033159, FBGN0023095, FBGN0004657, FBGN0086898, FBGN0011766, FBGN0011260, FBGN0041156, FBGN0024245, FBGN0013984, FBGN0000578, FBGN0016797, FBGN0000097, FBGN0034085, FBGN0000099	170	365	7937	2.04661	0.999998	0.347086	16.2337
GOTERM_BP_FAT	GO:0030707~ovarian follicle cell development	11	3.81944	0.0116688	FBGN0014388, FBGN0000578, FBGN0003392, FBGN0032006, FBGN0011225, FBGN0000097, FBGN0005672, FBGN0085443, FBGN0043903, FBGN0011766, FBGN0011763	170	204	7937	2.5175	0.999999	0.357714	17.2952
GOTERM_BP_FAT	GO:0007167~enzyme linked receptor protein signaling pathway	9	3.125	0.0120886	FBGN0013984, FBGN0014388, FBGN0032006, FBGN0001965, FBGN0005672, FBGN0020386, FBGN0000719, FBGN0031888, FBGN0044047	170	145	7937	2.89789	1	0.359075	17.8617
GOTERM_BP_FAT	GO:0000904~cell morphogenesis involved in differentiation	14	4.86111	0.0124709	FBGN0027491, FBGN0033159, FBGN0004657, FBGN0023095, FBGN0011766, FBGN0011260, FBGN0041156, FBGN0024245, FBGN0013984, FBGN0000578, FBGN0016797, FBGN0000097, FBGN0034085, FBGN0000099	170	303	7937	2.15721	1	0.359497	18.3744
GOTERM_BP_FAT	GO:0000902~cell morphogenesis	18	6.25	0.0127962	FBGN0001168, FBGN0027491, FBGN0033159, FBGN0023095, FBGN0004657, FBGN0086898, FBGN0011766, FBGN0011260, FBGN0011763, FBGN0041156, FBGN0014388, FBGN0024245, FBGN0013984, FBGN0000578, FBGN0016797, FBGN0000097, FBGN0034085, FBGN0000099	170	442	7937	1.90133	1	0.35862	18.8083
GOTERM_BP_FAT	GO:0006796~phosphate metabolic process	21	7.29167	0.0129914	FBGN0032006, FBGN0062449, FBGN0028978, FBGN0043903, FBGN0027491, FBGN0003525, FBGN0020386, FBGN0260990, FBGN0001079, FBGN0039689, FBGN0013984, FBGN0024245, FBGN0037341, FBGN0020235, FBGN0026064, FBGN0034085, FBGN0035142, FBGN0035425, FBGN0033673, FBGN0026063, FBGN0005640	170	551	7937	1.77941	1	0.354951	19.0677
GOTERM_BP_FAT	GO:0006793~phosphorus metabolic process	21	7.29167	0.0129914	FBGN0032006, FBGN0062449, FBGN0028978, FBGN0043903, FBGN0027491, FBGN0003525, FBGN0020386, FBGN0260990, FBGN0001079, FBGN0039689, FBGN0013984, FBGN0024245, FBGN0037341, FBGN0020235, FBGN0026064, FBGN0034085, FBGN0035142, FBGN0035425, FBGN0033673, FBGN0026063, FBGN0005640	170	551	7937	1.77941	1	0.354951	19.0677
GOTERM_BP_FAT	GO:0022604~regulation of cell morphogenesis	8	2.77778	0.0133624	FBGN0000578, FBGN0032006, FBGN0243516, FBGN0001965, FBGN0004657, FBGN0037188, FBGN0030749, FBGN0000719	170	119	7937	3.1387	1	0.355217	19.5584
GOTERM_BP_FAT	GO:0007166~cell surface receptor linked signal transduction	23	7.98611	0.0136887	FBGN0020496, FBGN0010395, FBGN0032006, FBGN0036141, FBGN0004657, FBGN0020386, FBGN0051720, FBGN0028990, FBGN0001079, FBGN0035538, FBGN0035847, FBGN0013984, FBGN0014388, FBGN0002973, FBGN0024245, FBGN0026319, FBGN0016797, FBGN0005771, FBGN0005672, FBGN0001965, FBGN0000719, FBGN0031888, FBGN0044047	170	628	7937	1.70992	1	0.354544	19.9877
GOTERM_BP_FAT	GO:0051058~negative regulation of small GTPase mediated signal transduction	3	1.04167	0.0147063	FBGN0014388, FBGN0027932, FBGN0000097	170	9	7937	15.5627	1	0.367783	21.3129
GOTERM_BP_FAT	GO:0046580~negative regulation of Ras protein signal transduction	3	1.04167	0.0147063	FBGN0014388, FBGN0027932, FBGN0000097	170	9	7937	15.5627	1	0.367783	21.3129
GOTERM_BP_FAT	GO:0002165~instar larval or pupal development	17	5.90278	0.0162199	FBGN0036141, FBGN0004396, FBGN0011225, FBGN0000395, FBGN0004657, FBGN0086898, FBGN0011509, FBGN0000278, FBGN0035538, FBGN0026319, FBGN0027932, FBGN0021765, FBGN0026404, FBGN0041184, FBGN0005672, FBGN0005640, FBGN0000099	170	418	7937	1.8988	1	0.389483	23.2459
GOTERM_BP_FAT	GO:0019730~antimicrobial humoral response	6	2.08333	0.0164049	FBGN0041182, FBGN0032006, FBGN0053542, FBGN0011766, FBGN0000278, FBGN0000279	170	70	7937	4.00185	1	0.385502	23.479
GOTERM_BP_FAT	GO:0002168~instar larval development	5	1.73611	0.0186487	FBGN0026319, FBGN0004396, FBGN0011225, FBGN0011509, FBGN0005640	170	48	7937	4.86336	1	0.417828	26.2548
GOTERM_BP_FAT	GO:0048858~cell projection morphogenesis	14	4.86111	0.0188457	FBGN0027491, FBGN0033159, FBGN0004657, FBGN0023095, FBGN0011766, FBGN0011260, FBGN0041156, FBGN0024245, FBGN0013984, FBGN0000578, FBGN0016797, FBGN0000097, FBGN0034085, FBGN0000099	170	320	7937	2.04261	1	0.413769	26.4939
GOTERM_BP_FAT	GO:0006468~protein amino acid phosphorylation	12	4.16667	0.0222601	FBGN0024245, FBGN0013984, FBGN0032006, FBGN0028978, FBGN0027491, FBGN0026064, FBGN0026063, FBGN0035142, FBGN0020386, FBGN0005640, FBGN0260990, FBGN0001079	170	259	7937	2.16316	1	0.460727	30.5248
GOTERM_BP_FAT	GO:0009791~post-embryonic development	17	5.90278	0.022274	FBGN0036141, FBGN0004396, FBGN0011225, FBGN0000395, FBGN0004657, FBGN0086898, FBGN0011509, FBGN0000278, FBGN0035538, FBGN0026319, FBGN0027932, FBGN0021765, FBGN0026404, FBGN0041184, FBGN0005672, FBGN0005640, FBGN0000099	170	434	7937	1.8288	1	0.453485	30.5409
GOTERM_BP_FAT	GO:0048598~embryonic morphogenesis	11	3.81944	0.0223501	FBGN0013984, FBGN0000578, FBGN0026319, FBGN0026404, FBGN0028978, FBGN0011225, FBGN0000097, FBGN0004657, FBGN0003525, FBGN0004919, FBGN0000719	170	226	7937	2.27244	1	0.447389	30.6283
GOTERM_BP_FAT	GO:0016265~death	9	3.125	0.022944	FBGN0026319, FBGN0027932, FBGN0026404, FBGN0024732, FBGN0011766, FBGN0020386, FBGN0000278, FBGN0000099, FBGN0011763	170	163	7937	2.57788	1	0.449036	31.3069
GOTERM_BP_FAT	GO:0032990~cell part morphogenesis	14	4.86111	0.0241228	FBGN0027491, FBGN0033159, FBGN0004657, FBGN0023095, FBGN0011766, FBGN0011260, FBGN0041156, FBGN0024245, FBGN0013984, FBGN0000578, FBGN0016797, FBGN0000097, FBGN0034085, FBGN0000099	170	331	7937	1.97473	1	0.458831	32.6355
GOTERM_BP_FAT	GO:0007259~JAK-STAT cascade	3	1.04167	0.0258576	FBGN0041184, FBGN0053542, FBGN0043903	170	12	7937	11.6721	1	0.475506	34.547
GOTERM_BP_FAT	GO:0006955~immune response	9	3.125	0.0277335	FBGN0041182, FBGN0027932, FBGN0032006, FBGN0053542, FBGN0043903, FBGN0011766, FBGN0000278, FBGN0000279, FBGN0028990	170	169	7937	2.48636	1	0.492848	36.5566
GOTERM_BP_FAT	GO:0008363~larval chitin-based cuticle development	3	1.04167	0.0301376	FBGN0004396, FBGN0011225, FBGN0011509	170	13	7937	10.7742	1	0.5153	39.0475
GOTERM_BP_FAT	GO:0006959~humoral immune response	6	2.08333	0.0316349	FBGN0041182, FBGN0032006, FBGN0053542, FBGN0011766, FBGN0000278, FBGN0000279	170	83	7937	3.37505	1	0.525816	40.5522
GOTERM_BP_FAT	GO:0003002~regionalization	17	5.90278	0.0320993	FBGN0001168, FBGN0036141, FBGN0004396, FBGN0043903, FBGN0010651, FBGN0000395, FBGN0011509, FBGN0028990, FBGN0001079, FBGN0011763, FBGN0014388, FBGN0002973, FBGN0005672, FBGN0001965, FBGN0030904, FBGN0000719, FBGN0000099	170	454	7937	1.74824	1	0.524318	41.0118
GOTERM_BP_FAT	GO:0035239~tube morphogenesis	6	2.08333	0.0330791	FBGN0001168, FBGN0014388, FBGN0005771, FBGN0001965, FBGN0023095, FBGN0004657	170	84	7937	3.33487	1	0.528523	41.9704
GOTERM_BP_FAT	GO:0007592~protein-based cuticle development	3	1.04167	0.0346765	FBGN0004396, FBGN0011225, FBGN0011509	170	14	7937	10.0046	1	0.539065	43.5021
GOTERM_BP_FAT	GO:0042337~chitin-based cuticle development during molting	3	1.04167	0.0346765	FBGN0004396, FBGN0011225, FBGN0011509	170	14	7937	10.0046	1	0.539065	43.5021
GOTERM_BP_FAT	GO:0035099~hemocyte migration	3	1.04167	0.0346765	FBGN0032006, FBGN0004657, FBGN0031888	170	14	7937	10.0046	1	0.539065	43.5021
GOTERM_BP_FAT	GO:0042336~protein-based cuticle development during molting	3	1.04167	0.0346765	FBGN0004396, FBGN0011225, FBGN0011509	170	14	7937	10.0046	1	0.539065	43.5021
GOTERM_BP_FAT	GO:0001700~embryonic development via the syncytial blastoderm	10	3.47222	0.0389417	FBGN0020496, FBGN0013984, FBGN0000578, FBGN0026319, FBGN0026404, FBGN0033494, FBGN0011225, FBGN0000097, FBGN0004657, FBGN0005640	170	214	7937	2.18169	1	0.57519	47.4081
GOTERM_BP_FAT	GO:0016192~vesicle-mediated transport	15	5.20833	0.0389473	FBGN0033159, FBGN0030992, FBGN0041181, FBGN0041182, FBGN0003392, FBGN0039687, FBGN0026319, FBGN0016797, FBGN0001202, FBGN0039774, FBGN0020235, FBGN0000097, FBGN0085443, FBGN0040340, FBGN0028538	170	391	7937	1.79111	1	0.568814	47.4131
GOTERM_BP_FAT	GO:0045850~positive regulation of nurse cell apoptosis	2	0.694444	0.0421346	FBGN0011766, FBGN0011763	170	2	7937	46.6882	1	0.591737	50.1647
GOTERM_BP_FAT	GO:0016331~morphogenesis of embryonic epithelium	7	2.43056	0.0426672	FBGN0013984, FBGN0000578, FBGN0026319, FBGN0011225, FBGN0000097, FBGN0004657, FBGN0000719	170	120	7937	2.72348	1	0.590181	50.6112
GOTERM_BP_FAT	GO:0012501~programmed cell death	8	2.77778	0.0446698	FBGN0026319, FBGN0027932, FBGN0026404, FBGN0024732, FBGN0011766, FBGN0020386, FBGN0000278, FBGN0011763	170	153	7937	2.44121	1	0.601201	52.2563
GOTERM_BP_FAT	GO:0007552~metamorphosis	14	4.86111	0.0448463	FBGN0036141, FBGN0011225, FBGN0000395, FBGN0004657, FBGN0086898, FBGN0000278, FBGN0000448, FBGN0026319, FBGN0027932, FBGN0026404, FBGN0041184, FBGN0005672, FBGN0005640, FBGN0000099	170	362	7937	1.80562	1	0.596622	52.3988
GOTERM_BP_FAT	GO:0032989~cellular component morphogenesis	18	6.25	0.0489998	FBGN0001168, FBGN0027491, FBGN0033159, FBGN0023095, FBGN0004657, FBGN0086898, FBGN0011766, FBGN0011260, FBGN0011763, FBGN0041156, FBGN0014388, FBGN0024245, FBGN0013984, FBGN0000578, FBGN0016797, FBGN0000097, FBGN0034085, FBGN0000099	170	518	7937	1.62237	1	0.623967	55.6394
GOTERM_BP_FAT	GO:0007389~pattern specification process	17	5.90278	0.0492591	FBGN0001168, FBGN0036141, FBGN0004396, FBGN0043903, FBGN0010651, FBGN0000395, FBGN0011509, FBGN0028990, FBGN0001079, FBGN0011763, FBGN0014388, FBGN0002973, FBGN0005672, FBGN0001965, FBGN0030904, FBGN0000719, FBGN0000099	170	480	7937	1.65354	1	0.620074	55.8347
GOTERM_BP_FAT	GO:0009792~embryonic development ending in birth or egg hatching	10	3.47222	0.0495758	FBGN0020496, FBGN0013984, FBGN0000578, FBGN0026319, FBGN0026404, FBGN0033494, FBGN0011225, FBGN0000097, FBGN0004657, FBGN0005640	170	224	7937	2.0843	1	0.616701	56.0721
GOTERM_BP_FAT	GO:0051056~regulation of small GTPase mediated signal transduction	6	2.08333	0.0497835	FBGN0014388, FBGN0027932, FBGN0001965, FBGN0000097, FBGN0037188, FBGN0028538	170	94	7937	2.9801	1	0.61258	56.2271
GOTERM_BP_FAT	GO:0007391~dorsal closure	6	2.08333	0.0516833	FBGN0013984, FBGN0000578, FBGN0026319, FBGN0011225, FBGN0000097, FBGN0004657	170	95	7937	2.94873	1	0.621099	57.6217
GOTERM_BP_FAT	GO:0032868~response to insulin stimulus	3	1.04167	0.0551713	FBGN0013984, FBGN0020386, FBGN0044047	170	18	7937	7.78137	1	0.640261	60.0743
GOTERM_BP_FAT	GO:0043434~response to peptide hormone stimulus	3	1.04167	0.0551713	FBGN0013984, FBGN0020386, FBGN0044047	170	18	7937	7.78137	1	0.640261	60.0743
GOTERM_BP_FAT	GO:0032869~cellular response to insulin stimulus	3	1.04167	0.0551713	FBGN0013984, FBGN0020386, FBGN0044047	170	18	7937	7.78137	1	0.640261	60.0743
GOTERM_BP_FAT	GO:0008286~insulin receptor signaling pathway	3	1.04167	0.0551713	FBGN0013984, FBGN0020386, FBGN0044047	170	18	7937	7.78137	1	0.640261	60.0743
GOTERM_BP_FAT	GO:0007444~imaginal disc development	15	5.20833	0.0559167	FBGN0036141, FBGN0011225, FBGN0010651, FBGN0000395, FBGN0004657, FBGN0086898, FBGN0011766, FBGN0011764, FBGN0013984, FBGN0026319, FBGN0041147, FBGN0005771, FBGN0041184, FBGN0005672, FBGN0000099	170	412	7937	1.69981	1	0.639892	60.5808
GOTERM_BP_FAT	GO:0002164~larval development	5	1.73611	0.0564923	FBGN0026319, FBGN0004396, FBGN0011225, FBGN0011509, FBGN0005640	170	68	7937	3.43296	1	0.6384	60.9679
GOTERM_BP_FAT	GO:0008219~cell death	8	2.77778	0.0575867	FBGN0026319, FBGN0027932, FBGN0026404, FBGN0024732, FBGN0011766, FBGN0020386, FBGN0000278, FBGN0011763	170	162	7937	2.30559	1	0.640376	61.6939
GOTERM_BP_FAT	GO:0006909~phagocytosis	9	3.125	0.0591336	FBGN0041181, FBGN0041182, FBGN0026319, FBGN0039687, FBGN0001202, FBGN0020235, FBGN0033159, FBGN0030992, FBGN0040340	170	197	7937	2.13297	1	0.645207	62.6986
GOTERM_BP_FAT	GO:0035295~tube development	6	2.08333	0.0597031	FBGN0001168, FBGN0014388, FBGN0005771, FBGN0001965, FBGN0023095, FBGN0004657	170	99	7937	2.82959	1	0.643699	63.0622
GOTERM_BP_FAT	GO:0070482~response to oxygen levels	3	1.04167	0.0608208	FBGN0001224, FBGN0001168, FBGN0010651	170	19	7937	7.37183	1	0.645663	63.7661
GOTERM_BP_FAT	GO:0035162~embryonic hemopoiesis	3	1.04167	0.0608208	FBGN0032006, FBGN0004657, FBGN0031888	170	19	7937	7.37183	1	0.645663	63.7661
GOTERM_BP_FAT	GO:0001666~response to hypoxia	3	1.04167	0.0608208	FBGN0001224, FBGN0001168, FBGN0010651	170	19	7937	7.37183	1	0.645663	63.7661
GOTERM_BP_FAT	GO:0007559~histolysis	5	1.73611	0.0615979	FBGN0026319, FBGN0027932, FBGN0026404, FBGN0000278, FBGN0000099	170	70	7937	3.33487	1	0.645479	64.2482
GOTERM_BP_FAT	GO:0016271~tissue death	5	1.73611	0.0615979	FBGN0026319, FBGN0027932, FBGN0026404, FBGN0000278, FBGN0000099	170	70	7937	3.33487	1	0.645479	64.2482
GOTERM_BP_FAT	GO:0030097~hemopoiesis	4	1.38889	0.0629779	FBGN0026404, FBGN0032006, FBGN0004657, FBGN0031888	170	43	7937	4.34309	1	0.648957	65.0893
GOTERM_BP_FAT	GO:0009719~response to endogenous stimulus	4	1.38889	0.0629779	FBGN0035538, FBGN0013984, FBGN0020386, FBGN0044047	170	43	7937	4.34309	1	0.648957	65.0893
GOTERM_BP_FAT	GO:0009725~response to hormone stimulus	4	1.38889	0.0629779	FBGN0035538, FBGN0013984, FBGN0020386, FBGN0044047	170	43	7937	4.34309	1	0.648957	65.0893
GOTERM_BP_FAT	GO:0003006~reproductive developmental process	17	5.90278	0.0720947	FBGN0032006, FBGN0011225, FBGN0043903, FBGN0020386, FBGN0011766, FBGN0001079, FBGN0260400, FBGN0011763, FBGN0014388, FBGN0013984, FBGN0003392, FBGN0000578, FBGN0016797, FBGN0026404, FBGN0000097, FBGN0005672, FBGN0085443	170	506	7937	1.56858	1	0.695276	70.1969
GOTERM_BP_FAT	GO:0007426~tracheal outgrowth, open tracheal system	3	1.04167	0.0726735	FBGN0014388, FBGN0001965, FBGN0004657	170	21	7937	6.66975	1	0.693549	70.4962
GOTERM_BP_FAT	GO:0048568~embryonic organ development	3	1.04167	0.0726735	FBGN0032006, FBGN0004657, FBGN0031888	170	21	7937	6.66975	1	0.693549	70.4962
GOTERM_BP_FAT	GO:0006916~anti-apoptosis	3	1.04167	0.0726735	FBGN0005672, FBGN0024732, FBGN0020386	170	21	7937	6.66975	1	0.693549	70.4962
GOTERM_BP_FAT	GO:0006952~defense response	8	2.77778	0.0745799	FBGN0041181, FBGN0041182, FBGN0026319, FBGN0027932, FBGN0031970, FBGN0000278, FBGN0000279, FBGN0028990	170	173	7937	2.15899	1	0.698619	71.4623
GOTERM_BP_FAT	GO:0006915~apoptosis	5	1.73611	0.0813058	FBGN0026404, FBGN0024732, FBGN0011766, FBGN0020386, FBGN0011763	170	77	7937	3.0317	1	0.726279	74.639
GOTERM_BP_FAT	GO:0048010~vascular endothelial growth factor receptor signaling pathway	2	0.694444	0.082504	FBGN0032006, FBGN0031888	170	4	7937	23.3441	1	0.727234	75.1689
GOTERM_BP_FAT	GO:0016311~dephosphorylation	6	2.08333	0.0826763	FBGN0062449, FBGN0037341, FBGN0034085, FBGN0043903, FBGN0035425, FBGN0003525	170	109	7937	2.56999	1	0.723598	75.2442
GOTERM_BP_FAT	GO:0042058~regulation of epidermal growth factor receptor signaling pathway	3	1.04167	0.0851967	FBGN0014388, FBGN0041184, FBGN0005672	170	23	7937	6.08977	1	0.730373	76.322
GOTERM_BP_FAT	GO:0046578~regulation of Ras protein signal transduction	5	1.73611	0.0874469	FBGN0014388, FBGN0027932, FBGN0001965, FBGN0000097, FBGN0028538	170	79	7937	2.95495	1	0.735718	77.2469
GOTERM_BP_FAT	GO:0050830~defense response to Gram-positive bacterium	3	1.04167	0.0916855	FBGN0041181, FBGN0000278, FBGN0000279	170	24	7937	5.83603	1	0.748872	78.8977
GOTERM_BP_FAT	GO:0035218~leg disc development	4	1.38889	0.0941909	FBGN0005771, FBGN0036141, FBGN0011764, FBGN0000099	170	51	7937	3.66182	1	0.754574	79.8199
GOTERM_BP_FAT	GO:0006470~protein amino acid dephosphorylation	5	1.73611	0.0970669	FBGN0062449, FBGN0034085, FBGN0043903, FBGN0035425, FBGN0003525	170	82	7937	2.84684	1	0.761422	80.8319
GOTERM_BP_FAT	GO:0007423~sensory organ development	14	4.86111	0.0974013	FBGN0001168, FBGN0086712, FBGN0036141, FBGN0086898, FBGN0014388, FBGN0002973, FBGN0026319, FBGN0016797, FBGN0026404, FBGN0001202, FBGN0034083, FBGN0000097, FBGN0005672, FBGN0001965	170	410	7937	1.59423	1	0.758702	80.9464
GOTERM_BP_FAT	GO:0051325~interphase	3	1.04167	0.0983135	FBGN0005672, FBGN0003525, FBGN0011766	170	25	7937	5.60259	1	0.75815	81.2556
GOTERM_BP_FAT	GO:0051329~interphase of mitotic cell cycle	3	1.04167	0.0983135	FBGN0005672, FBGN0003525, FBGN0011766	170	25	7937	5.60259	1	0.75815	81.2556
GOTERM_BP_FAT	GO:0035017~cuticle pattern formation	3	1.04167	0.0983135	FBGN0036141, FBGN0004396, FBGN0011509	170	25	7937	5.60259	1	0.75815	81.2556
GOTERM_BP_FAT	GO:0009719~response to endogenous stimulus	4	1.33779	0.0731616	FBGN0035538, FBGN0013984, FBGN0020386, FBGN0044047	181	43	7937	4.07915	1	0.658074	70.8776
GOTERM_BP_FAT	GO:0009725~response to hormone stimulus	4	1.33779	0.0731616	FBGN0035538, FBGN0013984, FBGN0020386, FBGN0044047	181	43	7937	4.07915	1	0.658074	70.8776
GOTERM_BP_FAT	GO:0007559~histolysis	5	1.67224	0.0740239	FBGN0026319, FBGN0027932, FBGN0026404, FBGN0000278, FBGN0000099	181	70	7937	3.1322	1	0.658396	71.3144
GOTERM_BP_FAT	GO:0016271~tissue death	5	1.67224	0.0740239	FBGN0026319, FBGN0027932, FBGN0026404, FBGN0000278, FBGN0000099	181	70	7937	3.1322	1	0.658396	71.3144
GOTERM_BP_FAT	GO:0006909~phagocytosis	9	3.01003	0.0784466	FBGN0041181, FBGN0041182, FBGN0026319, FBGN0039687, FBGN0001202, FBGN0020235, FBGN0033159, FBGN0030992, FBGN0040340	181	197	7937	2.00334	1	0.676415	73.46
GOTERM_BP_FAT	GO:0006916~anti-apoptosis	3	1.00334	0.0810639	FBGN0005672, FBGN0024732, FBGN0020386	181	21	7937	6.2644	1	0.684862	74.6578
GOTERM_BP_FAT	GO:0048568~embryonic organ development	3	1.00334	0.0810639	FBGN0032006, FBGN0004657, FBGN0031888	181	21	7937	6.2644	1	0.684862	74.6578
GOTERM_BP_FAT	GO:0007444~imaginal disc development	15	5.01672	0.0844176	FBGN0036141, FBGN0011225, FBGN0010651, FBGN0000395, FBGN0004657, FBGN0086898, FBGN0011766, FBGN0011764, FBGN0013984, FBGN0026319, FBGN0041147, FBGN0005771, FBGN0041184, FBGN0005672, FBGN0000099	181	412	7937	1.59651	1	0.696262	76.1185
GOTERM_BP_FAT	GO:0048010~vascular endothelial growth factor receptor signaling pathway	2	0.668896	0.0876909	FBGN0032006, FBGN0031888	181	4	7937	21.9254	1	0.706725	77.4677
GOTERM_BP_FAT	GO:0007591~molting cycle, chitin-based cuticle	4	1.33779	0.0901418	FBGN0004396, FBGN0011225, FBGN0003301, FBGN0011509	181	47	7937	3.73199	1	0.713257	78.4307
GOTERM_BP_FAT	GO:0042058~regulation of epidermal growth factor receptor signaling pathway	3	1.00334	0.094868	FBGN0014388, FBGN0041184, FBGN0005672	181	23	7937	5.71967	1	0.7286	80.1797

## Sheet: Pooled GO S187 activated genes
Biological processes with P-value < 0.05 pooled into broader categories
Broad gene ontology categories	Gene ontology IDs	Gene ontology categories pooled	Number of genes	Genes
Signaling pathway	GO:0007259	JAK-STAT cascade	29	Socs36E	upd3	dome	sty	Pvr	Sos	spi	Pdk1	fog	Pvf2	Ilp6	aop	Itgβν	wls	mys	mthl15	Spn27A	fu	DopEcR	mthl7	InR	numb	dnt	Traf4	fz2	noc	Akap200	CG7369	Sec71
	GO:0007169	Membrane transmembrane receptor protein tyrosine kinase signaling pathway
	GO:0051056	regulation of small GTPase mediated signal transduction
	GO:0007166	Cell surface receptor linked signal transduction
	GO:0051058	Negative regulation of small GTPase mediated signal transduction
	GO:0046580	Negative regulation of RAS protein signal transduction
	GO:0007167	Enzyme linked receptor protein signaling pathway
Post-embryonic development	GO:0035272	Exocrine system development	28	CrebA	jar	SrpRbeta	Eip63E	cv-2	mys	dgo	CecB	DopEcR	Traf4	Akap200	scu	Dronc	Socs36E	spi	ap	fog	Pvr	Sema-2a	dnt	shi	fz2	Pvf2	sty	noc	Sos	caps	hairy
	GO:0007431	Salivary gland development
	GO:0048732	Gland development
	GO:0007435	Salivary gland morphogenesis
	GO:0022612	Gland morphogenesis
	GO:0035239	Tube morphogenesis
	GO:0002168	Instar larval development
	GO:0002165	Instar larval or pupal development
	GO:0008363	Larval chitin-based cuticle development
	GO:0009791	Post-embryonic development
	GO:0042336	Protein-based cuticle development during molting
	GO:0042337	Chitin-based cuticle development during molting
	GO:0007592	Protein based cuticle development
Cell morphogenesis	GO:0000904	Cell morphogenesis involved in differentiation	23	Dscam1	caps	mys	E2f1	Sema-2a	exex	dnt	InR	ena	fz2	aop	Ptp52F	ap	Cdk5alpha	dgo	Dp	sty	Pvr	Vrp1	Sos	CG7369	AnxB11	fog
	GO:0048858	Cell projection morphogenesis
	GO:0000902	Cell morphogenesis
	GO:0032990	Cell part morphogenesis
	GO:0032989	Cellular component morphogenesis
	GO:0022604	Regulation of cell morphogenesis
Cell migration	GO:0006928	Cell motion	22	dome	jar	mys	caps	numb	shi	ena	spi	spri	aop	Pvf2	Pvr	E2f1	Dp	Cdk5alpha	Dscam1	Sema-2a	dnt	InR	fz2	Ptp52F	ap
	GO:0016477	Cell migration
	GO:0007298	Border follicle cell migration
	GO:0048870	Cell motility
	GO:0051674	Localization of cell
	GO:0007297	Ovarian follicle cell migration
	GO:0030707	Ovarian follicle cell development
	GO:0035099	Hemocyte migration
Phosphate metabolism	GO:0006793	Phosphorus metabolic process	20	CG13197	trbl	dome	Cdk5alpha	stg	Pdk1	yata	fu	CIA30	InR	dnt	CG12746	ATPsynγ	KP78a	Ptp52F	hipk	CG17746	CG8298	KP78b	Eip63E
	GO:0006796	Phosphate metabolic process
	GO:0006468	Protein amino acid phosphorylation
Neuron development	GO:0007409	Axonogenesis	18	Dscam1	caps	mys	Sema-2a	exex	dnt	InR	ena	fz2	Ptp52F	ap	Cdk5alpha	E2f1	aop	hk	spi	Sos	dgo
	GO:0007411	Axon guidance
	GO:0048812	Neuron projection morphogenesis
	GO:0031175	Neuron projection development
	GO:0048667	Cell morphogenesis involved in neuron development
	GO:0048666	Neuron development
	GO:0030182	Neuron differentiation
	GO:0030030	Cell projection organization
Regionalization	GO:0003002	Regionalization	17	hairy	wls	CrebA	dome	MFS14	cv-2	SrpRbeta	Spn27A	fu	Dp	sty	numb	spi	Sos	upd2	fog	ap
	GO:0007389	Pattern specification process
Membrane organization	GO:0016044	Membrane organization	16	hairy	jar	Dscam1	CG33253	Tep3	Tep2	Traf4	shi	CG7593	fz2	hook	CDase	ATPsyngamma	spri	aop	TRAM
Endocytosis	GO:0010324	Membrane invagination	15	Dscam1	CG33253	Tep3	Tep2	shi	CG7593	Traf4	fz2	hook	CDase	ATPsyngamma	aop	spri	TRAM	Sec71
	GO:0016192	vesicle-mediated transport
	GO:0006897	Endocytosis
Tissue morphogenesis	GO:0048729	Tissue morphogenesis	15	dome	mys	caps	dgo	Dp	sty	InR	shi	ena	Traf4	noc	aop	fog	gol	Eip63E
	GO:0002009	Morphogenesis of an epithelium
	GO:0060429	Epithelium development
Embryonic morphogenesis	GO:0048598	Embryonic morphogenesis	14	InR	ena	Traf4	jar	aop	mys	Dronc	CtBP	KCNQ	fog	Eip63E	stg	gol	trbl
Metamorphosis	GO:0007552	metamorphosis	14	wls	jar	cv-2	mys	dgo	CecB	Hr46	Traf4	Akap200	Dronc	Socs36E	spi	Eip63E	ap
Apoptosis	GO:0042981	Regulation of apoptosis	12	CG5059	Dronc	DLP	aop	spi	Drep1	E2f1	Pdk1	Dp	Akap200	CecB	ap
	GO:0043067	Regulation of programmed cell death
	GO:0010941	Regulation of cell death
	GO:0043068	Positive regulation of programmed cell death
	GO:0010942	Positive regulation of cell death
	GO:0043065	Positive regulation of apoptosis
	GO:0016265	Death
	GO:0012501	Programmed cell death
	GO:0045850	Positive regulation of nurse cell apoptosis
Respiratory system development	GO:0060541	Respiratory system development	10	mys	spi	stg	shi	sty	noc	Sos	dome	caps	hairy
	GO:0007424	Open tracheal system development
Aging	GO:0008340	Determination of adult life span	9	Cdk5alpha	mys	mthl7	InR	Dronc	hk	DLP	Cat	alpha-Man-I
	GO:0010259	Multicellular organismal aging
	GO:0007568	Aging
Immune response	GO:0006955	Immune response	9	Akap200	Pvr	upd3	dome	E2f1	CecB	CecC	Spn27A	Tep3
	GO:0019730	Antimicrobial humoral response
	GO:0006959	Humoral immune response
Regulation of cell shape	GO:0008360	Regulation of cell shape	8	ena	Pvr	Vrp1	Sos	mys	CG7369	AnxB11	fog
