# Supplementary material for: Genome-wide studies reveal novel and distinct biological pathways regulated by SIN3 isoforms
Source: BMC Genomics. 2016 Feb 13;17:111. doi: 10.1186/s12864-016-2428-5 (PMC4752761; doi:10.1186/s12864-016-2428-5)
Supplement: Additional file 10: Table S4. — Differential gene expression analysis upon overexpression of SIN3 187HA as determined by Cuffdiff. This table is related Figs. 5 and 6 (XLSX 1669 kb) [file 12864_2016_2428_MOESM10_ESM.xlsx]

## Sheet: DGE analysis
Additional file 10
Table S4. Differential gene expression analysis upon SIN3 187 overexpression versus control. Data showing cuffdiff output. This table is related to Figures 5 and 6

## Sheet: S2_vs_SIN3_187
test_id	gene_id	gene	locus	sample_1	sample_2	status	value_1	value_2	log2(fold_change)	test_stat	p_value	q_value	significant
XLOC_000001	XLOC_000001	CG11023	chr2L:7528-9484	S2	187HA	NOTEST	0.0380358	0.387389	3.34835	0	1	1	no
XLOC_000002	XLOC_000002	CR43609	chr2L:21822-25155	S2	187HA	NOTEST	0.250507	0.572739	1.19302	0	1	1	no
XLOC_000003	XLOC_000003	dbr	chr2L:66583-71390	S2	187HA	OK	18.3262	20.99	0.195793	0.593752	0.3054	0.468039	no
XLOC_000004	XLOC_000004	galectin	chr2L:71756-76211	S2	187HA	OK	60.2665	64.3708	0.0950506	0.291565	0.6122	0.751576	no
XLOC_000005	XLOC_000005	CG11374	chr2L:76347-77783	S2	187HA	NOTEST	0.612439	0.63357	0.0489381	0	1	1	no
XLOC_000006	XLOC_000006	Zir	chr2L:94738-102086	S2	187HA	OK	13.5336	12.7475	-0.086327	-0.26437	0.651	0.78196	no
XLOC_000007	XLOC_000007	CG11377	chr2L:102379-106732	S2	187HA	OK	103.147	88.8669	-0.214981	-0.561963	0.3288	0.494317	no
XLOC_000008	XLOC_000008	Sam-S	chr2L:106902-114432	S2	187HA	OK	295.829	392.075	0.406367	1.29213	0.02345	0.0633422	no
XLOC_000009	XLOC_000009	CG11455,CG3436	chr2L:114725-157666	S2	187HA	OK	211.54	141.908	-0.575979	-0.437765	0.42235	0.590539	no
XLOC_000010	XLOC_000010	Gs1	chr2L:114725-157666	S2	187HA	OK	1.16229	24.1968	4.37978	0.821869	0.00335	0.0121542	no
XLOC_000011	XLOC_000011	CR44185	chr2L:114725-157666	S2	187HA	NOTEST	0.0915569	0.161471	0.818535	0	1	1	no
XLOC_000012	XLOC_000012	CR44186	chr2L:114725-157666	S2	187HA	NOTEST	0	0.320253	inf	0	1	1	no
XLOC_000013	XLOC_000013	CG11454	chr2L:114725-157666	S2	187HA	OK	48.3128	37.2786	-0.374058	-0.181056	0.7297	0.836739	no
XLOC_000014	XLOC_000014	spen	chr2L:159031-203250	S2	187HA	OK	38.9729	21.6101	-0.850768	-2.63475	5e-05	0.000286933	yes
XLOC_000015	XLOC_000015	mRpL10	chr2L:203778-210725	S2	187HA	OK	47.2904	22.4104	-1.07738	-1.82144	0.00235	0.00900613	no
XLOC_000016	XLOC_000016	Tbc1d15-17	chr2L:203778-210725	S2	187HA	OK	20.3982	11.3343	-0.847745	-1.95072	0.00105	0.00444993	no
XLOC_000017	XLOC_000017	CR44220	chr2L:210734-250823	S2	187HA	NOTEST	0	0	0	0	1	1	no
XLOC_000018	XLOC_000018	CR44222	chr2L:210734-250823	S2	187HA	OK	1.44068	0.0844115	-4.09316	-0.229975	0.0791	0.170888	no
XLOC_000019	XLOC_000019	CR44221	chr2L:210734-250823	S2	187HA	OK	1.52262	1.73562	0.188898	0.0154142	0.90075	0.944889	no
XLOC_000020	XLOC_000020	CG13693	chr2L:210734-250823	S2	187HA	NOTEST	0.50953	0.321508	-0.664311	0	1	1	no
XLOC_000021	XLOC_000021	CR44218	chr2L:210734-250823	S2	187HA	OK	0.978086	0.963802	-0.0212245	-0.00223582	0.9845	0.989695	no
XLOC_000022	XLOC_000022	CR44219	chr2L:252588-271744	S2	187HA	NOTEST	0.176596	0.11219	-0.654514	0	1	1	no
XLOC_000023	XLOC_000023	CG3345	chr2L:252588-271744	S2	187HA	NOTEST	0.169483	0.536396	1.66216	0	1	1	no
XLOC_000024	XLOC_000024	CG11555	chr2L:273917-277371	S2	187HA	OK	24.5573	22.228	-0.143773	-0.209697	0.71665	0.82789	no
XLOC_000025	XLOC_000025	smo	chr2L:277586-283281	S2	187HA	OK	17.0239	18.4371	0.11505	0.302805	0.6003	0.741286	no
XLOC_000026	XLOC_000026	CG11562	chr2L:292418-294681	S2	187HA	OK	3.33966	3.66681	0.134823	0.0576251	0.941	0.966362	no
XLOC_000027	XLOC_000027	Hop	chr2L:295121-297449	S2	187HA	OK	222.617	148.408	-0.584994	-1.92831	0.0007	0.0030956	no
XLOC_000028	XLOC_000028	Pi3K21B	chr2L:297879-305233	S2	187HA	OK	32.3573	28.411	-0.187641	-0.572244	0.3312	0.496912	no
XLOC_000029	XLOC_000029	Plc21C	chr2L:305934-347927	S2	187HA	OK	6.75097	6.43772	-0.0685464	-0.182604	0.76245	0.858172	no
XLOC_000030	XLOC_000030	CG33127	chr2L:305934-347927	S2	187HA	NOTEST	0.0531229	0	#NAME?	0	1	1	no
XLOC_000031	XLOC_000031	al	chr2L:378111-387439	S2	187HA	NOTEST	0.160361	0.0684519	-1.22816	0	1	1	no
XLOC_000032	XLOC_000032	CR43718	chr2L:396119-396571	S2	187HA	NOTEST	0	0	0	0	1	1	no
XLOC_000033	XLOC_000033	RpI135	chr2L:404304-407969	S2	187HA	OK	31.936	37.3939	0.227621	0.719723	0.2091	0.356071	no
XLOC_000034	XLOC_000034	ebi	chr2L:415066-419652	S2	187HA	OK	49.7856	31.2709	-0.67091	-1.9757	0.00045	0.00209692	no
XLOC_000035	XLOC_000035	RpLP1	chr2L:419951-420864	S2	187HA	OK	2967.9	3142.71	0.082567	0.246312	0.66935	0.795056	no
XLOC_000036	XLOC_000036	CG13692	chr2L:421770-422489	S2	187HA	OK	43.7273	4.17278	-3.38945	-5.51816	5e-05	0.000286933	yes
XLOC_000037	XLOC_000037	BBS8	chr2L:423416-425321	S2	187HA	OK	5.46232	2.74115	-0.994733	-1.72364	0.0048	0.0166766	no
XLOC_000038	XLOC_000038	ex	chr2L:431226-453024	S2	187HA	OK	54.939	60.7531	0.145127	0.345349	0.5411	0.696262	no
XLOC_000039	XLOC_000039	CR43717	chr2L:431226-453024	S2	187HA	NOTEST	0.419363	0.167184	-1.32676	0	1	1	no
XLOC_000040	XLOC_000040	CG4164	chr2L:453107-454654	S2	187HA	OK	222.633	229.007	0.040722	0.133247	0.8165	0.892219	no
XLOC_000041	XLOC_000041	CG4133	chr2L:455530-458745	S2	187HA	OK	19.7772	1.72591	-3.51841	-7.06266	5e-05	0.000286933	yes
XLOC_000042	XLOC_000042	MED15,ush	chr2L:458875-540560	S2	187HA	OK	82.3657	169.008	1.03697	2.35061	0.0002	0.00102241	no
XLOC_000043	XLOC_000043	nAcRbeta-21C	chr2L:545128-552454	S2	187HA	OK	36.1571	34.8588	-0.0527529	-0.122005	0.8379	0.904879	no
XLOC_000044	XLOC_000044	CG2789	chr2L:553741-560523	S2	187HA	OK	208.366	132.592	-0.652124	-1.72795	0.00225	0.00870203	no
XLOC_000045	XLOC_000045	CG2794	chr2L:564162-568121	S2	187HA	OK	19.3866	22.165	0.193222	0.390104	0.496	0.657938	no
XLOC_000046	XLOC_000046	CG2807	chr2L:568339-572907	S2	187HA	OK	26.029	24.3143	-0.0983161	-0.312092	0.5832	0.729124	no
XLOC_000047	XLOC_000047	cold	chr2L:574290-576896	S2	187HA	OK	25.9199	22.4623	-0.206552	-0.477939	0.41475	0.583997	no
XLOC_000048	XLOC_000048	Pph13	chr2L:577485-579549	S2	187HA	NOTEST	0.0923696	0.197062	1.09316	0	1	1	no
XLOC_000049	XLOC_000049	CG13689	chr2L:602812-604430	S2	187HA	OK	5.27037	8.8602	0.749435	1.16064	0.0458	0.109774	no
XLOC_000050	XLOC_000050	CR43648	chr2L:606040-606571	S2	187HA	NOTEST	0	0.0987345	inf	0	1	1	no
XLOC_000051	XLOC_000051	lectin-21Ca	chr2L:624616-625556	S2	187HA	NOTEST	0.127851	0.133591	0.0633518	0	1	1	no
XLOC_000052	XLOC_000052	CG2839	chr2L:625662-628200	S2	187HA	NOTEST	0.0435756	0.0310075	-0.490905	0	1	1	no
XLOC_000053	XLOC_000053	Hsp60B	chr2L:728411-730564	S2	187HA	NOTEST	0	0.00883872	inf	0	1	1	no
XLOC_000054	XLOC_000054	GABA-B-R3	chr2L:750608-762142	S2	187HA	NOTEST	0.203652	0.243225	0.256186	0	1	1	no
XLOC_000055	XLOC_000055	CG12506	chr2L:773546-774017	S2	187HA	NOTEST	0	0	0	0	1	1	no
XLOC_000056	XLOC_000056	CG13946	chr2L:776535-776892	S2	187HA	NOTEST	0	0.093186	inf	0	1	1	no
XLOC_000057	XLOC_000057	CG13947	chr2L:779172-779655	S2	187HA	NOTEST	0	0	0	0	1	1	no
XLOC_000058	XLOC_000058	Gr21a	chr2L:780481-782885	S2	187HA	NOTEST	0.0179568	0.0269994	0.588399	0	1	1	no
XLOC_000059	XLOC_000059	CG3544	chr2L:784335-790798	S2	187HA	NOTEST	0	0.0119356	inf	0	1	1	no
XLOC_000060	XLOC_000060	Nnf1b	chr2L:810576-811531	S2	187HA	OK	26.5872	13.2144	-1.00862	-2.05827	0.0004	0.00189385	no
XLOC_000061	XLOC_000061	KH1	chr2L:811583-815950	S2	187HA	OK	19.1201	12.0838	-0.662017	-1.44754	0.0146	0.0427799	no
XLOC_000062	XLOC_000062	Pex12	chr2L:815992-819508	S2	187HA	OK	7.25468	3.78914	-0.937042	-1.37997	0.0197	0.0548883	no
XLOC_000063	XLOC_000063	Clp	chr2L:819963-821209	S2	187HA	OK	23.4308	12.4096	-0.91695	-2.17375	0.00015	0.000799127	yes
XLOC_000064	XLOC_000064	CG3662	chr2L:821421-825861	S2	187HA	OK	146.87	180.645	0.298616	0.929507	0.1064	0.214668	no
XLOC_000065	XLOC_000065	dock	chr2L:825968-833241	S2	187HA	OK	55.7917	20.1577	-1.46872	-4.68941	5e-05	0.000286933	yes
XLOC_000066	XLOC_000066	CR44060	chr2L:833583-851163	S2	187HA	OK	94.8383	57.2445	-0.728332	-0.55009	0.3392	0.506425	no
XLOC_000067	XLOC_000067	kraken	chr2L:852767-854539	S2	187HA	OK	73.8351	28.754	-1.36054	-3.86109	5e-05	0.000286933	yes
XLOC_000068	XLOC_000068	CG13949	chr2L:855336-856639	S2	187HA	OK	0.703935	0.544267	-0.371128	-0.357175	0.50145	0.663278	no
XLOC_000069	XLOC_000069	mir-375	chr2L:857541-857632	S2	187HA	NOTEST	0	0	0	0	1	1	no
XLOC_000070	XLOC_000070	CG13950	chr2L:860308-861806	S2	187HA	OK	0.978063	0.213574	-2.19519	-1.85259	0.01675	0.0480145	no
XLOC_000071	XLOC_000071	PNUTS	chr2L:870464-877038	S2	187HA	OK	87.5909	54.3748	-0.687843	-2.13496	0.0002	0.00102241	no
XLOC_000072	XLOC_000072	ninaA	chr2L:877301-885141	S2	187HA	NOTEST	0.469201	0.361976	-0.374311	0	1	1	no
XLOC_000073	XLOC_000073	Lsp1beta	chr2L:898643-901316	S2	187HA	NOTEST	0.315059	0.186291	-0.758062	0	1	1	no
XLOC_000074	XLOC_000074	GluRIIC	chr2L:914085-917805	S2	187HA	NOTEST	0.021629	0	#NAME?	0	1	1	no
XLOC_000075	XLOC_000075	CG4341	chr2L:922792-958098	S2	187HA	NOTEST	0.0177074	0.0332405	0.908588	0	1	1	no
XLOC_000076	XLOC_000076	CG4415	chr2L:1008377-1048053	S2	187HA	NOTEST	0.504904	0.233004	-1.11565	0	1	1	no
XLOC_000077	XLOC_000077	ast	chr2L:1077947-1080803	S2	187HA	OK	27.3902	19.0554	-0.523462	-1.55131	0.00675	0.0222959	no
XLOC_000078	XLOC_000078	Atg4	chr2L:1080910-1102504	S2	187HA	OK	24.5714	22.2085	-0.145867	-0.391291	0.5035	0.665193	no
XLOC_000079	XLOC_000079	CG14339	chr2L:1108539-1112694	S2	187HA	NOTEST	0.439377	0.436649	-0.00898414	0	1	1	no
XLOC_000080	XLOC_000080	CG14340	chr2L:1112940-1114138	S2	187HA	OK	10.5574	7.98383	-0.4031	-0.73194	0.20365	0.348973	no
XLOC_000081	XLOC_000081	CG4552	chr2L:1129315-1134098	S2	187HA	OK	47.0147	36.8735	-0.350524	-1.10662	0.0503	0.118253	no
XLOC_000082	XLOC_000082	CG4577	chr2L:1134692-1141156	S2	187HA	NOTEST	0.0791162	0.167967	1.08613	0	1	1	no
XLOC_000083	XLOC_000083	MFS3	chr2L:1143200-1147395	S2	187HA	OK	108.754	4.64229	-4.55008	-9.53673	5e-05	0.000286933	yes
XLOC_000084	XLOC_000084	CG4749	chr2L:1147821-1150677	S2	187HA	OK	9.72388	5.11919	-0.925617	-1.22214	0.0384	0.095611	no
XLOC_000085	XLOC_000085	CG4764	chr2L:1150765-1158262	S2	187HA	OK	41.311	39.935	-0.0488736	-0.0406823	0.9416	0.966362	no
XLOC_000086	XLOC_000086	Tango14	chr2L:1158575-1160220	S2	187HA	OK	66.7251	64.5555	-0.0476881	-0.148365	0.80235	0.883853	no
XLOC_000087	XLOC_000087	CG4785	chr2L:1164442-1166425	S2	187HA	OK	15.977	11.2496	-0.506122	-1.29124	0.02555	0.068059	no
XLOC_000088	XLOC_000088	CG14341	chr2L:1166505-1170079	S2	187HA	OK	16.4945	16.6306	0.0118491	0.010994	0.98455	0.989695	no
XLOC_000089	XLOC_000089	CG31922	chr2L:1170180-1172805	S2	187HA	OK	10.4175	17.5188	0.749895	0.587614	0.2944	0.45544	no
XLOC_000090	XLOC_000090	CG4887	chr2L:1173008-1177589	S2	187HA	OK	22.5663	22.7634	0.0125436	0.0390929	0.9457	0.968903	no
XLOC_000091	XLOC_000091	CG4896	chr2L:1177689-1184020	S2	187HA	OK	11.3104	8.70693	-0.377419	-0.934983	0.1089	0.218516	no
XLOC_000092	XLOC_000092	Tgt	chr2L:1184064-1185698	S2	187HA	OK	13.647	5.37836	-1.34335	-2.79371	5e-05	0.000286933	yes
XLOC_000093	XLOC_000093	CG5001	chr2L:1185756-1196807	S2	187HA	OK	2.08668	5.76624	1.46642	2.34809	0.00025	0.00125482	no
XLOC_000094	XLOC_000094	CG43348	chr2L:1199411-1199924	S2	187HA	OK	1.10337	0.572462	-0.946669	-0.71861	0.21205	0.359469	no
XLOC_000095	XLOC_000095	CG43349	chr2L:1200204-1200663	S2	187HA	OK	1.00842	0.993942	-0.0208628	-0.0146191	0.97665	0.986347	no
XLOC_000096	XLOC_000096	CG5011	chr2L:1200670-1201220	S2	187HA	OK	0.938849	2.73547	1.54283	1.36662	0.0261	0.069253	no
XLOC_000097	XLOC_000097	CG14342	chr2L:1204214-1205250	S2	187HA	NOTEST	0	0.077734	inf	0	1	1	no
XLOC_000098	XLOC_000098	CG42329	chr2L:1219292-1229802	S2	187HA	NOTEST	0.0247293	0.0672726	1.4438	0	1	1	no
XLOC_000099	XLOC_000099	CG5397	chr2L:1240035-1243018	S2	187HA	OK	3.69231	4.0764	0.142771	0.24946	0.6667	0.793234	no
XLOC_000100	XLOC_000100	robo3	chr2L:1256416-1296596	S2	187HA	NOTEST	0.00336189	0.00710666	1.0799	0	1	1	no
XLOC_000101	XLOC_000101	a5	chr2L:1329160-1329904	S2	187HA	NOTEST	0	0	0	0	1	1	no
XLOC_000102	XLOC_000102	CG5440	chr2L:1334244-1334932	S2	187HA	NOTEST	0	0	0	0	1	1	no
XLOC_000103	XLOC_000103	Cdlc2	chr2L:1344479-1345144	S2	187HA	NOTEST	0	0	0	0	1	1	no
XLOC_000104	XLOC_000104	CG14346	chr2L:1368088-1369050	S2	187HA	NOTEST	0	0.116129	inf	0	1	1	no
XLOC_000105	XLOC_000105	CG43401	chr2L:1428509-1428981	S2	187HA	NOTEST	0	0.181131	inf	0	1	1	no
XLOC_000106	XLOC_000106	snRNA:U3:22A	chr2L:1432710-1432921	S2	187HA	OK	4.18888	2.97942	-0.491529	-0.324824	0.55175	0.703724	no
XLOC_000107	XLOC_000107	CG43402	chr2L:1442725-1443316	S2	187HA	NOTEST	0.127804	0.267509	1.06566	0	1	1	no
XLOC_000108	XLOC_000108	CG31928	chr2L:1492294-1493859	S2	187HA	NOTEST	0.0458199	0.117653	1.3605	0	1	1	no
XLOC_000109	XLOC_000109	CG33128	chr2L:1494069-1495456	S2	187HA	NOTEST	0.0534177	0.146501	1.45552	0	1	1	no
XLOC_000110	XLOC_000110	CG31926	chr2L:1495459-1497071	S2	187HA	NOTEST	0.0564791	0.164378	1.54123	0	1	1	no
XLOC_000111	XLOC_000111	CG31661	chr2L:1497242-1500608	S2	187HA	NOTEST	0	0.104738	inf	0	1	1	no
XLOC_000112	XLOC_000112	CR44064	chr2L:1500829-1504204	S2	187HA	NOTEST	0	0.0442352	inf	0	1	1	no
XLOC_000113	XLOC_000113	Or22a	chr2L:1520490-1522156	S2	187HA	NOTEST	0.114978	0.649796	2.49862	0	1	1	no
XLOC_000114	XLOC_000114	Or22b	chr2L:1522696-1524257	S2	187HA	NOTEST	0.0225874	0.318991	3.81993	0	1	1	no
XLOC_000115	XLOC_000115	haf	chr2L:1555128-1611157	S2	187HA	NOTEST	0.100474	0.163373	0.701351	0	1	1	no
XLOC_000116	XLOC_000116	CG14352	chr2L:1611409-1614160	S2	187HA	OK	6.35301	5.18066	-0.294304	-0.197719	0.72695	0.834776	no
XLOC_000117	XLOC_000117	chinmo	chr2L:1651257-1704682	S2	187HA	OK	49.3132	20.2475	-1.28423	-4.15271	5e-05	0.000286933	yes
XLOC_000118	XLOC_000118	cpb	chr2L:1704901-1706962	S2	187HA	OK	113.548	53.3616	-1.08943	-3.33235	5e-05	0.000286933	yes
XLOC_000119	XLOC_000119	mRpL48	chr2L:1710461-1715851	S2	187HA	OK	26.8317	19.8104	-0.43768	-0.474533	0.40985	0.57917	no
XLOC_000120	XLOC_000120	Rrp40	chr2L:1724767-1729636	S2	187HA	OK	29.4958	19.7934	-0.57549	-0.313398	0.5792	0.725826	no
XLOC_000121	XLOC_000121	CG31937	chr2L:1729886-1732356	S2	187HA	OK	47.7864	24.5398	-0.961475	-2.19544	0.00035	0.00169707	no
XLOC_000122	XLOC_000122	CG17646	chr2L:1732523-1750612	S2	187HA	OK	3.16792	1.67333	-0.92081	-1.60364	0.00765	0.0247966	no
XLOC_000123	XLOC_000123	CG17648	chr2L:1752307-1752848	S2	187HA	NOTEST	0.0568771	0	#NAME?	0	1	1	no
XLOC_000124	XLOC_000124	Gr22e	chr2L:1784061-1785286	S2	187HA	NOTEST	0	0	0	0	1	1	no
XLOC_000125	XLOC_000125	wry	chr2L:1836537-1858550	S2	187HA	NOTEST	0	0.00859052	inf	0	1	1	no
XLOC_000126	XLOC_000126	CG7295	chr2L:1858608-1881480	S2	187HA	NOTEST	0	0	0	0	1	1	no
XLOC_000127	XLOC_000127	CR44075	chr2L:1858608-1881480	S2	187HA	NOTEST	0	0	0	0	1	1	no
XLOC_000128	XLOC_000128	CG7337	chr2L:1884621-1944289	S2	187HA	OK	42.4388	16.912	-1.32733	-4.30567	5e-05	0.000286933	yes
XLOC_000129	XLOC_000129	Der-1	chr2L:1973956-1975413	S2	187HA	OK	161.113	133.987	-0.265981	-0.851607	0.1371	0.260623	no
XLOC_000130	XLOC_000130	CG15362	chr2L:1981175-1982099	S2	187HA	OK	15.8338	22.7077	0.520172	1.08725	0.05985	0.136428	no
XLOC_000131	XLOC_000131	CG7289	chr2L:1982216-1987758	S2	187HA	OK	57.6526	64.371	0.159024	0.302637	0.596	0.737974	no
XLOC_000132	XLOC_000132	Npc2a	chr2L:1988289-1988940	S2	187HA	OK	230.553	68.2594	-1.756	-4.90555	5e-05	0.000286933	yes
XLOC_000133	XLOC_000133	CR42874	chr2L:1989449-1990894	S2	187HA	OK	1.38842	0.56711	-1.29174	-1.40307	0.0173	0.0493354	no
XLOC_000134	XLOC_000134	CR43464	chr2L:1997101-2006313	S2	187HA	OK	0.0506065	1.60933	4.991	3.3669	0.2267	0.376797	no
XLOC_000135	XLOC_000135	Nplp4	chr2L:2008455-2009072	S2	187HA	OK	0.336364	3.80826	3.50104	2.28872	0.1548	0.28544	no
XLOC_000136	XLOC_000136	CG4238	chr2L:2009858-2030788	S2	187HA	OK	2.61047	2.66536	0.0300188	0.0580595	0.9184	0.954364	no
XLOC_000137	XLOC_000137	Su(dx)	chr2L:2037713-2044372	S2	187HA	OK	59.7168	45.7119	-0.385565	-1.26154	0.0308	0.0794604	no
XLOC_000138	XLOC_000138	Kebab	chr2L:2045493-2048054	S2	187HA	OK	4.2736	5.35634	0.325794	0.646814	0.26135	0.4167	no
XLOC_000139	XLOC_000139	Or22c	chr2L:2054588-2057967	S2	187HA	NOTEST	0.0273838	0.10156	1.89094	0	1	1	no
XLOC_000140	XLOC_000140	CG12674	chr2L:2058789-2109878	S2	187HA	NOTEST	0.468217	0.188854	-1.30991	0	1	1	no
XLOC_000141	XLOC_000141	CR44055	chr2L:2058789-2109878	S2	187HA	NOTEST	0.129077	0	#NAME?	0	1	1	no
XLOC_000142	XLOC_000142	GlyP	chr2L:2130812-2137296	S2	187HA	OK	40.9288	34.3394	-0.253249	-0.770234	0.1797	0.317906	no
XLOC_000143	XLOC_000143	CG7261	chr2L:2147517-2151664	S2	187HA	OK	43.2788	47.6057	0.137472	0.448903	0.4332	0.600939	no
XLOC_000144	XLOC_000144	AIF	chr2L:2151753-2155389	S2	187HA	OK	36.0887	36.7933	0.027897	0.0881799	0.87835	0.92995	no
XLOC_000145	XLOC_000145	CG15382	chr2L:2155752-2178754	S2	187HA	OK	0.486975	1.82362	1.90488	0.351499	0.2737	0.43134	no
XLOC_000146	XLOC_000146	CR43751	chr2L:2181961-2185495	S2	187HA	NOTEST	0.11356	0.310757	1.45233	0	1	1	no
XLOC_000147	XLOC_000147	CR44065	chr2L:2189912-2192386	S2	187HA	OK	31.5281	33.5895	0.0913722	0.206067	0.72885	0.836306	no
XLOC_000148	XLOC_000148	CG34174	chr2L:2214265-2216311	S2	187HA	OK	8.5585	10.0487	0.23158	0.302262	0.59825	0.739683	no
XLOC_000149	XLOC_000149	mio	chr2L:2217289-2220625	S2	187HA	OK	19.0693	21.974	0.204547	0.591306	0.29315	0.453827	no
XLOC_000150	XLOC_000150	papi	chr2L:2220747-2225544	S2	187HA	OK	38.0768	37.6065	-0.0179291	-0.0555064	0.92115	0.955935	no
XLOC_000151	XLOC_000151	l(2)s5379	chr2L:2226341-2231099	S2	187HA	OK	69.4851	58.835	-0.240031	-0.684308	0.2322	0.384207	no
XLOC_000152	XLOC_000152	CR44115	chr2L:2231105-2237022	S2	187HA	OK	81.2102	61.679	-0.396883	-0.328443	0.5668	0.717092	no
XLOC_000153	XLOC_000153	CG4267,CR42859	chr2L:2242377-2247383	S2	187HA	OK	7.29877	16.844	1.20651	2.54698	5e-05	0.000286933	yes
XLOC_000154	XLOC_000154	CG17234	chr2L:2253044-2253852	S2	187HA	NOTEST	0	0.21576	inf	0	1	1	no
XLOC_000155	XLOC_000155	CG4270	chr2L:2263441-2265321	S2	187HA	NOTEST	0.0445002	0	#NAME?	0	1	1	no
XLOC_000156	XLOC_000156	CG4271	chr2L:2285162-2286873	S2	187HA	NOTEST	0.0341071	0.0393812	0.207437	0	1	1	no
XLOC_000157	XLOC_000157	CG31949	chr2L:2300102-2300888	S2	187HA	NOTEST	0	0	0	0	1	1	no
XLOC_000158	XLOC_000158	CG16995	chr2L:2307947-2358944	S2	187HA	OK	0.519213	1.41031	1.44161	0.560471	0.61565	0.75445	no
XLOC_000159	XLOC_000159	eys	chr2L:2307947-2358944	S2	187HA	NOTEST	0.217252	0.252722	0.218185	0	1	1	no
XLOC_000160	XLOC_000160	Axud1	chr2L:2365344-2370137	S2	187HA	OK	22.7302	24.761	0.123454	0.383758	0.5093	0.670255	no
XLOC_000161	XLOC_000161	CG15390	chr2L:2374712-2375697	S2	187HA	OK	6.08733	10.482	0.784028	1.37246	0.0171	0.0488753	no
XLOC_000162	XLOC_000162	CG9866	chr2L:2375840-2380506	S2	187HA	OK	9.58827	8.98076	-0.0944341	-0.251589	0.6658	0.792589	no
XLOC_000163	XLOC_000163	Eogt	chr2L:2381096-2383073	S2	187HA	OK	8.02878	16.0342	0.997903	2.37685	5e-05	0.000286933	yes
XLOC_000164	XLOC_000164	CG9870	chr2L:2383201-2384747	S2	187HA	OK	5.20187	5.69606	0.130933	0.221202	0.6936	0.811217	no
XLOC_000165	XLOC_000165	VGlut	chr2L:2391659-2416720	S2	187HA	NOTEST	0.00433548	0.016709	1.94637	0	1	1	no
XLOC_000166	XLOC_000166	CG9886	chr2L:2420829-2424647	S2	187HA	OK	3.64769	3.99235	0.130254	0.242262	0.67805	0.800222	no
XLOC_000167	XLOC_000167	CG44139	chr2L:2424796-2425041	S2	187HA	NOTEST	0	0	0	0	1	1	no
XLOC_000168	XLOC_000168	dpp	chr2L:2428371-2459823	S2	187HA	NOTEST	0.304669	0.13724	-1.15054	0	1	1	no
XLOC_000169	XLOC_000169	oaf	chr2L:2492954-2498846	S2	187HA	OK	43.3999	32.0064	-0.439333	-1.38608	0.01565	0.0453461	no
XLOC_000170	XLOC_000170	CR44113	chr2L:2555749-2556089	S2	187HA	NOTEST	0.116036	0.0875314	-0.406698	0	1	1	no
XLOC_000171	XLOC_000171	CG9883	chr2L:2577686-2579179	S2	187HA	OK	1.38503	0.737306	-0.909586	-1.1392	0.0483	0.114433	no
XLOC_000172	XLOC_000172	Arpc5	chr2L:2580291-2585430	S2	187HA	OK	98.031	90.3433	-0.11782	-0.196222	0.7268	0.834769	no
XLOC_000173	XLOC_000173	CG15394	chr2L:2591868-2592773	S2	187HA	NOTEST	0.240888	0.411601	0.772884	0	1	1	no
XLOC_000174	XLOC_000174	CG15395	chr2L:2609993-2611283	S2	187HA	NOTEST	0	0	0	0	1	1	no
XLOC_000175	XLOC_000175	CG43403	chr2L:2620186-2620782	S2	187HA	NOTEST	0	0	0	0	1	1	no
XLOC_000176	XLOC_000176	CR43852	chr2L:2646029-2646281	S2	187HA	NOTEST	0	0	0	0	1	1	no
XLOC_000177	XLOC_000177	CG43851	chr2L:2647885-2652369	S2	187HA	NOTEST	0	0	0	0	1	1	no
XLOC_000178	XLOC_000178	Prosbeta4R1	chr2L:2653045-2653926	S2	187HA	NOTEST	0	0	0	0	1	1	no
XLOC_000179	XLOC_000179	Or23a,Prosbeta4R2	chr2L:2654048-2657102	S2	187HA	NOTEST	0	0	0	0	1	1	no
XLOC_000180	XLOC_000180	CG9879	chr2L:2665061-2666264	S2	187HA	NOTEST	0	0	0	0	1	1	no
XLOC_000181	XLOC_000181	Gr23a	chr2L:2669822-2672186	S2	187HA	NOTEST	0	0	0	0	1	1	no
XLOC_000182	XLOC_000182	CG31690	chr2L:2677733-2719431	S2	187HA	NOTEST	0.0398549	0.0408895	0.036974	0	1	1	no
XLOC_000183	XLOC_000183	CG31689	chr2L:2725673-2739830	S2	187HA	OK	27.6528	25.66	-0.107907	-0.312389	0.5867	0.73133	no
XLOC_000184	XLOC_000184	mir-4914	chr2L:2725673-2739830	S2	187HA	NOTEST	0	0	0	0	1	1	no
XLOC_000185	XLOC_000185	Hrs	chr2L:2739985-2744934	S2	187HA	OK	38.906	37.8612	-0.0392702	-0.122453	0.8358	0.903935	no
XLOC_000186	XLOC_000186	Cwc25	chr2L:2745097-2758085	S2	187HA	OK	16.0391	7.79944	-1.04015	-0.784042	0.16475	0.299296	no
XLOC_000187	XLOC_000187	CG9894	chr2L:2745097-2758085	S2	187HA	OK	144.59	240.038	0.73129	1.5287	0.0094	0.0296122	no
XLOC_000188	XLOC_000188	Trn-SR	chr2L:2759923-2765665	S2	187HA	OK	14.1163	17.0629	0.2735	0.550332	0.3397	0.507	no
XLOC_000189	XLOC_000189	aph-1	chr2L:2766232-2767281	S2	187HA	OK	69.6278	64.407	-0.112445	-0.315231	0.58885	0.732771	no
XLOC_000190	XLOC_000190	Taf10	chr2L:2767889-2770069	S2	187HA	OK	40.2083	27.5535	-0.54526	-0.972705	0.0976	0.201086	no
XLOC_000191	XLOC_000191	CG2862	chr2L:2770134-2771776	S2	187HA	OK	248.833	185.622	-0.422812	-1.27297	0.02635	0.0697699	no
XLOC_000192	XLOC_000192	CR43821	chr2L:2779266-2799979	S2	187HA	NOTEST	0	0	0	0	1	1	no
XLOC_000193	XLOC_000193	daw	chr2L:2805260-2812376	S2	187HA	OK	11.5645	3.84529	-1.58853	-3.55939	5e-05	0.000286933	yes
XLOC_000194	XLOC_000194	CG2964	chr2L:2812436-2815760	S2	187HA	NOTEST	0.306081	0.119976	-1.35117	0	1	1	no
XLOC_000195	XLOC_000195	Cpr23B	chr2L:2838410-2839547	S2	187HA	NOTEST	0.0264368	0	#NAME?	0	1	1	no
XLOC_000196	XLOC_000196	CG2975	chr2L:2840123-2844513	S2	187HA	NOTEST	0.0499612	0	#NAME?	0	1	1	no
XLOC_000197	XLOC_000197	CG2983	chr2L:2847631-2855778	S2	187HA	NOTEST	0.08356	0.023448	-1.83335	0	1	1	no
XLOC_000198	XLOC_000198	RpS21	chr2L:2856069-2857029	S2	187HA	OK	2124.27	1909.22	-0.15398	-0.449425	0.4334	0.601028	no
XLOC_000199	XLOC_000199	CG2991	chr2L:2857163-2868548	S2	187HA	OK	123.401	70.6573	-0.804447	-2.6052	5e-05	0.000286933	yes
XLOC_000200	XLOC_000200	CG8813	chr2L:2868626-2874489	S2	187HA	OK	1.32984	0.987537	-0.429341	-0.10498	0.81635	0.892219	no
XLOC_000201	XLOC_000201	CG8814	chr2L:2874871-2878232	S2	187HA	OK	20.9059	20.5771	-0.0228652	-0.0504158	0.9317	0.961583	no
XLOC_000202	XLOC_000202	CG31950	chr2L:2878343-2879001	S2	187HA	OK	13.7136	12.6647	-0.114792	-0.202611	0.72375	0.832397	no
XLOC_000203	XLOC_000203	betaggt-II	chr2L:2879111-2885850	S2	187HA	OK	25.7647	18.8553	-0.450428	-0.395772	0.4951	0.656941	no
XLOC_000204	XLOC_000204	lilli	chr2L:2885928-2954406	S2	187HA	OK	17.4704	11.1025	-0.654024	-2.05186	0.00045	0.00209692	no
XLOC_000205	XLOC_000205	Rbp9	chr2L:2954761-2969620	S2	187HA	OK	0.280115	0.655566	1.22672	0.48795	0.2434	0.397609	no
XLOC_000206	XLOC_000206	gammaTub23C	chr2L:2972891-2976859	S2	187HA	OK	49.1597	29.6071	-0.731531	-1.77266	0.00355	0.0127131	no
XLOC_000207	XLOC_000207	CG3165	chr2L:2977131-2978500	S2	187HA	OK	54.2613	30.503	-0.830974	-2.37061	5e-05	0.000286933	yes
XLOC_000208	XLOC_000208	Bem46	chr2L:2988115-2992759	S2	187HA	OK	16.1984	18.1418	0.163468	0.272376	0.6331	0.767754	no
XLOC_000209	XLOC_000209	CG3558	chr2L:2992869-2998726	S2	187HA	OK	60.2358	38.8886	-0.631274	-2.03097	0.00045	0.00209692	no
XLOC_000210	XLOC_000210	CG17265	chr2L:2999285-3016069	S2	187HA	OK	4.79938	2.90183	-0.725886	-1.58893	0.0065	0.0216398	no
XLOC_000211	XLOC_000211	CG17264	chr2L:3018507-3023141	S2	187HA	OK	11.0093	11.667	0.0837081	0.148736	0.79775	0.88109	no
XLOC_000212	XLOC_000212	CG3542	chr2L:3023225-3029168	S2	187HA	OK	20.8091	13.4789	-0.626518	-1.21234	0.0381	0.0950513	no
XLOC_000213	XLOC_000213	CG17219,GABPI	chr2L:3029252-3035348	S2	187HA	OK	68.1261	56.8926	-0.259967	-0.776838	0.17645	0.314408	no
XLOC_000214	XLOC_000214	CG17260	chr2L:3037410-3038793	S2	187HA	OK	9.35924	9.47428	0.0176237	0.0360726	0.9514	0.972103	no
XLOC_000215	XLOC_000215	CG17221	chr2L:3039975-3041890	S2	187HA	OK	6.02013	5.00775	-0.265633	-0.474127	0.4058	0.574916	no
XLOC_000216	XLOC_000216	CG17261	chr2L:3042550-3043593	S2	187HA	OK	1.04345	1.36619	0.388793	0.432374	0.4581	0.625257	no
XLOC_000217	XLOC_000217	v(2)k05816	chr2L:3043894-3056143	S2	187HA	OK	3.65921	15.2125	2.05565	5.77033	5e-05	0.000286933	yes
XLOC_000218	XLOC_000218	CR43708	chr2L:3043894-3056143	S2	187HA	OK	8.83068	10.3505	0.229098	0.031959	0.89215	0.939614	no
XLOC_000219	XLOC_000219	snRNA:U5:23D	chr2L:3043894-3056143	S2	187HA	NOTEST	0	0	0	0	1	1	no
XLOC_000220	XLOC_000220	CG3523	chr2L:3056597-3068177	S2	187HA	OK	654.901	234.595	-1.4811	-3.69591	5e-05	0.000286933	yes
XLOC_000221	XLOC_000221	PpD6	chr2L:3068344-3144786	S2	187HA	NOTEST	0.0217627	0	#NAME?	0	1	1	no
XLOC_000222	XLOC_000222	CG15403	chr2L:3068344-3144786	S2	187HA	NOTEST	0	0	0	0	1	1	no
XLOC_000223	XLOC_000223	gkt	chr2L:3159949-3162399	S2	187HA	OK	15.3518	21.6807	0.498002	1.3406	0.0196	0.0546786	no
XLOC_000224	XLOC_000224	Hydr2	chr2L:3163644-3169462	S2	187HA	OK	527.615	197.241	-1.41952	-4.237	5e-05	0.000286933	yes
XLOC_000225	XLOC_000225	CG15404	chr2L:3173988-3174442	S2	187HA	NOTEST	0.190289	0.0723525	-1.39508	0	1	1	no
XLOC_000226	XLOC_000226	CG3347	chr2L:3269436-3271806	S2	187HA	OK	0.0522857	1.61326	4.94742	3.81064	0.0082	0.0263382	no
XLOC_000227	XLOC_000227	CG3277	chr2L:3304099-3319872	S2	187HA	OK	0.224097	0.999971	2.15776	1.31555	0.1003	0.20531	no
XLOC_000228	XLOC_000228	CG15406	chr2L:3304099-3319872	S2	187HA	NOTEST	0	0.228909	inf	0	1	1	no
XLOC_000229	XLOC_000229	CG8837	chr2L:3320254-3323141	S2	187HA	NOTEST	0	0.01545	inf	0	1	1	no
XLOC_000230	XLOC_000230	CG33281	chr2L:3324233-3326637	S2	187HA	NOTEST	0	0.0368079	inf	0	1	1	no
XLOC_000231	XLOC_000231	CG33282	chr2L:3327902-3329792	S2	187HA	NOTEST	0	0	0	0	1	1	no
XLOC_000232	XLOC_000232	CG15408,CG3285	chr2L:3330929-3334790	S2	187HA	NOTEST	0.0212557	0	#NAME?	0	1	1	no
XLOC_000233	XLOC_000233	CG8838	chr2L:3357645-3358618	S2	187HA	NOTEST	0.14388	0.0460299	-1.64423	0	1	1	no
XLOC_000234	XLOC_000234	Ptpa	chr2L:3377001-3378590	S2	187HA	OK	18.8464	14.7047	-0.358009	-0.873189	0.12215	0.23898	no
XLOC_000235	XLOC_000235	CG34175	chr2L:3398022-3398684	S2	187HA	NOTEST	0	0	0	0	1	1	no
XLOC_000236	XLOC_000236	CG8840	chr2L:3404459-3426642	S2	187HA	NOTEST	0	0	0	0	1	1	no
XLOC_000237	XLOC_000237	CG31952	chr2L:3404459-3426642	S2	187HA	NOTEST	0.0126379	0.179239	3.82606	0	1	1	no
XLOC_000238	XLOC_000238	CG2772	chr2L:3445996-3447591	S2	187HA	OK	0	0.75259	inf	nan	5e-05	0.000286933	yes
XLOC_000239	XLOC_000239	Snx1	chr2L:3449685-3452106	S2	187HA	OK	44.4905	35.5962	-0.321775	-0.972626	0.0925	0.193278	no
XLOC_000240	XLOC_000240	CG12795	chr2L:3452450-3453596	S2	187HA	OK	56.2641	31.5535	-0.834415	-2.22683	0.0001	0.000548265	yes
XLOC_000241	XLOC_000241	sec5	chr2L:3457328-3461975	S2	187HA	OK	15.9257	12.1666	-0.388434	-0.408239	0.318	0.482087	no
XLOC_000242	XLOC_000242	Pdsw	chr2L:3466161-3467326	S2	187HA	OK	99.2475	56.5113	-0.812492	-2.15964	0.00045	0.00209692	no
XLOC_000243	XLOC_000243	CG31776	chr2L:3470181-3472365	S2	187HA	NOTEST	0.335303	0.393915	0.232423	0	1	1	no
XLOC_000244	XLOC_000244	pgant4	chr2L:3472602-3475338	S2	187HA	OK	0.534808	0.752491	0.492653	0.582822	0.3086	0.471804	no
XLOC_000245	XLOC_000245	CR43928	chr2L:3476850-3477648	S2	187HA	NOTEST	0.533923	0.599781	0.167805	0	1	1	no
XLOC_000246	XLOC_000246	Thor	chr2L:3478433-3479612	S2	187HA	OK	257.885	241.005	-0.0976654	-0.315102	0.57955	0.725996	no
XLOC_000247	XLOC_000247	CG17593	chr2L:3514871-3517264	S2	187HA	OK	52.2947	47.3904	-0.142068	-0.445634	0.438	0.605509	no
XLOC_000248	XLOC_000248	CG8851	chr2L:3519676-3524056	S2	187HA	NOTEST	0.307433	0.229377	-0.422552	0	1	1	no
XLOC_000249	XLOC_000249	CG8852	chr2L:3525130-3530317	S2	187HA	OK	7.44376	1.51288	-2.29873	-2.19478	0.00175	0.00697556	no
XLOC_000250	XLOC_000250	Che-13	chr2L:3530788-3532678	S2	187HA	NOTEST	0.232624	0.181397	-0.358847	0	1	1	no
XLOC_000251	XLOC_000251	drm	chr2L:3539250-3548086	S2	187HA	NOTEST	0.402648	0.318048	-0.340275	0	1	1	no
XLOC_000252	XLOC_000252	CR43822	chr2L:3575349-3575806	S2	187HA	NOTEST	0	0	0	0	1	1	no
XLOC_000253	XLOC_000253	CG43815	chr2L:3576209-3576623	S2	187HA	NOTEST	0	0	0	0	1	1	no
XLOC_000254	XLOC_000254	Dot	chr2L:3619190-3621681	S2	187HA	OK	22.8034	18.7164	-0.284945	-0.768379	0.1788	0.316694	no
XLOC_000255	XLOC_000255	CG34340	chr2L:3662744-3691737	S2	187HA	NOTEST	0	0.0369471	inf	0	1	1	no
XLOC_000256	XLOC_000256	CG42464	chr2L:3699463-3699826	S2	187HA	NOTEST	0.554555	0.40809	-0.442442	0	1	1	no
XLOC_000257	XLOC_000257	CG42465,Sfp24C1	chr2L:3700194-3701092	S2	187HA	NOTEST	0.369844	0.364213	-0.0221357	0	1	1	no
XLOC_000258	XLOC_000258	CG42467	chr2L:3701306-3701699	S2	187HA	NOTEST	0.348645	0.184324	-0.919513	0	1	1	no
XLOC_000259	XLOC_000259	CG43145	chr2L:3701847-3702131	S2	187HA	NOTEST	0.445178	0.495805	0.155392	0	1	1	no
XLOC_000260	XLOC_000260	CG2816	chr2L:3703658-3705462	S2	187HA	NOTEST	0.0633761	0.14938	1.23697	0	1	1	no
XLOC_000261	XLOC_000261	CG2818	chr2L:3713359-3717773	S2	187HA	OK	16.6744	12.6153	-0.402458	-1.05386	0.0672	0.149598	no
XLOC_000262	XLOC_000262	Shaw	chr2L:3718184-3729145	S2	187HA	NOTEST	0.376705	0.0761861	-2.30584	0	1	1	no
XLOC_000263	XLOC_000263	CG10019	chr2L:3730465-3754617	S2	187HA	NOTEST	0.0550864	0.539604	3.29213	0	1	1	no
XLOC_000264	XLOC_000264	CG43707	chr2L:3757255-3769235	S2	187HA	NOTEST	0.0257611	0.063133	1.2932	0	1	1	no
XLOC_000265	XLOC_000265	CG43703	chr2L:3757255-3769235	S2	187HA	NOTEST	0	0	0	0	1	1	no
XLOC_000266	XLOC_000266	mir-1004	chr2L:3757255-3769235	S2	187HA	NOTEST	0	0	0	0	1	1	no
XLOC_000267	XLOC_000267	bowl	chr2L:3771699-3784121	S2	187HA	OK	22.7436	11.5395	-0.978886	-2.78299	5e-05	0.000286933	yes
XLOC_000268	XLOC_000268	CG31960	chr2L:3784946-3785622	S2	187HA	NOTEST	0	0	0	0	1	1	no
XLOC_000269	XLOC_000269	CG31958	chr2L:3785737-3786343	S2	187HA	NOTEST	0	0.0438055	inf	0	1	1	no
XLOC_000270	XLOC_000270	CG3921	chr2L:3787166-3802509	S2	187HA	NOTEST	0.231965	0.36248	0.643991	0	1	1	no
XLOC_000271	XLOC_000271	Reph	chr2L:3803544-3810671	S2	187HA	OK	5.35049	0.600091	-3.15642	-5.30513	5e-05	0.000286933	yes
XLOC_000272	XLOC_000272	CR44076	chr2L:3815437-3815948	S2	187HA	NOTEST	0	0	0	0	1	1	no
XLOC_000273	XLOC_000273	CR44077	chr2L:3817723-3818534	S2	187HA	NOTEST	0	0.0380621	inf	0	1	1	no
XLOC_000274	XLOC_000274	slp1	chr2L:3825674-3827099	S2	187HA	NOTEST	0.128376	0.122026	-0.0731868	0	1	1	no
XLOC_000275	XLOC_000275	slp2	chr2L:3836839-3839185	S2	187HA	NOTEST	0	0.020494	inf	0	1	1	no
XLOC_000276	XLOC_000276	CG3964	chr2L:3862667-3867507	S2	187HA	OK	4.38015	1.42862	-1.61636	-3.02347	5e-05	0.000286933	yes
XLOC_000277	XLOC_000277	Cep97	chr2L:3867696-3872458	S2	187HA	OK	9.48077	6.03864	-0.650781	-1.41092	0.0145	0.0425151	no
XLOC_000278	XLOC_000278	CG43797	chr2L:4000017-4000806	S2	187HA	OK	0.907789	0.136368	-2.73485	-1.5541	0.05095	0.119496	no
XLOC_000279	XLOC_000279	CG34176	chr2L:4004079-4004480	S2	187HA	OK	1.0737	0.1348	-2.99369	-1.31634	0.18025	0.318624	no
XLOC_000280	XLOC_000280	CG15422	chr2L:4004983-4005670	S2	187HA	OK	1.51378	0.206113	-2.87665	-2.16515	0.01915	0.053643	no
XLOC_000281	XLOC_000281	CG15423	chr2L:4006040-4006606	S2	187HA	OK	30.0011	1.33457	-4.49057	-5.63138	5e-05	0.000286933	yes
XLOC_000282	XLOC_000282	CG43773	chr2L:4007689-4007984	S2	187HA	OK	23.5313	8.22689	-1.51616	-1.94196	0.00215	0.00837752	no
XLOC_000283	XLOC_000283	CG43774	chr2L:4008652-4009090	S2	187HA	OK	8.54405	1.81403	-2.23572	-2.47788	0.0005	0.00230203	no
XLOC_000284	XLOC_000284	ed	chr2L:4031376-4115749	S2	187HA	OK	6.12453	2.99679	-1.03118	-2.55246	5e-05	0.000286933	yes
XLOC_000285	XLOC_000285	snoRNA:Me28S-C437	chr2L:4031376-4115749	S2	187HA	NOTEST	0	0	0	0	1	1	no
XLOC_000286	XLOC_000286	Sr-CIII	chr2L:4120342-4121627	S2	187HA	OK	68.7685	0.250453	-8.10106	-8.60986	5e-05	0.000286933	yes
XLOC_000287	XLOC_000287	Sr-CI	chr2L:4121701-4124006	S2	187HA	OK	84.6493	3.32031	-4.67211	-10.2134	5e-05	0.000286933	yes
XLOC_000288	XLOC_000288	CG2955	chr2L:4149278-4151203	S2	187HA	NOTEST	0	0	0	0	1	1	no
XLOC_000289	XLOC_000289	CR44057	chr2L:4185400-4186114	S2	187HA	NOTEST	0	0	0	0	1	1	no
XLOC_000290	XLOC_000290	lectin-24Db	chr2L:4188122-4189284	S2	187HA	OK	4.63979	2.11305	-1.13473	-1.74488	0.0034	0.0122752	no
XLOC_000291	XLOC_000291	RpL40	chr2L:4227698-4228552	S2	187HA	OK	3645.32	3998.49	0.133407	0.391019	0.49465	0.656639	no
XLOC_000292	XLOC_000292	CR44058	chr2L:4241069-4241735	S2	187HA	NOTEST	0	0.0384065	inf	0	1	1	no
XLOC_000293	XLOC_000293	CG15425	chr2L:4257571-4258425	S2	187HA	NOTEST	0.0359395	0	#NAME?	0	1	1	no
XLOC_000294	XLOC_000294	tutl	chr2L:4283147-4323781	S2	187HA	OK	1.17775	0.0273427	-5.42873	-2.0355	5e-05	0.000286933	yes
XLOC_000295	XLOC_000295	CG16857	chr2L:4324553-4331830	S2	187HA	NOTEST	0.200823	0.03327	-2.59363	0	1	1	no
XLOC_000296	XLOC_000296	Atet	chr2L:4333912-4345776	S2	187HA	OK	45.4983	11.7913	-1.9481	-5.85576	5e-05	0.000286933	yes
XLOC_000297	XLOC_000297	mir-1005	chr2L:4333912-4345776	S2	187HA	NOTEST	0	0	0	0	1	1	no
XLOC_000298	XLOC_000298	CG15429	chr2L:4352974-4354034	S2	187HA	NOTEST	0.0450595	0	#NAME?	0	1	1	no
XLOC_000299	XLOC_000299	Traf4	chr2L:4361924-4380716	S2	187HA	OK	8.87766	28.8492	1.70028	4.44304	5e-05	0.000286933	yes
XLOC_000300	XLOC_000300	Tps1	chr2L:4388326-4393876	S2	187HA	NOTEST	0.341675	0.390504	0.192715	0	1	1	no
XLOC_000301	XLOC_000301	l(2)k05819	chr2L:4394195-4400487	S2	187HA	OK	38.9698	36.4346	-0.0970467	-0.315348	0.585	0.730445	no
XLOC_000302	XLOC_000302	CG33003	chr2L:4400952-4403142	S2	187HA	NOTEST	0.0805535	0.138211	0.778855	0	1	1	no
XLOC_000303	XLOC_000303	Dim1	chr2L:4403250-4403955	S2	187HA	OK	27.416	21.1153	-0.376728	-0.768031	0.17565	0.313372	no
XLOC_000304	XLOC_000304	CG43055	chr2L:4403991-4441282	S2	187HA	NOTEST	0	0	0	0	1	1	no
XLOC_000305	XLOC_000305	CG34178	chr2L:4403991-4441282	S2	187HA	NOTEST	0.0342376	0	#NAME?	0	1	1	no
XLOC_000306	XLOC_000306	CG43056	chr2L:4403991-4441282	S2	187HA	NOTEST	0	0	0	0	1	1	no
XLOC_000307	XLOC_000307	CG15432	chr2L:4442319-4444680	S2	187HA	OK	12.2445	9.57417	-0.35491	-0.280059	0.6433	0.775297	no
XLOC_000308	XLOC_000308	Elp3	chr2L:4444731-4448635	S2	187HA	OK	64.1038	35.1607	-0.866445	-2.05344	0.0003	0.00147401	no
XLOC_000309	XLOC_000309	CG15434	chr2L:4454625-4456807	S2	187HA	NOTEST	0.57265	0.330655	-0.792324	0	1	1	no
XLOC_000310	XLOC_000310	CG15435	chr2L:4459869-4463447	S2	187HA	OK	4.94376	4.90252	-0.0120857	-0.0183599	0.97505	0.985294	no
XLOC_000311	XLOC_000311	CG15436	chr2L:4463610-4465075	S2	187HA	OK	6.31124	7.48568	0.246211	0.469626	0.4118	0.580998	no
XLOC_000312	XLOC_000312	CG17840	chr2L:4465173-4477022	S2	187HA	OK	6.09054	6.48915	0.0914589	0.198057	0.728	0.835548	no
XLOC_000313	XLOC_000313	BG642163	chr2L:4641295-4642747	S2	187HA	NOTEST	0	0.017534	inf	0	1	1	no
XLOC_000314	XLOC_000314	CG15635	chr2L:4642971-4646562	S2	187HA	NOTEST	0	0	0	0	1	1	no
XLOC_000315	XLOC_000315	CG43798	chr2L:4647050-4647920	S2	187HA	NOTEST	0	0	0	0	1	1	no
XLOC_000316	XLOC_000316	CG3355	chr2L:4651402-4652892	S2	187HA	NOTEST	0	0	0	0	1	1	no
XLOC_000317	XLOC_000317	CG11929	chr2L:4682676-4687234	S2	187HA	OK	0.245982	25.4097	6.69069	8.66504	5e-05	0.000286933	yes
XLOC_000318	XLOC_000318	CG15634	chr2L:4687512-4688956	S2	187HA	OK	0.107712	18.3103	7.40934	5.98337	0.0027	0.0101067	no
XLOC_000319	XLOC_000319	CG34351	chr2L:4694720-4722465	S2	187HA	OK	0.0294439	6.95066	7.88304	2.39525	0.18675	0.326656	no
XLOC_000320	XLOC_000320	CG42523	chr2L:4734591-4794040	S2	187HA	NOTEST	0	0	0	0	1	1	no
XLOC_000321	XLOC_000321	CG3294	chr2L:4794548-4796581	S2	187HA	OK	3.4493	4.14791	0.266082	0.458528	0.41885	0.587433	no
XLOC_000322	XLOC_000322	CG15629	chr2L:4813008-4818245	S2	187HA	OK	0.721076	0.768786	0.0924318	0.0500746	0.9402	0.966228	no
XLOC_000323	XLOC_000323	CG15628	chr2L:4821773-4828945	S2	187HA	NOTEST	0.201623	0.212996	0.0791592	0	1	1	no
XLOC_000324	XLOC_000324	CG12194	chr2L:4838346-4841465	S2	187HA	OK	0.220765	0.660571	1.58121	1.51407	0.00655	0.0217653	no
XLOC_000325	XLOC_000325	CG11927	chr2L:4847765-4850419	S2	187HA	OK	17.2933	16.2313	-0.0914398	-0.206035	0.71785	0.828627	no
XLOC_000326	XLOC_000326	CG11926	chr2L:4850640-4852640	S2	187HA	OK	16.7919	15.8513	-0.0831706	-0.217389	0.71245	0.824329	no
XLOC_000327	XLOC_000327	pog	chr2L:4852863-4876792	S2	187HA	NOTEST	0.125612	0.230018	0.872771	0	1	1	no
XLOC_000328	XLOC_000328	CG3008	chr2L:4883297-4885669	S2	187HA	OK	27.7625	13.4573	-1.04475	-2.87148	5e-05	0.000286933	yes
XLOC_000329	XLOC_000329	CG15625	chr2L:4889994-4891277	S2	187HA	OK	0.210168	1.22555	2.54381	2.2735	0.0021	0.00821162	no
XLOC_000330	XLOC_000330	CG3036	chr2L:4892111-4906762	S2	187HA	OK	32.6445	11.4596	-1.51028	-3.99644	5e-05	0.000286933	yes
XLOC_000331	XLOC_000331	Sgs1	chr2L:4937408-4941423	S2	187HA	NOTEST	0.0444238	0.0267701	-0.730711	0	1	1	no
XLOC_000332	XLOC_000332	CG14044	chr2L:4942741-4945361	S2	187HA	NOTEST	0.372421	0.142491	-1.38606	0	1	1	no
XLOC_000333	XLOC_000333	betaggt-I	chr2L:4945578-4949784	S2	187HA	OK	56.8379	39.9317	-0.509318	-1.44898	0.0132	0.0392628	no
XLOC_000334	XLOC_000334	Marcal1	chr2L:4955508-4958292	S2	187HA	OK	5.93799	3.7138	-0.677081	-1.37635	0.01535	0.0446083	no
XLOC_000335	XLOC_000335	CG34124	chr2L:4958410-4965430	S2	187HA	NOTEST	0.0693283	0.0334455	-1.05163	0	1	1	no
XLOC_000336	XLOC_000336	CG34125	chr2L:4965672-4967775	S2	187HA	OK	17.0639	9.77143	-0.804304	-0.395505	0.6969	0.813678	no
XLOC_000337	XLOC_000337	CG3756	chr2L:4969003-4973852	S2	187HA	OK	32.4691	22.0317	-0.559486	-0.942964	0.10495	0.212226	no
XLOC_000338	XLOC_000338	CG14043	chr2L:4969003-4973852	S2	187HA	OK	19.0019	17.3316	-0.132742	-0.271762	0.63605	0.76996	no
XLOC_000339	XLOC_000339	mRpL28	chr2L:4973975-4977023	S2	187HA	OK	68.2737	28.1346	-1.27898	-2.66582	5e-05	0.000286933	yes
XLOC_000340	XLOC_000340	CG3792	chr2L:4977311-4979379	S2	187HA	OK	90.2399	72.6315	-0.313171	-0.760193	0.186	0.325988	no
XLOC_000341	XLOC_000341	CG34126	chr2L:4981613-4992702	S2	187HA	OK	57.2464	22.4218	-1.35228	-4.34489	5e-05	0.000286933	yes
XLOC_000342	XLOC_000342	CG3887	chr2L:5010921-5012127	S2	187HA	OK	184.457	88.3185	-1.0625	-3.23105	5e-05	0.000286933	yes
XLOC_000343	XLOC_000343	Cg25C	chr2L:5029608-5037279	S2	187HA	OK	62.3363	25.1882	-1.30732	-4.2275	5e-05	0.000286933	yes
XLOC_000344	XLOC_000344	SP555	chr2L:5038052-5050975	S2	187HA	NOTEST	0.227494	0.211675	-0.103975	0	1	1	no
XLOC_000345	XLOC_000345	CG33995,CG44000,CG44001	chr2L:5038052-5050975	S2	187HA	OK	43.4123	42.2687	-0.0385128	-0.0695075	0.9012	0.944889	no
XLOC_000346	XLOC_000346	CG14040	chr2L:5051192-5054575	S2	187HA	OK	20.5774	18.2823	-0.170609	-0.128376	0.81675	0.892219	no
XLOC_000347	XLOC_000347	His3.3A	chr2L:5055057-5058248	S2	187HA	OK	116.678	63.5176	-0.877302	-1.62916	0.00545	0.0186421	no
XLOC_000348	XLOC_000348	mir-2495,qtc	chr2L:5060814-5070750	S2	187HA	OK	5.43409	0.392591	-3.79094	-1.72271	5e-05	0.000286933	yes
XLOC_000349	XLOC_000349	RpL37A	chr2L:5070956-5072055	S2	187HA	OK	2992.58	2473.17	-0.275028	-0.84729	0.14045	0.265225	no
XLOC_000350	XLOC_000350	CG5828	chr2L:5094011-5095725	S2	187HA	OK	11.4984	6.39951	-0.845395	-1.75471	0.0034	0.0122752	no
XLOC_000351	XLOC_000351	CG4230	chr2L:5096226-5099294	S2	187HA	OK	14.1766	12.5106	-0.180363	-0.454943	0.4234	0.59112	no
XLOC_000352	XLOC_000352	Msp-300,snmRNA:128,snmRNA:158,snmRNA:765	chr2L:5100876-5206993	S2	187HA	OK	49.6362	37.7086	-0.3965	-0.0523726	0.619	0.757358	no
XLOC_000353	XLOC_000353	snoRNA:Psi28S-2263	chr2L:5100876-5206993	S2	187HA	NOTEST	0	0	0	0	1	1	no
XLOC_000354	XLOC_000354	snoRNA:Psi18S-525k	chr2L:5100876-5206993	S2	187HA	OK	3.624	6.94346	0.938074	0.229786	0.677	0.799516	no
XLOC_000355	XLOC_000355	Cyp28d2	chr2L:5207266-5209345	S2	187HA	OK	0.721483	0.804361	0.156876	0.188553	0.7415	0.844848	no
XLOC_000356	XLOC_000356	Cyp28d1	chr2L:5210460-5214730	S2	187HA	OK	6.70786	5.70904	-0.232605	-0.419171	0.46155	0.628831	no
XLOC_000357	XLOC_000357	TpnC25D	chr2L:5218254-5271353	S2	187HA	NOTEST	0.156665	0.0999816	-0.647949	0	1	1	no
XLOC_000358	XLOC_000358	Cyp4ac1	chr2L:5218254-5271353	S2	187HA	OK	4.4554	2.6427	-0.753545	-0.357249	0.5546	0.705934	no
XLOC_000359	XLOC_000359	Cyp4ac2,Cyp4ac3	chr2L:5218254-5271353	S2	187HA	NOTEST	0.386317	0.508861	0.397487	0	1	1	no
XLOC_000360	XLOC_000360	Bub1	chr2L:5279050-5283002	S2	187HA	OK	20.6028	15.4519	-0.415056	-1.26398	0.0293	0.0763249	no
XLOC_000361	XLOC_000361	vri	chr2L:5299646-5310996	S2	187HA	OK	16.4946	16.27	-0.0197771	-0.0564308	0.92315	0.957	no
XLOC_000362	XLOC_000362	cype	chr2L:5327240-5327969	S2	187HA	OK	345.32	155.474	-1.15126	-3.23347	5e-05	0.000286933	yes
XLOC_000363	XLOC_000363	TotM	chr2L:5329856-5330464	S2	187HA	OK	1.10085	0.711856	-0.628954	-0.539858	0.3218	0.486771	no
XLOC_000364	XLOC_000364	nompC	chr2L:5339131-5365760	S2	187HA	NOTEST	0.0682523	0.299881	2.13544	0	1	1	no
XLOC_000365	XLOC_000365	H15	chr2L:5404341-5415928	S2	187HA	NOTEST	0	0.00803246	inf	0	1	1	no
XLOC_000366	XLOC_000366	CR43713	chr2L:5431841-5432626	S2	187HA	NOTEST	0	0	0	0	1	1	no
XLOC_000367	XLOC_000367	CR43714	chr2L:5432850-5433522	S2	187HA	NOTEST	0	0	0	0	1	1	no
XLOC_000368	XLOC_000368	mid	chr2L:5461640-5467610	S2	187HA	NOTEST	0.0266078	0.0800159	1.58844	0	1	1	no
XLOC_000369	XLOC_000369	CG14020	chr2L:5517618-5519889	S2	187HA	OK	0.679513	1.90561	1.48768	0.867671	0.11945	0.235205	no
XLOC_000370	XLOC_000370	cl	chr2L:5520134-5523877	S2	187HA	OK	100.41	76.7864	-0.386976	-0.839211	0.1485	0.276357	no
XLOC_000371	XLOC_000371	CG6907	chr2L:5524138-5525809	S2	187HA	OK	30.1388	33.3059	0.144157	0.412698	0.4732	0.639064	no
XLOC_000372	XLOC_000372	Cap-D3	chr2L:5525904-5539196	S2	187HA	OK	23.0497	24.0361	0.0604531	0.121275	0.83085	0.901225	no
XLOC_000373	XLOC_000373	CG31648	chr2L:5525904-5539196	S2	187HA	OK	22.7668	19.0278	-0.258829	-0.237024	0.6812	0.802036	no
XLOC_000374	XLOC_000374	CG31915	chr2L:5525904-5539196	S2	187HA	OK	19.8455	27.2003	0.454815	0.766861	0.1832	0.32255	no
XLOC_000375	XLOC_000375	Lam	chr2L:5542543-5546642	S2	187HA	OK	95.8468	72.816	-0.396474	-1.30256	0.02265	0.0614816	no
XLOC_000376	XLOC_000376	Oscillin	chr2L:5547085-5549614	S2	187HA	OK	12.4472	36.1743	1.53914	3.52255	5e-05	0.000286933	yes
XLOC_000377	XLOC_000377	CG18269	chr2L:5551837-5552756	S2	187HA	NOTEST	0.0457161	0.044791	-0.0294931	0	1	1	no
XLOC_000378	XLOC_000378	CG14017,GluRIIA	chr2L:5553896-5558994	S2	187HA	NOTEST	0.0278062	0.0480945	0.790465	0	1	1	no
XLOC_000379	XLOC_000379	GluRIIB	chr2L:5559341-5563502	S2	187HA	NOTEST	0.0153834	0.0545425	1.82601	0	1	1	no
XLOC_000380	XLOC_000380	snRNA:U4:25F	chr2L:5565618-5565766	S2	187HA	NOTEST	0	0	0	0	1	1	no
XLOC_000381	XLOC_000381	CG18266	chr2L:5596832-5598636	S2	187HA	NOTEST	0	0	0	0	1	1	no
XLOC_000382	XLOC_000382	mir-959,mir-960,mir-961,mir-962	chr2L:5626290-5658553	S2	187HA	NOTEST	0	0	0	0	1	1	no
XLOC_000383	XLOC_000383	mir-963,mir-964	chr2L:5626290-5658553	S2	187HA	NOTEST	0	0	0	0	1	1	no
XLOC_000384	XLOC_000384	Hsp60C	chr2L:5662848-5670838	S2	187HA	NOTEST	0	0	0	0	1	1	no
XLOC_000385	XLOC_000385	CG12511	chr2L:5678637-5679223	S2	187HA	NOTEST	0	0	0	0	1	1	no
XLOC_000386	XLOC_000386	CG7236	chr2L:5708448-5713648	S2	187HA	NOTEST	0	0	0	0	1	1	no
XLOC_000387	XLOC_000387	CG34011	chr2L:5716818-5718067	S2	187HA	NOTEST	0	0	0	0	1	1	no
XLOC_000388	XLOC_000388	sip1	chr2L:5721050-5723791	S2	187HA	OK	5.92408	6.18462	0.0620943	0.142987	0.8054	0.885835	no
XLOC_000389	XLOC_000389	CG11030	chr2L:5724655-5762420	S2	187HA	OK	56.5499	34.5347	-0.71148	-2.18057	0.00025	0.00125482	no
XLOC_000390	XLOC_000390	CG11029	chr2L:5724655-5762420	S2	187HA	NOTEST	0.0725835	0.0299676	-1.27624	0	1	1	no
XLOC_000391	XLOC_000391	CR31912	chr2L:5766995-5800173	S2	187HA	OK	10.5749	8.14433	-0.376781	-0.459404	0.41895	0.587433	no
XLOC_000392	XLOC_000392	CG31913	chr2L:5766995-5800173	S2	187HA	NOTEST	0	0	0	0	1	1	no
XLOC_000393	XLOC_000393	CG7239	chr2L:5802219-5804030	S2	187HA	OK	15.5414	11.7059	-0.408875	-1.03793	0.07245	0.158966	no
XLOC_000394	XLOC_000394	CG11034	chr2L:5805394-5808858	S2	187HA	NOTEST	0.131301	0.137353	0.065007	0	1	1	no
XLOC_000395	XLOC_000395	CG43307	chr2L:5811573-5811925	S2	187HA	NOTEST	0	0	0	0	1	1	no
XLOC_000396	XLOC_000396	TrissinR	chr2L:5824793-5856767	S2	187HA	NOTEST	0.00929273	0.0402419	2.11452	0	1	1	no
XLOC_000397	XLOC_000397	CG43185	chr2L:5884931-5885457	S2	187HA	NOTEST	0	0.144643	inf	0	1	1	no
XLOC_000398	XLOC_000398	CG9029	chr2L:5886015-5886609	S2	187HA	NOTEST	0	0	0	0	1	1	no
XLOC_000399	XLOC_000399	bchs	chr2L:5907168-5922776	S2	187HA	OK	5.71261	6.79891	0.251152	0.760457	0.17805	0.316061	no
XLOC_000400	XLOC_000400	dsf	chr2L:5925204-5939261	S2	187HA	NOTEST	0.0353513	0.02843	-0.314351	0	1	1	no
XLOC_000401	XLOC_000401	Gpdh	chr2L:5943642-5948843	S2	187HA	OK	13.8913	31.1444	1.16479	2.96006	5e-05	0.000286933	yes
XLOC_000402	XLOC_000402	CG9044	chr2L:5949449-5955235	S2	187HA	OK	28.3908	18.113	-0.648396	-2.02789	0.0006	0.00270474	no
XLOC_000403	XLOC_000403	Vm26Ab	chr2L:5957003-5957628	S2	187HA	NOTEST	0.330928	0.325883	-0.0221657	0	1	1	no
XLOC_000404	XLOC_000404	Ucp4C	chr2L:5968565-5969761	S2	187HA	OK	2.27263	1.39216	-0.707038	-0.884387	0.12225	0.239054	no
XLOC_000405	XLOC_000405	Ucp4B	chr2L:5969858-5971025	S2	187HA	OK	8.50463	5.50809	-0.626696	-0.998012	0.0847	0.180127	no
XLOC_000406	XLOC_000406	eIF-4a	chr2L:5981763-5985793	S2	187HA	OK	2270.51	1437.59	-0.659368	-1.77409	0.0024	0.00916204	no
XLOC_000407	XLOC_000407	ifc	chr2L:5986347-5988854	S2	187HA	OK	218.545	82.1452	-1.41168	-4.5414	5e-05	0.000286933	yes
XLOC_000408	XLOC_000408	Tsp26A	chr2L:6000227-6006827	S2	187HA	OK	9.47916	9.10959	-0.057373	-0.135176	0.81795	0.893144	no
XLOC_000409	XLOC_000409	CR43866	chr2L:6000227-6006827	S2	187HA	OK	0.902636	1.11334	0.302684	0.153615	0.8081	0.887646	no
XLOC_000410	XLOC_000410	CG13996	chr2L:6020849-6021672	S2	187HA	NOTEST	0	0.0311994	inf	0	1	1	no
XLOC_000411	XLOC_000411	CG31643	chr2L:6038160-6045970	S2	187HA	OK	0.0408165	4.48106	6.77854	0.688569	0.06315	0.142446	no
XLOC_000412	XLOC_000412	CG12393	chr2L:6046645-6050474	S2	187HA	OK	16.7949	18.6887	0.15415	0.253511	0.65745	0.787143	no
XLOC_000413	XLOC_000413	CG9135	chr2L:6050828-6053491	S2	187HA	OK	41.0021	41.2573	0.00895024	0.0272892	0.9602	0.977584	no
XLOC_000414	XLOC_000414	CG13995	chr2L:6054306-6060169	S2	187HA	NOTEST	0.087596	0.147547	0.752234	0	1	1	no
XLOC_000415	XLOC_000415	CG34180	chr2L:6060509-6062757	S2	187HA	NOTEST	0.115962	0	#NAME?	0	1	1	no
XLOC_000416	XLOC_000416	CG13994	chr2L:6063017-6065949	S2	187HA	OK	25.3569	17.4852	-0.53624	-0.877364	0.13295	0.254648	no
XLOC_000417	XLOC_000417	CG9147	chr2L:6066185-6067635	S2	187HA	OK	16.663	13.8476	-0.26701	-0.607088	0.2929	0.453678	no
XLOC_000418	XLOC_000418	CG13993	chr2L:6069078-6070646	S2	187HA	OK	158.053	97.1031	-0.702815	-1.95829	0.001	0.00426047	no
XLOC_000419	XLOC_000419	Kr-h2	chr2L:6070989-6073961	S2	187HA	OK	179.494	105.748	-0.763307	-2.46919	5e-05	0.000286933	yes
XLOC_000420	XLOC_000420	CR9162	chr2L:6078452-6079736	S2	187HA	NOTEST	0.15465	0.141838	-0.124768	0	1	1	no
XLOC_000421	XLOC_000421	Kr-h1	chr2L:6081807-6096498	S2	187HA	OK	13.0505	5.61423	-1.21695	-3.27825	5e-05	0.000286933	yes
XLOC_000422	XLOC_000422	stai	chr2L:6100376-6124653	S2	187HA	OK	90.0001	110.143	0.291375	0.938714	0.10345	0.210298	no
XLOC_000423	XLOC_000423	CG31642	chr2L:6100376-6124653	S2	187HA	OK	0.68715	1.60814	1.2267	0.386999	0.56465	0.714922	no
XLOC_000424	XLOC_000424	Arpc4	chr2L:6125131-6127653	S2	187HA	OK	74.562	81.6738	0.131432	0.271097	0.62945	0.765215	no
XLOC_000425	XLOC_000425	CG9222	chr2L:6131022-6132484	S2	187HA	NOTEST	0.497103	0.489709	-0.0216227	0	1	1	no
XLOC_000426	XLOC_000426	CG13991	chr2L:6139460-6145011	S2	187HA	NOTEST	0.0425632	0	#NAME?	0	1	1	no
XLOC_000427	XLOC_000427	Muc26B	chr2L:6151970-6153701	S2	187HA	NOTEST	0.0102325	0	#NAME?	0	1	1	no
XLOC_000428	XLOC_000428	CG13989	chr2L:6160443-6161082	S2	187HA	NOTEST	0	0	0	0	1	1	no
XLOC_000429	XLOC_000429	CG34380	chr2L:6179132-6211114	S2	187HA	NOTEST	0	0.00464247	inf	0	1	1	no
XLOC_000430	XLOC_000430	Ugt37b1	chr2L:6225049-6226842	S2	187HA	NOTEST	0	0	0	0	1	1	no
XLOC_000431	XLOC_000431	Ddr	chr2L:6253122-6322251	S2	187HA	NOTEST	0.136829	0.0695123	-0.977033	0	1	1	no
XLOC_000432	XLOC_000432	CG9486	chr2L:6253122-6322251	S2	187HA	NOTEST	0	0.0381045	inf	0	1	1	no
XLOC_000433	XLOC_000433	CR42735	chr2L:6253122-6322251	S2	187HA	NOTEST	0	0	0	0	1	1	no
XLOC_000434	XLOC_000434	CG13984	chr2L:6253122-6322251	S2	187HA	NOTEST	0	0	0	0	1	1	no
XLOC_000435	XLOC_000435	Gef26	chr2L:6323766-6332789	S2	187HA	OK	17.1915	24.7112	0.523468	1.65854	0.0035	0.0126003	no
XLOC_000436	XLOC_000436	Cpr	chr2L:6338835-6346280	S2	187HA	OK	114.294	99.7287	-0.196663	-0.650508	0.2638	0.41985	no
XLOC_000437	XLOC_000437	ppk14	chr2L:6354955-6356498	S2	187HA	NOTEST	0.108171	0.0618606	-0.806221	0	1	1	no
XLOC_000438	XLOC_000438	CG9505	chr2L:6367883-6370195	S2	187HA	OK	22.751	0.718087	-4.98563	-7.50658	5e-05	0.000286933	yes
XLOC_000439	XLOC_000439	slam	chr2L:6372414-6377286	S2	187HA	OK	2.24095	0.278456	-3.00859	-4.2526	5e-05	0.000286933	yes
XLOC_000440	XLOC_000440	CG9507	chr2L:6377767-6411306	S2	187HA	NOTEST	0.0427703	0.0269505	-0.666299	0	1	1	no
XLOC_000441	XLOC_000441	CG13982	chr2L:6412314-6423308	S2	187HA	OK	3.151	0.465604	-2.75863	-0.513367	0.1367	0.259974	no
XLOC_000442	XLOC_000442	Fic	chr2L:6424336-6426373	S2	187HA	OK	20.4857	21.3523	0.0597717	0.165697	0.77265	0.865247	no
XLOC_000443	XLOC_000443	frj	chr2L:6456034-6459008	S2	187HA	OK	27.7841	19.4629	-0.51353	-1.42618	0.01475	0.043148	no
XLOC_000444	XLOC_000444	DLP	chr2L:6480955-6488615	S2	187HA	OK	0.180912	4.25415	4.55551	7.22663	5e-05	0.000286933	yes
XLOC_000445	XLOC_000445	epsilonCOP	chr2L:6489091-6490828	S2	187HA	OK	53.907	44.6496	-0.271825	-0.737551	0.2008	0.345428	no
XLOC_000446	XLOC_000446	CG31638	chr2L:6491121-6496986	S2	187HA	OK	21.4102	18.0319	-0.247749	-0.528111	0.35305	0.52095	no
XLOC_000447	XLOC_000447	CG9550	chr2L:6497052-6498455	S2	187HA	OK	0.82493	0.378744	-1.12305	-1.11091	0.0571	0.131343	no
XLOC_000448	XLOC_000448	CG31637	chr2L:6498641-6526996	S2	187HA	OK	47.1023	32.3762	-0.540863	-1.6807	0.0034	0.0122752	no
XLOC_000449	XLOC_000449	CoVb	chr2L:6557799-6559308	S2	187HA	OK	165.136	94.0477	-0.812191	-2.4081	5e-05	0.000286933	yes
XLOC_000450	XLOC_000450	CG11043	chr2L:6559430-6561660	S2	187HA	OK	1.58745	0.966038	-0.716556	-0.293372	0.74855	0.848568	no
XLOC_000451	XLOC_000451	Ent2	chr2L:6562317-6566587	S2	187HA	OK	124.275	71.6497	-0.794499	-2.47689	5e-05	0.000286933	yes
XLOC_000452	XLOC_000452	CG11050	chr2L:6611022-6617117	S2	187HA	OK	38.5054	51.8718	0.42989	1.33528	0.0207	0.0572062	no
XLOC_000453	XLOC_000453	CG34345	chr2L:6623122-6632407	S2	187HA	NOTEST	0.0156141	0.0783616	2.3273	0	1	1	no
XLOC_000454	XLOC_000454	Tango1	chr2L:6649387-6654574	S2	187HA	OK	33.6757	38.4615	0.191705	0.631612	0.27535	0.433322	no
XLOC_000455	XLOC_000455	CG11070	chr2L:6658506-6662033	S2	187HA	OK	29.0123	19.4877	-0.574101	-1.74808	0.0025	0.00950279	no
XLOC_000456	XLOC_000456	CG34310,cup	chr2L:6663967-6676635	S2	187HA	OK	39.5134	28.1717	-0.488096	-0.399634	0.4685	0.634878	no
XLOC_000457	XLOC_000457	CG11188	chr2L:6717624-6719389	S2	187HA	OK	38.4565	28.6897	-0.422695	-1.27322	0.02765	0.0725607	no
XLOC_000458	XLOC_000458	Liprin-alpha	chr2L:6723902-6732766	S2	187HA	OK	27.3799	21.859	-0.324887	-1.04563	0.07325	0.160324	no
XLOC_000459	XLOC_000459	TTLL3B	chr2L:6732865-6736149	S2	187HA	NOTEST	0.094092	0.101085	0.103428	0	1	1	no
XLOC_000460	XLOC_000460	CG11221	chr2L:6742507-6755686	S2	187HA	NOTEST	0.0102734	0.0408252	1.99055	0	1	1	no
XLOC_000461	XLOC_000461	snoRNA:Me28S-G2743	chr2L:6742507-6755686	S2	187HA	NOTEST	0	0	0	0	1	1	no
XLOC_000462	XLOC_000462	CG17378	chr2L:6774040-6778444	S2	187HA	NOTEST	0.00862949	0.0407846	2.24068	0	1	1	no
XLOC_000463	XLOC_000463	CR43610	chr2L:6799195-6799600	S2	187HA	NOTEST	0.141881	0.127035	-0.159458	0	1	1	no
XLOC_000464	XLOC_000464	CG11236	chr2L:6803010-6805792	S2	187HA	NOTEST	0.020989	0.298709	3.83103	0	1	1	no
XLOC_000465	XLOC_000465	CR44081	chr2L:6812639-6813110	S2	187HA	NOTEST	0	0	0	0	1	1	no
XLOC_000466	XLOC_000466	sens-2	chr2L:6822316-6838995	S2	187HA	NOTEST	0.00760535	0.0373979	2.29787	0	1	1	no
XLOC_000467	XLOC_000467	Rca1	chr2L:6852323-6853876	S2	187HA	OK	10.7802	12.2142	0.180181	0.407201	0.4748	0.640766	no
XLOC_000468	XLOC_000468	l(2)k09022	chr2L:6854169-6860864	S2	187HA	OK	27.1216	25.6045	-0.0830464	-0.267439	0.63765	0.771053	no
XLOC_000469	XLOC_000469	neuroligin	chr2L:6874899-6906658	S2	187HA	NOTEST	0.0311756	0.0872941	1.48546	0	1	1	no
XLOC_000470	XLOC_000470	mir-932	chr2L:6874899-6906658	S2	187HA	NOTEST	0	0	0	0	1	1	no
XLOC_000471	XLOC_000471	Rat1	chr2L:6908082-6914138	S2	187HA	OK	20.0058	17.8095	-0.167773	-0.410811	0.4822	0.647396	no
XLOC_000472	XLOC_000472	Hrb27C	chr2L:6920703-6932057	S2	187HA	OK	466.768	207.606	-1.16886	-3.30119	5e-05	0.000286933	yes
XLOC_000473	XLOC_000473	CG43232	chr2L:6932120-6942814	S2	187HA	NOTEST	0.128459	0.206288	0.683354	0	1	1	no
XLOC_000474	XLOC_000474	SA	chr2L:6950439-6956872	S2	187HA	OK	22.8474	18.7348	-0.286311	-0.838716	0.14085	0.26581	no
XLOC_000475	XLOC_000475	CG3430	chr2L:6957009-6960285	S2	187HA	OK	19.3569	12.3972	-0.64284	-1.43529	0.01305	0.0388951	no
XLOC_000476	XLOC_000476	CG10399	chr2L:6960425-6964074	S2	187HA	OK	4.04109	7.41458	0.87562	0.555516	0.2896	0.450144	no
XLOC_000477	XLOC_000477	Coprox	chr2L:6964420-6965812	S2	187HA	OK	65.8032	30.527	-1.10807	-3.20577	5e-05	0.000286933	yes
XLOC_000478	XLOC_000478	CG43321	chr2L:7012310-7012742	S2	187HA	NOTEST	0	0.103903	inf	0	1	1	no
XLOC_000479	XLOC_000479	CG43322	chr2L:7013395-7014737	S2	187HA	OK	0.830979	0.533737	-0.638684	-0.712315	0.2258	0.375795	no
XLOC_000480	XLOC_000480	Pcp	chr2L:7014860-7023940	S2	187HA	NOTEST	0.230221	0.255776	0.151859	0	1	1	no
XLOC_000481	XLOC_000481	CG3476	chr2L:7027593-7028959	S2	187HA	OK	25.7295	12.3247	-1.06187	-2.3922	5e-05	0.000286933	yes
XLOC_000482	XLOC_000482	CG11266,milt	chr2L:7032712-7056010	S2	187HA	OK	71.8032	53.5904	-0.422073	-1.25037	0.0317	0.081379	no
XLOC_000483	XLOC_000483	Mnn1	chr2L:7056300-7063586	S2	187HA	OK	12.3504	7.39016	-0.74088	-2.00342	0.0004	0.00189385	no
XLOC_000484	XLOC_000484	CG13779	chr2L:7063985-7065837	S2	187HA	OK	148.262	79.9263	-0.89141	-1.90475	0.00095	0.004069	no
XLOC_000485	XLOC_000485	CG11289	chr2L:7067982-7069546	S2	187HA	OK	0.688392	0.420607	-0.710756	-0.712962	0.21755	0.365849	no
XLOC_000486	XLOC_000486	CG4495	chr2L:7182235-7188068	S2	187HA	OK	17.1888	10.1638	-0.758023	-1.25015	0.0279	0.0731084	no
XLOC_000487	XLOC_000487	CG43799	chr2L:7223327-7249343	S2	187HA	OK	0.740705	0.485075	-0.610692	-0.12865	0.7391	0.843365	no
XLOC_000488	XLOC_000488	CG31909	chr2L:7255418-7277168	S2	187HA	NOTEST	0.0520531	0	#NAME?	0	1	1	no
XLOC_000489	XLOC_000489	wg	chr2L:7307160-7316265	S2	187HA	NOTEST	0.0163126	0.146962	3.17138	0	1	1	no
XLOC_000490	XLOC_000490	Wnt6	chr2L:7333713-7352542	S2	187HA	NOTEST	0	0.0958993	inf	0	1	1	no
XLOC_000491	XLOC_000491	Wnt10	chr2L:7364509-7377528	S2	187HA	NOTEST	0	0.0425113	inf	0	1	1	no
XLOC_000492	XLOC_000492	ninaC	chr2L:7377701-7384344	S2	187HA	NOTEST	0.0276142	0.0785844	1.50883	0	1	1	no
XLOC_000493	XLOC_000493	CG5155	chr2L:7388507-7390902	S2	187HA	NOTEST	0.0492352	0.168547	1.77539	0	1	1	no
XLOC_000494	XLOC_000494	CG5171	chr2L:7401334-7404526	S2	187HA	OK	0.336157	3.75963	3.48338	3.51589	5e-05	0.000286933	yes
XLOC_000495	XLOC_000495	CG5177	chr2L:7405226-7409809	S2	187HA	OK	1.70748	6.35604	1.89626	1.49845	0.02955	0.076863	no
XLOC_000496	XLOC_000496	CG15818	chr2L:7410908-7412229	S2	187HA	OK	0.226537	4.01165	4.14638	4.06904	5e-05	0.000286933	yes
XLOC_000497	XLOC_000497	chm	chr2L:7412416-7422736	S2	187HA	OK	14.3244	21.917	0.613577	1.7867	0.00225	0.00870203	no
XLOC_000498	XLOC_000498	CR43857,mir-275	chr2L:7423819-7425932	S2	187HA	OK	5.71849	5.29466	-0.111095	-0.17359	0.7395	0.843604	no
XLOC_000499	XLOC_000499	mir-305	chr2L:7425971-7426044	S2	187HA	NOTEST	0	0	0	0	1	1	no
XLOC_000500	XLOC_000500	CG5261	chr2L:7426865-7430329	S2	187HA	OK	104.67	80.5915	-0.377153	-1.20933	0.03625	0.0910262	no
XLOC_000501	XLOC_000501	CG5973	chr2L:7437491-7451167	S2	187HA	OK	13.6843	6.09151	-1.16765	-1.23004	0.03045	0.0787641	no
XLOC_000502	XLOC_000502	CG6055	chr2L:7466542-7472493	S2	187HA	OK	0.340237	1.00756	1.56625	1.50858	0.0138	0.040787	no
XLOC_000503	XLOC_000503	CG6441	chr2L:7472512-7496307	S2	187HA	OK	0.789067	1.35793	0.783188	0.250982	0.57205	0.720831	no
XLOC_000504	XLOC_000504	CR44082	chr2L:7497804-7578680	S2	187HA	NOTEST	0.0827627	0.0685691	-0.271422	0	1	1	no
XLOC_000505	XLOC_000505	Spn28B	chr2L:7581923-7583333	S2	187HA	NOTEST	0.527008	0.28262	-0.898964	0	1	1	no
XLOC_000506	XLOC_000506	Cyp4d21	chr2L:7605599-7607701	S2	187HA	NOTEST	0.375147	0.121887	-1.62191	0	1	1	no
XLOC_000507	XLOC_000507	CG6739	chr2L:7608388-7616533	S2	187HA	NOTEST	0.0958514	0.0683145	-0.488607	0	1	1	no
XLOC_000508	XLOC_000508	Myo28B1	chr2L:7642004-7692683	S2	187HA	OK	11.3335	7.11959	-0.670721	-1.3766	0.02485	0.0665953	no
XLOC_000509	XLOC_000509	CG43235	chr2L:7693029-7701601	S2	187HA	OK	1.02614	5.01012	2.28761	0.333018	0.1729	0.309715	no
XLOC_000510	XLOC_000510	Tep3	chr2L:7702806-7710697	S2	187HA	OK	0.115781	2.14048	4.20846	5.35842	5e-05	0.000286933	yes
XLOC_000511	XLOC_000511	Ntl	chr2L:7711019-7714032	S2	187HA	NOTEST	0.0145345	0	#NAME?	0	1	1	no
XLOC_000512	XLOC_000512	CG7211	chr2L:7747342-7747874	S2	187HA	NOTEST	0	0	0	0	1	1	no
XLOC_000513	XLOC_000513	CG7196	chr2L:7754190-7765716	S2	187HA	NOTEST	0	0.147933	inf	0	1	1	no
XLOC_000514	XLOC_000514	CG14538	chr2L:7754190-7765716	S2	187HA	NOTEST	0	0	0	0	1	1	no
XLOC_000515	XLOC_000515	CG7191	chr2L:7767648-7775033	S2	187HA	NOTEST	0.0270982	0.349842	3.69044	0	1	1	no
XLOC_000516	XLOC_000516	Uro	chr2L:7780084-7781415	S2	187HA	NOTEST	0.03349	0.093727	1.48473	0	1	1	no
XLOC_000517	XLOC_000517	CG7164	chr2L:7781502-7782627	S2	187HA	NOTEST	0.0241382	0.0462153	0.937051	0	1	1	no
XLOC_000518	XLOC_000518	CG7154	chr2L:7782856-7786063	S2	187HA	OK	22.5819	22.2768	-0.0196225	-0.059286	0.9176	0.953921	no
XLOC_000519	XLOC_000519	r2d2	chr2L:7800166-7802008	S2	187HA	OK	31.6832	30.1408	-0.0719974	-0.195679	0.72685	0.834769	no
XLOC_000520	XLOC_000520	LanB1	chr2L:7811439-7820771	S2	187HA	OK	269.733	508.965	0.916036	2.49707	5e-05	0.000286933	yes
XLOC_000521	XLOC_000521	CG7115	chr2L:7821150-7827246	S2	187HA	OK	16.8283	26.508	0.655539	0.327257	0.61205	0.751576	no
XLOC_000522	XLOC_000522	mts	chr2L:7827742-7832745	S2	187HA	OK	200.624	215.917	0.105978	0.348116	0.53625	0.692539	no
XLOC_000523	XLOC_000523	CG14537	chr2L:7840480-7841262	S2	187HA	NOTEST	0	0	0	0	1	1	no
XLOC_000524	XLOC_000524	lectin-28C	chr2L:7857076-7860838	S2	187HA	OK	591.062	30.7546	-4.26443	-11.3312	5e-05	0.000286933	yes
XLOC_000525	XLOC_000525	CG34132	chr2L:7883468-7887489	S2	187HA	OK	44.7034	45.8785	0.0374365	0.0569906	0.92025	0.955337	no
XLOC_000526	XLOC_000526	CG7231	chr2L:7891309-7986785	S2	187HA	OK	2.92308	13.9387	2.25354	1.60128	0.0165	0.0473746	no
XLOC_000527	XLOC_000527	CG7224	chr2L:7998933-8004313	S2	187HA	OK	31.9682	99.2245	1.63406	2.89991	5e-05	0.000286933	yes
XLOC_000528	XLOC_000528	Tg	chr2L:8011404-8026898	S2	187HA	OK	2.58392	7.00523	1.43887	2.81205	5e-05	0.000286933	yes
XLOC_000529	XLOC_000529	baf	chr2L:8026913-8040826	S2	187HA	OK	355.194	278.242	-0.35227	-0.578421	0.3162	0.480504	no
XLOC_000530	XLOC_000530	Cka	chr2L:8026913-8040826	S2	187HA	OK	68.8379	49.7849	-0.467493	-1.17221	0.0469	0.111744	no
XLOC_000531	XLOC_000531	CG7429	chr2L:8041105-8041879	S2	187HA	OK	4.68274	2.79925	-0.742312	-0.960314	0.10185	0.207906	no
XLOC_000532	XLOC_000532	CG7466	chr2L:8043470-8071624	S2	187HA	OK	8.37424	7.48173	-0.162585	-0.099343	0.86295	0.920473	no
XLOC_000533	XLOC_000533	Trf	chr2L:8072894-8073948	S2	187HA	OK	27.8173	45.5657	0.711966	1.80368	0.00225	0.00870203	no
XLOC_000534	XLOC_000534	Bsg	chr2L:8083419-8116531	S2	187HA	OK	354.348	345.727	-0.0355326	-0.109253	0.84515	0.909268	no
XLOC_000535	XLOC_000535	CG8673	chr2L:8124328-8126876	S2	187HA	OK	0.410802	1.7077	2.05554	0.870526	0.1632	0.297396	no
XLOC_000536	XLOC_000536	CG8668	chr2L:8127023-8133989	S2	187HA	OK	45.7503	83.1292	0.861575	2.80325	5e-05	0.000286933	yes
XLOC_000537	XLOC_000537	CG43394	chr2L:8134246-8159575	S2	187HA	OK	2.02312	0.690795	-1.55025	-0.536308	0.24085	0.394682	no
XLOC_000538	XLOC_000538	CG31606	chr2L:8134246-8159575	S2	187HA	NOTEST	0.0841773	0.0527805	-0.673426	0	1	1	no
XLOC_000539	XLOC_000539	Rbsn-5	chr2L:8159831-8162418	S2	187HA	OK	48.613	15.8685	-1.61518	-3.83452	5e-05	0.000286933	yes
XLOC_000540	XLOC_000540	Piezo	chr2L:8163072-8190137	S2	187HA	OK	137.854	128.023	-0.106738	-0.31231	0.58745	0.731955	no
XLOC_000541	XLOC_000541	CR44116	chr2L:8190296-8196918	S2	187HA	OK	14.4272	11.5309	-0.323288	-0.469948	0.4224	0.590539	no
XLOC_000542	XLOC_000542	CG8460	chr2L:8197192-8198813	S2	187HA	OK	31.5662	48.9335	0.632443	1.75292	0.00195	0.00768964	no
XLOC_000543	XLOC_000543	CG8455	chr2L:8198881-8205298	S2	187HA	OK	22.9034	21.1988	-0.111575	-0.154026	0.79145	0.877197	no
XLOC_000544	XLOC_000544	CR44119	chr2L:8198881-8205298	S2	187HA	OK	16.5313	13.2422	-0.320052	-0.495415	0.3793	0.547809	no
XLOC_000545	XLOC_000545	CG8419	chr2L:8206170-8211122	S2	187HA	OK	2.35899	0.924165	-1.35195	-0.518836	0.5448	0.698686	no
XLOC_000546	XLOC_000546	Ssb-c31a	chr2L:8211346-8211938	S2	187HA	OK	233.748	244.417	0.0643904	0.202777	0.71905	0.829255	no
XLOC_000547	XLOC_000547	CG8353,CG8360	chr2L:8212958-8215239	S2	187HA	OK	32.2372	37.8044	0.229828	0.478352	0.402	0.571087	no
XLOC_000548	XLOC_000548	CG8349	chr2L:8215914-8218017	S2	187HA	OK	1.98906	1.5219	-0.386216	-0.155268	0.7891	0.875582	no
XLOC_000549	XLOC_000549	CR43262	chr2L:8242054-8242435	S2	187HA	OK	0	4.59474	inf	nan	5e-05	0.000286933	yes
XLOC_000550	XLOC_000550	CG14277	chr2L:8242631-8244003	S2	187HA	OK	0.0926033	1.16392	3.65179	1.85932	0.0294	0.0765403	no
XLOC_000551	XLOC_000551	CR43752	chr2L:8258754-8301079	S2	187HA	NOTEST	0	0	0	0	1	1	no
XLOC_000552	XLOC_000552	Scgalpha	chr2L:8303428-8305376	S2	187HA	OK	2.60494	4.85332	0.897723	1.47038	0.01215	0.0367323	no
XLOC_000553	XLOC_000553	CG7840	chr2L:8305585-8308192	S2	187HA	OK	54.9763	47.8806	-0.199367	-0.22682	0.6904	0.808757	no
XLOC_000554	XLOC_000554	CG7818	chr2L:8308426-8311195	S2	187HA	OK	38.565	28.1077	-0.456328	-1.11721	0.0554	0.127898	no
XLOC_000555	XLOC_000555	CG7806	chr2L:8311398-8319908	S2	187HA	OK	37.9306	51.1499	0.431371	1.2492	0.03	0.0778276	no
XLOC_000556	XLOC_000556	CG7787	chr2L:8320327-8325262	S2	187HA	OK	64.6218	38.6748	-0.740627	-1.97395	0.00055	0.00251262	no
XLOC_000557	XLOC_000557	CG14275	chr2L:8327455-8332911	S2	187HA	OK	0.413059	0.882808	1.09575	0.917322	0.08425	0.179429	no
XLOC_000558	XLOC_000558	CG14274	chr2L:8338286-8342056	S2	187HA	OK	0.0493598	5.29096	6.74405	4.78126	0.07725	0.167669	no
XLOC_000559	XLOC_000559	CG14273	chr2L:8342694-8344378	S2	187HA	OK	284.341	143.452	-0.987055	-3.18355	5e-05	0.000286933	yes
XLOC_000560	XLOC_000560	CG7778	chr2L:8346619-8350197	S2	187HA	OK	41.1423	83.201	1.01598	2.99187	5e-05	0.000286933	yes
XLOC_000561	XLOC_000561	Mur29B	chr2L:8352186-8355172	S2	187HA	OK	0.331551	0.7357	1.14989	1.23395	0.0298	0.0774223	no
XLOC_000562	XLOC_000562	CSN8	chr2L:8364831-8365663	S2	187HA	OK	37.8749	39.9081	0.075439	0.176554	0.75745	0.854497	no
XLOC_000563	XLOC_000563	Pp2A-29B	chr2L:8366008-8370082	S2	187HA	OK	296.692	217.652	-0.446944	-1.45836	0.0115	0.0350305	no
XLOC_000564	XLOC_000564	CG17292	chr2L:8370512-8374250	S2	187HA	OK	81.738	81.3655	-0.00658978	-0.0205898	0.96915	0.981798	no
XLOC_000565	XLOC_000565	Wdr82	chr2L:8374460-8376797	S2	187HA	OK	52.1144	51.1051	-0.0282147	-0.0696652	0.9041	0.945783	no
XLOC_000566	XLOC_000566	CG17294	chr2L:8377034-8378206	S2	187HA	OK	20.7491	17.1258	-0.276876	-0.61348	0.28265	0.441669	no
XLOC_000567	XLOC_000567	Rcd4	chr2L:8382860-8384137	S2	187HA	OK	34.7474	26.0548	-0.415354	-0.497117	0.40075	0.569768	no
XLOC_000568	XLOC_000568	CG13384	chr2L:8384454-8389331	S2	187HA	OK	298.626	130.287	-1.19665	-3.68938	5e-05	0.000286933	yes
XLOC_000569	XLOC_000569	snRNA:U6atac:29B	chr2L:8389723-8389820	S2	187HA	OK	386.349	0	#NAME?	nan	0.005	0.0172832	no
XLOC_000570	XLOC_000570	CG13385	chr2L:8396712-8397886	S2	187HA	NOTEST	0.0353407	0.251521	2.83128	0	1	1	no
XLOC_000571	XLOC_000571	CG13386	chr2L:8399043-8399972	S2	187HA	OK	13.6736	6.15148	-1.15238	-1.97395	0.0012	0.00500651	no
XLOC_000572	XLOC_000572	CG31898	chr2L:8400456-8403280	S2	187HA	OK	9.73596	7.62538	-0.352514	-0.523678	0.36195	0.529302	no
XLOC_000573	XLOC_000573	emb	chr2L:8403574-8408853	S2	187HA	OK	93.5449	75.6988	-0.305388	-1.01115	0.07955	0.171567	no
XLOC_000574	XLOC_000574	Akap200	chr2L:8415689-8430984	S2	187HA	OK	326.683	801.49	1.29479	3.62659	5e-05	0.000286933	yes
XLOC_000575	XLOC_000575	Chrac-14,mus201	chr2L:8437410-8442352	S2	187HA	OK	57.0086	43.9372	-0.375737	-0.687073	0.2372	0.390945	no
XLOC_000576	XLOC_000576	CG31897	chr2L:8442446-8445660	S2	187HA	OK	0.879229	1.28221	0.544325	0.81195	0.1681	0.303699	no
XLOC_000577	XLOC_000577	fu2	chr2L:8464487-8466693	S2	187HA	OK	12.0837	12.2164	0.015756	0.0386357	0.94645	0.969283	no
XLOC_000578	XLOC_000578	d	chr2L:8466829-8488671	S2	187HA	NOTEST	0.115446	0.319336	1.46785	0	1	1	no
XLOC_000579	XLOC_000579	CheA29a	chr2L:8466829-8488671	S2	187HA	NOTEST	0.140077	0.144309	0.0429346	0	1	1	no
XLOC_000580	XLOC_000580	CG43796	chr2L:8466829-8488671	S2	187HA	NOTEST	0.045112	0	#NAME?	0	1	1	no
XLOC_000581	XLOC_000581	unsRNA:d-a	chr2L:8466829-8488671	S2	187HA	NOTEST	0.558537	0	#NAME?	0	1	1	no
XLOC_000582	XLOC_000582	CG13088	chr2L:8488980-8490546	S2	187HA	OK	6.80702	3.53398	-0.945728	-1.62323	0.0061	0.0205243	no
XLOC_000583	XLOC_000583	CG43400	chr2L:8490738-8491360	S2	187HA	NOTEST	0	0	0	0	1	1	no
XLOC_000584	XLOC_000584	CG13089	chr2L:8515095-8517380	S2	187HA	OK	97.5663	95.7588	-0.0269772	-0.0793454	0.8941	0.939878	no
XLOC_000585	XLOC_000585	CG13090	chr2L:8517410-8519176	S2	187HA	OK	50.7115	37.7038	-0.427603	-1.2645	0.02625	0.0695885	no
XLOC_000586	XLOC_000586	CG13091	chr2L:8519689-8521809	S2	187HA	NOTEST	0.208002	0.298626	0.521745	0	1	1	no
XLOC_000587	XLOC_000587	Acer	chr2L:8521932-8528505	S2	187HA	OK	2.67764	5.53839	1.0485	0.924854	0.13875	0.26295	no
XLOC_000588	XLOC_000588	CG17834	chr2L:8529140-8541439	S2	187HA	OK	60.7505	30.538	-0.992289	-2.65434	5e-05	0.000286933	yes
XLOC_000589	XLOC_000589	Sema-1a	chr2L:8542146-8671917	S2	187HA	OK	1.35767	1.3456	-0.0128798	-0.00768136	0.97565	0.985787	no
XLOC_000590	XLOC_000590	Glt	chr2L:8672697-8679812	S2	187HA	OK	10.4403	135.442	3.69744	10.0984	5e-05	0.000286933	yes
XLOC_000591	XLOC_000591	Trs23	chr2L:8686230-8687052	S2	187HA	OK	39.4824	28.0472	-0.493353	-1.18602	0.0337	0.0856437	no
XLOC_000592	XLOC_000592	CG9314	chr2L:8687225-8709611	S2	187HA	OK	0.194606	2.02628	3.38021	0.689142	0.0964	0.199263	no
XLOC_000593	XLOC_000593	CG12438	chr2L:8752304-8753209	S2	187HA	NOTEST	0	0	0	0	1	1	no
XLOC_000594	XLOC_000594	CG42712	chr2L:8809399-8810032	S2	187HA	NOTEST	0	0	0	0	1	1	no
XLOC_000595	XLOC_000595	SoxN	chr2L:8825624-8829670	S2	187HA	OK	0.0287708	1.16373	5.338	3.76437	0.00505	0.0174017	no
XLOC_000596	XLOC_000596	CG32986	chr2L:8862775-8863743	S2	187HA	NOTEST	0	0.207593	inf	0	1	1	no
XLOC_000597	XLOC_000597	CG32987	chr2L:8863810-8864847	S2	187HA	NOTEST	0	0.239497	inf	0	1	1	no
XLOC_000598	XLOC_000598	CG32988	chr2L:8864863-8865692	S2	187HA	NOTEST	0	0.175964	inf	0	1	1	no
XLOC_000599	XLOC_000599	CG32983	chr2L:8865849-8866659	S2	187HA	NOTEST	0	0	0	0	1	1	no
XLOC_000600	XLOC_000600	CG9483	chr2L:8866766-8867686	S2	187HA	NOTEST	0	0.139493	inf	0	1	1	no
XLOC_000601	XLOC_000601	CG42713	chr2L:8891488-8892177	S2	187HA	NOTEST	0	0.0600988	inf	0	1	1	no
XLOC_000602	XLOC_000602	CG34398	chr2L:8898803-8933382	S2	187HA	NOTEST	0.0651222	0.193445	1.5707	0	1	1	no
XLOC_000603	XLOC_000603	Tsp29Fa	chr2L:8933963-8936096	S2	187HA	NOTEST	0.579355	0.349908	-0.72747	0	1	1	no
XLOC_000604	XLOC_000604	Tsp29Fb	chr2L:8937389-8939746	S2	187HA	NOTEST	0.292243	0.317382	0.119053	0	1	1	no
XLOC_000605	XLOC_000605	CG32985	chr2L:8962532-8964620	S2	187HA	OK	0.686928	8.82318	3.68307	5.41887	5e-05	0.000286933	yes
XLOC_000606	XLOC_000606	CG32984	chr2L:8964981-8967035	S2	187HA	OK	1.36651	17.1326	3.64818	6.07036	5e-05	0.000286933	yes
XLOC_000607	XLOC_000607	CG18088	chr2L:8967534-8975428	S2	187HA	OK	4.53852	156.927	5.11173	10.5216	5e-05	0.000286933	yes
XLOC_000608	XLOC_000608	CG18662	chr2L:8977833-8984872	S2	187HA	NOTEST	0.190716	0.250767	0.394926	0	1	1	no
XLOC_000609	XLOC_000609	CG9555	chr2L:8991966-8993632	S2	187HA	OK	3.96891	4.91365	0.308054	0.462348	0.41595	0.585081	no
XLOC_000610	XLOC_000610	CG17906	chr2L:8993817-8997379	S2	187HA	NOTEST	0.52338	0.618073	0.239919	0	1	1	no
XLOC_000611	XLOC_000611	CG18661,Try29F	chr2L:8997604-8999468	S2	187HA	OK	7.41517	4.74912	-0.642818	-0.975503	0.0835	0.178476	no
XLOC_000612	XLOC_000612	CG9568	chr2L:9010585-9011358	S2	187HA	OK	0.759237	0.330542	-1.19972	-0.814839	0.0951	0.197278	no
XLOC_000613	XLOC_000613	CG13102	chr2L:9012192-9014149	S2	187HA	NOTEST	0.591874	0	#NAME?	0	1	1	no
XLOC_000614	XLOC_000614	CG12439	chr2L:9077120-9077988	S2	187HA	NOTEST	0	0	0	0	1	1	no
XLOC_000615	XLOC_000615	Toll-4	chr2L:9084106-9089440	S2	187HA	NOTEST	0.262323	0.0331026	-2.98633	0	1	1	no
XLOC_000616	XLOC_000616	CG31609	chr2L:9097626-9098176	S2	187HA	NOTEST	0.138992	0	#NAME?	0	1	1	no
XLOC_000617	XLOC_000617	Or30a	chr2L:9111813-9113285	S2	187HA	NOTEST	0	0	0	0	1	1	no
XLOC_000618	XLOC_000618	CG32982	chr2L:9125735-9163721	S2	187HA	OK	27.3334	20.2301	-0.434159	-1.24466	0.03325	0.084719	no
XLOC_000619	XLOC_000619	CG13108	chr2L:9164234-9166514	S2	187HA	NOTEST	0.244887	0.223911	-0.129186	0	1	1	no
XLOC_000620	XLOC_000620	tai	chr2L:9166777-9251042	S2	187HA	OK	43.1129	27.7341	-0.636461	-2.0827	0.0002	0.00102241	no
XLOC_000621	XLOC_000621	CG43733,Ggamma30A	chr2L:9256562-9302494	S2	187HA	NOTEST	0.494482	0.257769	-0.939837	0	1	1	no
XLOC_000622	XLOC_000622	CG17005	chr2L:9327743-9330332	S2	187HA	NOTEST	0.0112462	0	#NAME?	0	1	1	no
XLOC_000623	XLOC_000623	Cks30A	chr2L:9330762-9331981	S2	187HA	OK	53.6582	45.5561	-0.236155	-0.664613	0.25075	0.405498	no
XLOC_000624	XLOC_000624	Eaat1	chr2L:9333566-9341925	S2	187HA	OK	5.29403	0.716642	-2.88504	-4.42545	5e-05	0.000286933	yes
XLOC_000625	XLOC_000625	CG3748	chr2L:9342831-9344777	S2	187HA	NOTEST	0.0287859	0.0124023	-1.21476	0	1	1	no
XLOC_000626	XLOC_000626	CG43350	chr2L:9349545-9349963	S2	187HA	NOTEST	0	0	0	0	1	1	no
XLOC_000627	XLOC_000627	CG13110	chr2L:9350469-9350996	S2	187HA	NOTEST	0	0	0	0	1	1	no
XLOC_000628	XLOC_000628	CG43404	chr2L:9364296-9364991	S2	187HA	NOTEST	0	0	0	0	1	1	no
XLOC_000629	XLOC_000629	CG34181	chr2L:9367639-9368434	S2	187HA	NOTEST	0.0425363	0	#NAME?	0	1	1	no
XLOC_000630	XLOC_000630	CR43865	chr2L:9370308-9415156	S2	187HA	NOTEST	0.06436	0	#NAME?	0	1	1	no
XLOC_000631	XLOC_000631	Aldh	chr2L:9370308-9415156	S2	187HA	OK	388.919	212.498	-0.872019	-2.75652	5e-05	0.000286933	yes
XLOC_000632	XLOC_000632	Mco1	chr2L:9416592-9426342	S2	187HA	NOTEST	0.0327211	0.0141167	-1.21282	0	1	1	no
XLOC_000633	XLOC_000633	Fbp2	chr2L:9426859-9427835	S2	187HA	NOTEST	0.320354	0.0994943	-1.68698	0	1	1	no
XLOC_000634	XLOC_000634	CG42847	chr2L:9427911-9428740	S2	187HA	NOTEST	0.12777	0.206905	0.695413	0	1	1	no
XLOC_000635	XLOC_000635	scat	chr2L:9431404-9435341	S2	187HA	OK	21.1054	21.1692	0.00435845	0.0133777	0.9808	0.987945	no
XLOC_000636	XLOC_000636	CG3769,RpS28-like	chr2L:9435398-9437227	S2	187HA	NOTEST	0.114273	0.0715236	-0.675989	0	1	1	no
XLOC_000637	XLOC_000637	numb	chr2L:9437468-9464184	S2	187HA	OK	4.45168	9.34309	1.06955	2.4551	5e-05	0.000286933	yes
XLOC_000638	XLOC_000638	CR43769	chr2L:9470325-9470861	S2	187HA	NOTEST	0	0	0	0	1	1	no
XLOC_000639	XLOC_000639	CG33298	chr2L:9495473-9520696	S2	187HA	OK	39.9433	40.8293	0.0316483	0.103951	0.8614	0.91969	no
XLOC_000640	XLOC_000640	Oatp30B	chr2L:9521209-9540060	S2	187HA	OK	1.46642	18.9739	3.69365	7.87838	5e-05	0.000286933	yes
XLOC_000641	XLOC_000641	CG31883	chr2L:9521209-9540060	S2	187HA	NOTEST	0.035984	0.128119	1.83206	0	1	1	no
XLOC_000642	XLOC_000642	CG17855	chr2L:9540522-9542480	S2	187HA	NOTEST	0.0645653	0.519792	3.0091	0	1	1	no
XLOC_000643	XLOC_000643	Cpr30B	chr2L:9542877-9543658	S2	187HA	NOTEST	0	0.0361428	inf	0	1	1	no
XLOC_000644	XLOC_000644	CG13113	chr2L:9544170-9544875	S2	187HA	NOTEST	0	0	0	0	1	1	no
XLOC_000645	XLOC_000645	CG13114	chr2L:9545810-9547424	S2	187HA	NOTEST	0	0	0	0	1	1	no
XLOC_000646	XLOC_000646	CG3838	chr2L:9568889-9576769	S2	187HA	OK	10.7688	9.81119	-0.134353	-0.114822	0.8444	0.908898	no
XLOC_000647	XLOC_000647	CG3841	chr2L:9589475-9591783	S2	187HA	NOTEST	0	0	0	0	1	1	no
XLOC_000648	XLOC_000648	gcm2	chr2L:9608561-9612706	S2	187HA	NOTEST	0.0649636	0.427815	2.71928	0	1	1	no
XLOC_000649	XLOC_000649	Trx-2	chr2L:9613165-9616404	S2	187HA	OK	597.755	661.78	0.146797	0.474193	0.4006	0.569646	no
XLOC_000650	XLOC_000650	GlcAT-S	chr2L:9616468-9623109	S2	187HA	OK	17.2347	21.4037	0.312545	0.791262	0.17215	0.308809	no
XLOC_000651	XLOC_000651	CG15828	chr2L:9634178-9656026	S2	187HA	OK	0.0961398	14.3031	7.21698	11.6984	5e-05	0.000286933	yes
XLOC_000652	XLOC_000652	CG33299	chr2L:9656599-9657424	S2	187HA	NOTEST	0	0.317004	inf	0	1	1	no
XLOC_000653	XLOC_000653	hoip	chr2L:9699790-9700459	S2	187HA	OK	311.949	294.202	-0.0844996	-0.267962	0.64315	0.775297	no
XLOC_000654	XLOC_000654	pelo	chr2L:9700809-9708883	S2	187HA	OK	43.9933	22.9465	-0.939009	-1.86234	0.0027	0.0101067	no
XLOC_000655	XLOC_000655	CG13116	chr2L:9711511-9746495	S2	187HA	OK	2.32025	1.38318	-0.746295	-0.258448	0.74715	0.848067	no
XLOC_000656	XLOC_000656	CG13117	chr2L:9711511-9746495	S2	187HA	OK	149.292	94.2575	-0.663456	-2.00181	0.0007	0.0030956	no
XLOC_000657	XLOC_000657	zf30C	chr2L:9758341-9762375	S2	187HA	OK	43.834	46.2342	0.0769074	0.246451	0.66295	0.790733	no
XLOC_000658	XLOC_000658	und	chr2L:9763344-9765338	S2	187HA	OK	102.786	175	0.767703	2.51268	5e-05	0.000286933	yes
XLOC_000659	XLOC_000659	CG4017	chr2L:9765356-9770996	S2	187HA	NOTEST	0.0874424	0.129865	0.570609	0	1	1	no
XLOC_000660	XLOC_000660	CG17633	chr2L:9765356-9770996	S2	187HA	NOTEST	0	0.111033	inf	0	1	1	no
XLOC_000661	XLOC_000661	IP3K1	chr2L:9782383-9788499	S2	187HA	OK	212.319	238.045	0.165002	0.541579	0.3496	0.517672	no
XLOC_000662	XLOC_000662	CG4036	chr2L:9790881-9791958	S2	187HA	OK	37.9095	25.721	-0.559614	-1.41224	0.01605	0.0463533	no
XLOC_000663	XLOC_000663	CR43766	chr2L:9793423-9886250	S2	187HA	NOTEST	0	0	0	0	1	1	no
XLOC_000664	XLOC_000664	FKBP59	chr2L:9888097-9890772	S2	187HA	OK	162.04	161.072	-0.00864755	-0.0281693	0.9614	0.97809	no
XLOC_000665	XLOC_000665	CG4537	chr2L:9890884-9893433	S2	187HA	OK	8.32548	10.1293	0.282935	0.153404	0.7945	0.879036	no
XLOC_000666	XLOC_000666	Bka	chr2L:9895280-9896104	S2	187HA	OK	22.1383	25.425	0.199704	0.443231	0.4332	0.600938	no
XLOC_000667	XLOC_000667	Srp54	chr2L:9912910-9915044	S2	187HA	OK	45.1584	57.2298	0.341772	1.07046	0.0631	0.142369	no
XLOC_000668	XLOC_000668	yip2	chr2L:9915252-9917220	S2	187HA	OK	138.219	132.762	-0.0581102	-0.188567	0.7425	0.844848	no
XLOC_000669	XLOC_000669	CG4594,CG4598	chr2L:9918617-9921459	S2	187HA	OK	100.436	72.963	-0.461037	-1.35829	0.0179	0.0507846	no
XLOC_000670	XLOC_000670	CG4592	chr2L:9921632-9924865	S2	187HA	OK	10.4977	8.70991	-0.269349	-0.481596	0.40145	0.570672	no
XLOC_000671	XLOC_000671	CG42366	chr2L:9925160-9930378	S2	187HA	OK	1.45263	0.20266	-2.84153	-3.3284	5e-05	0.000286933	yes
XLOC_000672	XLOC_000672	CG42367	chr2L:9930579-9931131	S2	187HA	NOTEST	0.209661	0.074138	-1.49978	0	1	1	no
XLOC_000673	XLOC_000673	CG4619	chr2L:9938862-9947407	S2	187HA	OK	28.3903	15.7802	-0.847282	-1.93266	0.00105	0.00444993	no
XLOC_000674	XLOC_000674	CG4709	chr2L:9954448-9957019	S2	187HA	OK	10.6863	10.5461	-0.0190473	-0.0372644	0.95045	0.971417	no
XLOC_000675	XLOC_000675	CG4658	chr2L:9957286-9963767	S2	187HA	OK	32.0455	35.6544	0.153956	0.26523	0.64255	0.774921	no
XLOC_000676	XLOC_000676	CR43683	chr2L:9957286-9963767	S2	187HA	OK	38.0604	40.667	0.0955656	0.116662	0.83955	0.905666	no
XLOC_000677	XLOC_000677	RpL13	chr2L:9964146-9968619	S2	187HA	OK	1670.28	2472.19	0.565703	1.63946	0.00495	0.0171237	no
XLOC_000678	XLOC_000678	bib	chr2L:9983670-9995538	S2	187HA	OK	1.64773	0.569475	-1.53277	-2.22229	0.0004	0.00189385	no
XLOC_000679	XLOC_000679	CG4747	chr2L:10003824-10008889	S2	187HA	OK	116.954	97.5019	-0.262441	-0.869469	0.1255	0.243916	no
XLOC_000680	XLOC_000680	Trp1	chr2L:10009385-10013170	S2	187HA	OK	221.223	215.551	-0.0374749	-0.121261	0.83305	0.901896	no
XLOC_000681	XLOC_000681	CG13127	chr2L:10026739-10029299	S2	187HA	NOTEST	0	0.0274129	inf	0	1	1	no
XLOC_000682	XLOC_000682	obst-B	chr2L:10032693-10038954	S2	187HA	NOTEST	0.0161438	0.451809	4.80666	0	1	1	no
XLOC_000683	XLOC_000683	CG33301	chr2L:10049481-10050956	S2	187HA	NOTEST	0	0.138505	inf	0	1	1	no
XLOC_000684	XLOC_000684	Cpr31A	chr2L:10054214-10055935	S2	187HA	OK	0.286945	1.40391	2.29061	2.25319	0.00225	0.00870203	no
XLOC_000685	XLOC_000685	Pen	chr2L:10056905-10060095	S2	187HA	OK	138.063	76.8251	-0.845673	-2.77436	5e-05	0.000286933	yes
XLOC_000686	XLOC_000686	Spn31A	chr2L:10060870-10063925	S2	187HA	OK	6.89101	9.23618	0.422581	0.808567	0.1648	0.299326	no
XLOC_000687	XLOC_000687	CG34109	chr2L:10064120-10180256	S2	187HA	NOTEST	0.0170661	0.00740027	-1.20548	0	1	1	no
XLOC_000688	XLOC_000688	CG4839	chr2L:10064120-10180256	S2	187HA	NOTEST	0.0910641	0.042118	-1.11245	0	1	1	no
XLOC_000689	XLOC_000689	CG13137	chr2L:10064120-10180256	S2	187HA	NOTEST	0	0.0226677	inf	0	1	1	no
XLOC_000690	XLOC_000690	RpL7	chr2L:10201100-10202145	S2	187HA	OK	3627.46	6215.71	0.77696	1.95775	0.0008	0.00349763	no
XLOC_000691	XLOC_000691	CG4901	chr2L:10211182-10213721	S2	187HA	OK	25.6633	31.0207	0.273523	0.806297	0.1619	0.295514	no
XLOC_000692	XLOC_000692	Pros35	chr2L:10221352-10222503	S2	187HA	OK	235.824	231.513	-0.0266141	-0.0867685	0.88335	0.933234	no
XLOC_000693	XLOC_000693	CG4908	chr2L:10222657-10224442	S2	187HA	OK	16.8491	19.9907	0.246659	0.604341	0.2918	0.452768	no
XLOC_000694	XLOC_000694	eEF1delta	chr2L:10232492-10234450	S2	187HA	OK	326.042	304.539	-0.0984327	-0.321606	0.5768	0.724192	no
XLOC_000695	XLOC_000695	me31B	chr2L:10239340-10242172	S2	187HA	OK	104.798	100.493	-0.0605141	-0.196872	0.73065	0.837069	no
XLOC_000696	XLOC_000696	CG31717	chr2L:10250736-10251714	S2	187HA	OK	154.857	212.047	0.453446	1.42863	0.01235	0.0372351	no
XLOC_000697	XLOC_000697	Ror	chr2L:10251842-10255891	S2	187HA	OK	3.01423	5.35545	0.829219	0.757916	0.1906	0.33149	no
XLOC_000698	XLOC_000698	CG18619	chr2L:10264124-10265229	S2	187HA	OK	130.811	108.172	-0.274156	-0.81048	0.1621	0.295635	no
XLOC_000699	XLOC_000699	Mob3	chr2L:10265335-10266570	S2	187HA	OK	38.0312	46.8597	0.301161	0.763723	0.1814	0.320145	no
XLOC_000700	XLOC_000700	CG4953	chr2L:10266702-10268748	S2	187HA	OK	9.10873	8.75709	-0.0567984	-0.122013	0.8272	0.899134	no
XLOC_000701	XLOC_000701	CG4957	chr2L:10268871-10269904	S2	187HA	OK	22.2694	21.1984	-0.0711099	-0.157502	0.78735	0.875067	no
XLOC_000702	XLOC_000702	Mulk	chr2L:10270050-10278811	S2	187HA	OK	15.5383	16.677	0.102036	0.116437	0.83685	0.904736	no
XLOC_000703	XLOC_000703	CG4968	chr2L:10306921-10308045	S2	187HA	OK	43.1622	55.511	0.363004	1.01013	0.0794	0.17141	no
XLOC_000704	XLOC_000704	CG4972	chr2L:10314791-10324990	S2	187HA	OK	81.374	85.8253	0.0768366	0.153767	0.75	0.849558	no
XLOC_000705	XLOC_000705	CG4995	chr2L:10314791-10324990	S2	187HA	OK	1.20763	0.338767	-1.83381	-0.348047	0.2006	0.345151	no
XLOC_000706	XLOC_000706	CG5037	chr2L:10331470-10333129	S2	187HA	OK	73.504	73.1778	-0.00641738	-0.0199492	0.9717	0.983009	no
XLOC_000707	XLOC_000707	GATAd	chr2L:10333733-10339185	S2	187HA	OK	22.0393	29.1367	0.40276	1.24207	0.0314	0.0807494	no
XLOC_000708	XLOC_000708	SamDC	chr2L:10339456-10341503	S2	187HA	OK	53.8058	58.5122	0.120975	0.350864	0.53735	0.693251	no
XLOC_000709	XLOC_000709	CG31715	chr2L:10341615-10342523	S2	187HA	OK	98.9143	92.962	-0.0895378	-0.249739	0.66405	0.791618	no
XLOC_000710	XLOC_000710	Sps2	chr2L:10342593-10344223	S2	187HA	OK	35.5525	27.032	-0.395284	-1.04155	0.071	0.156678	no
XLOC_000711	XLOC_000711	CG5022	chr2L:10344441-10347706	S2	187HA	OK	0.936373	1.47221	0.652828	0.890677	0.1222	0.239025	no
XLOC_000712	XLOC_000712	CG5045	chr2L:10356794-10358078	S2	187HA	OK	59.508	53.1025	-0.164306	-0.466085	0.4063	0.575256	no
XLOC_000713	XLOC_000713	pim	chr2L:10362988-10364092	S2	187HA	OK	23.773	22.4653	-0.0816291	-0.18345	0.75495	0.852712	no
XLOC_000714	XLOC_000714	lft	chr2L:10364470-10366410	S2	187HA	OK	0.846422	0.0584741	-3.85551	-1.75842	0.1974	0.340971	no
XLOC_000715	XLOC_000715	CG5056	chr2L:10366691-10367946	S2	187HA	OK	33.8543	27.6818	-0.2904	-0.776226	0.178	0.316061	no
XLOC_000716	XLOC_000716	dpr19	chr2L:10376167-10379907	S2	187HA	OK	1.77167	1.58083	-0.164424	-0.235373	0.6804	0.801771	no
XLOC_000717	XLOC_000717	CG5096,gny	chr2L:10380102-10384723	S2	187HA	OK	51.6068	67.5699	0.38882	1.15143	0.048	0.113783	no
XLOC_000718	XLOC_000718	mRpS7	chr2L:10386661-10387652	S2	187HA	OK	96.1048	53.2614	-0.851519	-2.43004	5e-05	0.000286933	yes
XLOC_000719	XLOC_000719	da	chr2L:10388104-10393228	S2	187HA	OK	66.3542	44.9567	-0.561651	-1.82199	0.00165	0.0066157	no
XLOC_000720	XLOC_000720	Cnot4	chr2L:10396715-10405203	S2	187HA	OK	87.5858	47.7182	-0.876156	-2.56898	5e-05	0.000286933	yes
XLOC_000721	XLOC_000721	Ir31a	chr2L:10405564-10408197	S2	187HA	NOTEST	0.0791083	0.549612	2.79651	0	1	1	no
XLOC_000722	XLOC_000722	Ip259,RpS27A	chr2L:10408351-10410456	S2	187HA	OK	4348.46	4691.34	0.109496	0.29759	0.60355	0.743846	no
XLOC_000723	XLOC_000723	Klp31E	chr2L:10414016-10418991	S2	187HA	OK	17.0729	23.0852	0.43526	1.31849	0.02175	0.0594764	no
XLOC_000724	XLOC_000724	RfC3	chr2L:10419189-10420612	S2	187HA	OK	29.4228	17.1732	-0.776769	-1.81579	0.00195	0.00768964	no
XLOC_000725	XLOC_000725	CG5168	chr2L:10423290-10425482	S2	187HA	OK	193.898	178.526	-0.11916	-0.396666	0.4925	0.655036	no
XLOC_000726	XLOC_000726	KdelR	chr2L:10426886-10428632	S2	187HA	OK	387.914	483.682	0.318324	1.01345	0.08155	0.175154	no
XLOC_000727	XLOC_000727	CG5188	chr2L:10428828-10430918	S2	187HA	OK	9.62189	7.90193	-0.284116	-0.33732	0.556	0.706548	no
XLOC_000728	XLOC_000728	TfIIB	chr2L:10431337-10435656	S2	187HA	OK	47.7494	52.4478	0.135398	0.362526	0.5307	0.68845	no
XLOC_000729	XLOC_000729	holn1	chr2L:10435994-10437316	S2	187HA	OK	18.3164	22.4642	0.294493	0.735153	0.19825	0.341905	no
XLOC_000730	XLOC_000730	CHIP	chr2L:10437547-10439240	S2	187HA	OK	30.0556	32.5729	0.11604	0.313311	0.58585	0.730972	no
XLOC_000731	XLOC_000731	CG13142	chr2L:10439439-10441047	S2	187HA	OK	16.6858	22.9219	0.458106	1.04255	0.0709	0.156496	no
XLOC_000732	XLOC_000732	CG6232	chr2L:10442724-10450080	S2	187HA	OK	2.2879	7.07341	1.62838	3.02441	5e-05	0.000286933	yes
XLOC_000733	XLOC_000733	LM408	chr2L:10457657-10462472	S2	187HA	OK	178.86	126.213	-0.502965	-1.56731	0.00615	0.0206533	no
XLOC_000734	XLOC_000734	RluA-2	chr2L:10477072-10482975	S2	187HA	OK	11.6265	11.2858	-0.042903	-0.101646	0.85585	0.915988	no
XLOC_000735	XLOC_000735	Grip75	chr2L:10483294-10488622	S2	187HA	OK	13.8174	17.5472	0.344756	0.451359	0.426	0.593556	no
XLOC_000736	XLOC_000736	CG6144	chr2L:10488693-10491429	S2	187HA	OK	6.86951	7.03888	0.0351383	0.0646514	0.90655	0.94704	no
XLOC_000737	XLOC_000737	CR44224	chr2L:10491813-10507015	S2	187HA	OK	13.1533	11.252	-0.225249	-0.067465	0.9191	0.954531	no
XLOC_000738	XLOC_000738	CG6094	chr2L:10507080-10510453	S2	187HA	OK	17.0018	14.5104	-0.228597	-0.43857	0.44565	0.613089	no
XLOC_000739	XLOC_000739	Lrr47	chr2L:10517334-10519269	S2	187HA	OK	6.64399	6.98661	0.0725428	0.145581	0.80335	0.884515	no
XLOC_000740	XLOC_000740	CG18301,Lip4	chr2L:10527571-10533647	S2	187HA	OK	158.698	4.0549	-5.29047	-11.2745	5e-05	0.000286933	yes
XLOC_000741	XLOC_000741	CG18302	chr2L:10534321-10536587	S2	187HA	NOTEST	0.0349803	0.0295299	-0.244366	0	1	1	no
XLOC_000742	XLOC_000742	Trim9	chr2L:10544882-10628054	S2	187HA	NOTEST	0.146768	0.0608998	-1.26903	0	1	1	no
XLOC_000743	XLOC_000743	CG6138	chr2L:10544882-10628054	S2	187HA	NOTEST	0	0	0	0	1	1	no
XLOC_000744	XLOC_000744	CG34160	chr2L:10544882-10628054	S2	187HA	NOTEST	0	0	0	0	1	1	no
XLOC_000745	XLOC_000745	CG31872	chr2L:10639937-10643492	S2	187HA	NOTEST	0	0	0	0	1	1	no
XLOC_000746	XLOC_000746	CG18284	chr2L:10643984-10645812	S2	187HA	NOTEST	0	0	0	0	1	1	no
XLOC_000747	XLOC_000747	CG17097	chr2L:10646434-10650152	S2	187HA	NOTEST	0	0	0	0	1	1	no
XLOC_000748	XLOC_000748	CG17098	chr2L:10651977-10654499	S2	187HA	NOTEST	0	0	0	0	1	1	no
XLOC_000749	XLOC_000749	CG31871	chr2L:10662086-10671489	S2	187HA	NOTEST	0	0	0	0	1	1	no
XLOC_000750	XLOC_000750	CG17104	chr2L:10677197-10679707	S2	187HA	NOTEST	0.0860447	0.0183886	-2.22627	0	1	1	no
XLOC_000751	XLOC_000751	CG17105	chr2L:10681046-10681463	S2	187HA	NOTEST	0	0	0	0	1	1	no
XLOC_000752	XLOC_000752	CG17107	chr2L:10681901-10682528	S2	187HA	NOTEST	0	0	0	0	1	1	no
XLOC_000753	XLOC_000753	CR44181	chr2L:10695057-10698195	S2	187HA	NOTEST	0	0	0	0	1	1	no
XLOC_000754	XLOC_000754	CG6415	chr2L:10702234-10706190	S2	187HA	NOTEST	0.0573389	0.0512295	-0.16254	0	1	1	no
XLOC_000755	XLOC_000755	CG6431	chr2L:10724273-10728740	S2	187HA	NOTEST	0	0.164511	inf	0	1	1	no
XLOC_000756	XLOC_000756	CG17118,CG6443	chr2L:10728974-10731356	S2	187HA	OK	24.4387	31.7378	0.377033	0.995378	0.0854	0.181311	no
XLOC_000757	XLOC_000757	Dpy-30L1	chr2L:10732748-10736077	S2	187HA	OK	16.7745	19.4205	0.211309	0.169188	0.7641	0.859588	no
XLOC_000758	XLOC_000758	CG12299	chr2L:10736318-10740762	S2	187HA	OK	16.1949	18.8971	0.222627	0.655689	0.25485	0.41003	no
XLOC_000759	XLOC_000759	mir-4970	chr2L:10740785-10743934	S2	187HA	OK	128.431	332.538	1.37253	0.308365	0.50805	0.669008	no
XLOC_000760	XLOC_000760	CG6495	chr2L:10761115-10764971	S2	187HA	OK	5.58031	4.57018	-0.288096	-0.617817	0.27715	0.435458	no
XLOC_000761	XLOC_000761	CG17127	chr2L:10770867-10771370	S2	187HA	NOTEST	0.076572	0.221595	1.53304	0	1	1	no
XLOC_000762	XLOC_000762	CG31870	chr2L:10772037-10801107	S2	187HA	NOTEST	0	0	0	0	1	1	no
XLOC_000763	XLOC_000763	CG6508	chr2L:10804268-10842603	S2	187HA	NOTEST	0.0370535	0	#NAME?	0	1	1	no
XLOC_000764	XLOC_000764	CG17134	chr2L:10804268-10842603	S2	187HA	NOTEST	0.0402125	0	#NAME?	0	1	1	no
XLOC_000765	XLOC_000765	CG43129	chr2L:10847226-10856644	S2	187HA	OK	6.36322	8.8302	0.47269	0.183947	0.7449	0.846273	no
XLOC_000766	XLOC_000766	Stam	chr2L:10858535-10862006	S2	187HA	OK	52.236	78.5844	0.589198	1.93738	0.0009	0.00387736	no
XLOC_000767	XLOC_000767	CG12517	chr2L:10870166-10870722	S2	187HA	NOTEST	0	0	0	0	1	1	no
XLOC_000768	XLOC_000768	CG14072	chr2L:10917138-10964128	S2	187HA	OK	0.122824	0.67979	2.4685	0.738156	0.05985	0.136428	no
XLOC_000769	XLOC_000769	YL-1	chr2L:10970437-10971870	S2	187HA	OK	40.396	43.0756	0.0926569	0.270416	0.64335	0.775297	no
XLOC_000770	XLOC_000770	CG16743	chr2L:10972279-10973408	S2	187HA	OK	93.1961	44.6698	-1.06097	-2.86575	5e-05	0.000286933	yes
XLOC_000771	XLOC_000771	SCAR	chr2L:10976768-10987416	S2	187HA	OK	95.3434	95.0508	-0.00443428	-0.0132931	0.9796	0.987705	no
XLOC_000772	XLOC_000772	CG12253	chr2L:10987816-10989241	S2	187HA	OK	6.57749	11.571	0.814906	1.55021	0.0089	0.0282584	no
XLOC_000773	XLOC_000773	CG16833	chr2L:10989304-10997700	S2	187HA	OK	30.6526	39.0201	0.348207	1.08322	0.06235	0.141073	no
XLOC_000774	XLOC_000774	lectin-33A	chr2L:11002071-11002740	S2	187HA	OK	1.91961	1.29829	-0.564199	-0.608384	0.29615	0.457353	no
XLOC_000775	XLOC_000775	Nup154	chr2L:11004822-11011085	S2	187HA	OK	37.2055	39.481	0.0856427	0.246707	0.67335	0.797654	no
XLOC_000776	XLOC_000776	dUTPase	chr2L:11011292-11012135	S2	187HA	OK	141.546	121.528	-0.219984	-0.664071	0.24975	0.404398	no
XLOC_000777	XLOC_000777	Acp32CD	chr2L:11013220-11066997	S2	187HA	NOTEST	0.108012	0.0205259	-2.39567	0	1	1	no
XLOC_000778	XLOC_000778	CG14913	chr2L:11013220-11066997	S2	187HA	NOTEST	0.114682	0.170161	0.569262	0	1	1	no
XLOC_000779	XLOC_000779	CG18666	chr2L:11013220-11066997	S2	187HA	NOTEST	0	0	0	0	1	1	no
XLOC_000780	XLOC_000780	CG14915	chr2L:11071026-11071532	S2	187HA	NOTEST	0.348591	0.621707	0.8347	0	1	1	no
XLOC_000781	XLOC_000781	CG43725	chr2L:11075512-11075962	S2	187HA	NOTEST	0	0.0960716	inf	0	1	1	no
XLOC_000782	XLOC_000782	CG16854	chr2L:11086720-11090680	S2	187HA	OK	0	0.962748	inf	nan	5e-05	0.000286933	yes
XLOC_000783	XLOC_000783	CG4705	chr2L:11091441-11095001	S2	187HA	OK	13.9277	11.5082	-0.27529	-0.74566	0.1875	0.32745	no
XLOC_000784	XLOC_000784	l(2)gd1	chr2L:11106911-11113063	S2	187HA	OK	44.9892	38.866	-0.21107	-0.64496	0.2622	0.417754	no
XLOC_000785	XLOC_000785	Gr32a	chr2L:11114182-11120314	S2	187HA	OK	1.13688	1.52292	0.42176	0.104126	0.81615	0.892169	no
XLOC_000786	XLOC_000786	Nup160	chr2L:11122563-11130645	S2	187HA	OK	24.9153	28.8075	0.209414	0.531195	0.3527	0.520521	no
XLOC_000787	XLOC_000787	CG4751	chr2L:11130740-11136003	S2	187HA	OK	18.1868	19.2531	0.0822013	0.257665	0.6528	0.783271	no
XLOC_000788	XLOC_000788	hgo	chr2L:11136394-11138567	S2	187HA	NOTEST	0.0199445	0.17524	3.13527	0	1	1	no
XLOC_000789	XLOC_000789	CG4788	chr2L:11156251-11203544	S2	187HA	OK	7.95608	8.11672	0.0288387	0.0549556	0.9225	0.956551	no
XLOC_000790	XLOC_000790	ab,snoRNA:Me18S-G642	chr2L:11210677-11269002	S2	187HA	NOTEST	0.247021	0.567999	1.20125	0	1	1	no
XLOC_000791	XLOC_000791	cana	chr2L:11269779-11277846	S2	187HA	OK	8.69301	8.66845	-0.00408201	-0.0120054	0.98285	0.988885	no
XLOC_000792	XLOC_000792	CG33695	chr2L:11278020-11279982	S2	187HA	OK	20.3367	22.552	0.149171	0.387621	0.50715	0.668187	no
XLOC_000793	XLOC_000793	Ppt2	chr2L:11280056-11281920	S2	187HA	OK	13.5689	17.9426	0.403086	0.892959	0.12	0.235921	no
XLOC_000794	XLOC_000794	mre11	chr2L:11282089-11285706	S2	187HA	OK	16.5531	13.6556	-0.277605	-0.699922	0.2233	0.372686	no
XLOC_000795	XLOC_000795	CR43721	chr2L:11307752-11308038	S2	187HA	NOTEST	0	0	0	0	1	1	no
XLOC_000796	XLOC_000796	salr	chr2L:11358872-11373637	S2	187HA	NOTEST	0.0637214	0.153449	1.26791	0	1	1	no
XLOC_000797	XLOC_000797	CG43355,sala	chr2L:11484706-11486949	S2	187HA	NOTEST	0.0350011	0.0851208	1.28211	0	1	1	no
XLOC_000798	XLOC_000798	spz4	chr2L:11501750-11517081	S2	187HA	NOTEST	0.194428	0.133641	-0.540871	0	1	1	no
XLOC_000799	XLOC_000799	CG14929,CG4970	chr2L:11517390-11521444	S2	187HA	OK	7.87393	12.8291	0.704263	1.60641	0.00705	0.02314	no
XLOC_000800	XLOC_000800	CG34162	chr2L:11531819-11534547	S2	187HA	NOTEST	0	0	0	0	1	1	no
XLOC_000801	XLOC_000801	CG43438	chr2L:11536144-11536844	S2	187HA	NOTEST	0.0330183	0.0454345	0.460524	0	1	1	no
XLOC_000802	XLOC_000802	kek2	chr2L:11606513-11626124	S2	187HA	NOTEST	0	0.0557609	inf	0	1	1	no
XLOC_000803	XLOC_000803	CG4983	chr2L:11652447-11653837	S2	187HA	NOTEST	0	0.0197589	inf	0	1	1	no
XLOC_000804	XLOC_000804	CG43167	chr2L:11657459-11657992	S2	187HA	NOTEST	0	0.287074	inf	0	1	1	no
XLOC_000805	XLOC_000805	CG4988	chr2L:11694855-11696072	S2	187HA	NOTEST	0	0	0	0	1	1	no
XLOC_000806	XLOC_000806	CR44143	chr2L:11721285-11722098	S2	187HA	NOTEST	0	0	0	0	1	1	no
XLOC_000807	XLOC_000807	CR44145	chr2L:11736401-11737541	S2	187HA	NOTEST	0.135211	0.0223184	-2.59891	0	1	1	no
XLOC_000808	XLOC_000808	Vha100-5	chr2L:11738947-11744524	S2	187HA	NOTEST	0.618178	0.124623	-2.31046	0	1	1	no
XLOC_000809	XLOC_000809	CG14931	chr2L:11788333-11789475	S2	187HA	NOTEST	0	0.0739786	inf	0	1	1	no
XLOC_000810	XLOC_000810	CG14932	chr2L:11789876-11791011	S2	187HA	NOTEST	0.10237	0.542839	2.40673	0	1	1	no
XLOC_000811	XLOC_000811	Sfp33A4	chr2L:11814255-11928572	S2	187HA	NOTEST	0	0	0	0	1	1	no
XLOC_000812	XLOC_000812	Sfp33A2	chr2L:11814255-11928572	S2	187HA	NOTEST	0.147071	0	#NAME?	0	1	1	no
XLOC_000813	XLOC_000813	Sfp33A3	chr2L:11814255-11928572	S2	187HA	NOTEST	0.181829	0	#NAME?	0	1	1	no
XLOC_000814	XLOC_000814	CG31704	chr2L:11814255-11928572	S2	187HA	NOTEST	0.322196	0.15845	-1.02391	0	1	1	no
XLOC_000815	XLOC_000815	CG14933	chr2L:11814255-11928572	S2	187HA	OK	15.2296	5.34458	-1.51073	-1.00498	0.14095	0.265885	no
XLOC_000816	XLOC_000816	Mal-B1	chr2L:11814255-11928572	S2	187HA	NOTEST	0.089772	0.124616	0.473153	0	1	1	no
XLOC_000817	XLOC_000817	Mal-B2	chr2L:11814255-11928572	S2	187HA	OK	10.7944	16.1823	0.584134	0.925256	0.10705	0.215488	no
XLOC_000818	XLOC_000818	CG42751	chr2L:11814255-11928572	S2	187HA	OK	2.0449	3.12094	0.609948	0.161463	0.7782	0.868823	no
XLOC_000819	XLOC_000819	Or33a	chr2L:11934504-11935716	S2	187HA	NOTEST	0	0	0	0	1	1	no
XLOC_000820	XLOC_000820	Or33b	chr2L:11936180-11937501	S2	187HA	NOTEST	0.0262866	0	#NAME?	0	1	1	no
XLOC_000821	XLOC_000821	Or33c	chr2L:11937968-11939202	S2	187HA	NOTEST	0	0.0309234	inf	0	1	1	no
XLOC_000822	XLOC_000822	Cry	chr2L:11944140-11946756	S2	187HA	NOTEST	0	0.0145993	inf	0	1	1	no
XLOC_000823	XLOC_000823	CG16964	chr2L:11947964-11948634	S2	187HA	NOTEST	0	0	0	0	1	1	no
XLOC_000824	XLOC_000824	CG16965	chr2L:11981615-11988035	S2	187HA	OK	8.11609	5.54512	-0.549567	-0.461918	0.42465	0.592328	no
XLOC_000825	XLOC_000825	CG34163	chr2L:11988269-11989861	S2	187HA	OK	26.2142	38.3295	0.548106	0.808957	0.1591	0.291969	no
XLOC_000826	XLOC_000826	dgt2	chr2L:11989937-11990834	S2	187HA	OK	34.6222	24.8888	-0.476199	-1.13191	0.0475	0.112991	no
XLOC_000827	XLOC_000827	escl	chr2L:11990926-11992848	S2	187HA	OK	7.63694	11.1327	0.543733	1.17839	0.0427	0.10392	no
XLOC_000828	XLOC_000828	Ada1-2	chr2L:11992905-11995428	S2	187HA	OK	2.97278	4.09231	0.461105	0.553692	0.33455	0.501089	no
XLOC_000829	XLOC_000829	Qtzl	chr2L:11995750-11996723	S2	187HA	OK	3.92535	7.13728	0.862552	1.29959	0.02695	0.0711458	no
XLOC_000830	XLOC_000830	Ada1-1	chr2L:11996810-11999340	S2	187HA	OK	0.945577	0.930454	-0.0232598	-0.0121761	0.98375	0.98934	no
XLOC_000831	XLOC_000831	CG12264	chr2L:11999653-12002276	S2	187HA	OK	21.3462	24.3221	0.188292	0.357505	0.53615	0.692511	no
XLOC_000832	XLOC_000832	Rh5	chr2L:12008375-12009845	S2	187HA	OK	0.219271	1.14009	2.37836	2.23365	0.0029	0.0107418	no
XLOC_000833	XLOC_000833	dmGlut	chr2L:12027439-12034123	S2	187HA	OK	1.21833	24.7829	4.34637	7.42979	5e-05	0.000286933	yes
XLOC_000834	XLOC_000834	CG18788	chr2L:12034189-12038543	S2	187HA	OK	0.872553	2.29157	1.39302	0.718331	0.3378	0.504761	no
XLOC_000835	XLOC_000835	CG14945	chr2L:12049422-12056042	S2	187HA	OK	9.82196	18.1194	0.883449	0.52164	0.3442	0.511634	no
XLOC_000836	XLOC_000836	CG34164,RpL7-like	chr2L:12056323-12058251	S2	187HA	OK	240.333	473.205	0.977428	3.12665	5e-05	0.000286933	yes
XLOC_000837	XLOC_000837	CG14947	chr2L:12076822-12077635	S2	187HA	NOTEST	0	0.0680471	inf	0	1	1	no
XLOC_000838	XLOC_000838	Pex19	chr2L:12093770-12096510	S2	187HA	OK	79.5126	55.8366	-0.509973	-1.1467	0.0495	0.116838	no
XLOC_000839	XLOC_000839	Mt2	chr2L:12096524-12097687	S2	187HA	OK	5.96511	6.95762	0.222046	0.389508	0.49615	0.658038	no
XLOC_000840	XLOC_000840	Ced-12	chr2L:12097842-12103285	S2	187HA	OK	29.0203	44.5684	0.618958	1.85791	0.00125	0.0051882	no
XLOC_000841	XLOC_000841	Aats-thr	chr2L:12103733-12106894	S2	187HA	OK	173.26	189.71	0.130858	0.429595	0.46335	0.630604	no
XLOC_000842	XLOC_000842	Phae1	chr2L:12109456-12110522	S2	187HA	OK	0.199541	0.847153	2.08593	1.6639	0.02175	0.0594764	no
XLOC_000843	XLOC_000843	Phae2	chr2L:12111109-12111995	S2	187HA	OK	0.343578	0.739823	1.10654	0.91907	0.1113	0.222424	no
XLOC_000844	XLOC_000844	CG17211	chr2L:12114359-12129896	S2	187HA	OK	0.210495	0.718018	1.77023	2.30892	0.0002	0.00102241	no
XLOC_000845	XLOC_000845	Gr33a	chr2L:12138007-12140392	S2	187HA	NOTEST	0.0153072	0	#NAME?	0	1	1	no
XLOC_000846	XLOC_000846	CG31760,CG31860	chr2L:12142779-12170217	S2	187HA	NOTEST	0.00486889	0.0211673	2.12017	0	1	1	no
XLOC_000847	XLOC_000847	CG31861	chr2L:12142779-12170217	S2	187HA	NOTEST	0	0.0414449	inf	0	1	1	no
XLOC_000848	XLOC_000848	CG17217	chr2L:12170549-12172586	S2	187HA	NOTEST	0.123469	0.278701	1.17457	0	1	1	no
XLOC_000849	XLOC_000849	crok	chr2L:12172980-12174638	S2	187HA	OK	40.2706	34.4282	-0.226136	-0.582509	0.3061	0.468873	no
XLOC_000850	XLOC_000850	aret	chr2L:12175003-12313438	S2	187HA	NOTEST	0.251257	0.201391	-0.319165	0	1	1	no
XLOC_000851	XLOC_000851	CG31759	chr2L:12175003-12313438	S2	187HA	OK	11.0779	17.7305	0.678549	1.68749	0.00355	0.0127131	no
XLOC_000852	XLOC_000852	CG31862	chr2L:12338847-12339477	S2	187HA	NOTEST	0	0	0	0	1	1	no
XLOC_000853	XLOC_000853	bru-2	chr2L:12343642-12397528	S2	187HA	OK	0.347584	2.13232	2.61699	3.23806	5e-05	0.000286933	yes
XLOC_000854	XLOC_000854	CG17010	chr2L:12343642-12397528	S2	187HA	NOTEST	0	0	0	0	1	1	no
XLOC_000855	XLOC_000855	Pkd2	chr2L:12398273-12402023	S2	187HA	NOTEST	0.167174	0.27228	0.703742	0	1	1	no
XLOC_000856	XLOC_000856	CG6405	chr2L:12424903-12426440	S2	187HA	OK	6.28819	11.4304	0.862165	1.78682	0.0029	0.0107418	no
XLOC_000857	XLOC_000857	CG6388	chr2L:12428027-12430866	S2	187HA	OK	36.9281	34.8803	-0.0823056	-0.241022	0.67615	0.798939	no
XLOC_000858	XLOC_000858	Elf	chr2L:12431074-12441279	S2	187HA	OK	274.972	122.86	-1.16228	-3.41092	5e-05	0.000286933	yes
XLOC_000859	XLOC_000859	Oatp33Eb	chr2L:12448483-12453242	S2	187HA	NOTEST	0.162446	0.371747	1.19436	0	1	1	no
XLOC_000860	XLOC_000860	CR43051	chr2L:12455539-12546611	S2	187HA	OK	5.99234	2.80361	-1.09583	-0.12366	0.5294	0.687203	no
XLOC_000861	XLOC_000861	CR42746	chr2L:12455539-12546611	S2	187HA	OK	1.52523	5.5964	1.87548	0.245618	0.22215	0.371397	no
XLOC_000862	XLOC_000862	nub	chr2L:12587870-12646356	S2	187HA	NOTEST	0.479554	0.543982	0.181867	0	1	1	no
XLOC_000863	XLOC_000863	pdm2	chr2L:12657828-12686308	S2	187HA	NOTEST	0.0793604	0.0669092	-0.246215	0	1	1	no
XLOC_000864	XLOC_000864	CG6153	chr2L:12692985-12694982	S2	187HA	OK	44.0014	22.826	-0.946873	-2.04345	0.00105	0.00444993	no
XLOC_000865	XLOC_000865	PICK1	chr2L:12695037-12698917	S2	187HA	OK	7.62735	4.25664	-0.841466	-1.59148	0.00775	0.0251024	no
XLOC_000866	XLOC_000866	spict	chr2L:12704724-12706683	S2	187HA	OK	50.8308	42.9222	-0.243981	-0.704863	0.22025	0.368848	no
XLOC_000867	XLOC_000867	CG6180	chr2L:12706798-12708680	S2	187HA	OK	108.241	109.198	0.0126931	0.0363322	0.951	0.971867	no
XLOC_000868	XLOC_000868	MRP	chr2L:12713275-12744807	S2	187HA	OK	188.605	150.179	-0.328689	-0.901002	0.12165	0.238318	no
XLOC_000869	XLOC_000869	ACXB,ACXC	chr2L:12912529-12921008	S2	187HA	NOTEST	0.0500846	0	#NAME?	0	1	1	no
XLOC_000870	XLOC_000870	ACXA	chr2L:12921090-12925453	S2	187HA	NOTEST	0.0143801	0	#NAME?	0	1	1	no
XLOC_000871	XLOC_000871	ACXE	chr2L:12925610-12929823	S2	187HA	NOTEST	0.0145635	0.030825	1.08175	0	1	1	no
XLOC_000872	XLOC_000872	CR44183	chr2L:12931550-12932340	S2	187HA	NOTEST	0	0.127101	inf	0	1	1	no
XLOC_000873	XLOC_000873	CG16800	chr2L:12966589-12967810	S2	187HA	NOTEST	0	0.0128447	inf	0	1	1	no
XLOC_000874	XLOC_000874	Vha68-2	chr2L:12974321-12978607	S2	187HA	OK	253.107	283.225	0.162203	0.522579	0.3648	0.532517	no
XLOC_000875	XLOC_000875	Vha68-3	chr2L:12978785-12981293	S2	187HA	OK	0.940236	1.81381	0.94793	1.38125	0.0172	0.0491294	no
XLOC_000876	XLOC_000876	Tor	chr2L:13004479-13013197	S2	187HA	OK	21.6662	21.4087	-0.0172453	-0.0563465	0.9217	0.956152	no
XLOC_000877	XLOC_000877	CR44197	chr2L:13089802-13090559	S2	187HA	OK	1.8208	0.134242	-3.76167	-2.36735	0.0461	0.110254	no
XLOC_000878	XLOC_000878	CG5142	chr2L:13106806-13109468	S2	187HA	OK	2.87532	6.22679	1.11477	2.08488	0.0002	0.00102241	no
XLOC_000879	XLOC_000879	CG43050	chr2L:13119293-13120767	S2	187HA	NOTEST	0	0.327689	inf	0	1	1	no
XLOC_000880	XLOC_000880	CG5122	chr2L:13130590-13134804	S2	187HA	NOTEST	0.010972	0.082371	2.90832	0	1	1	no
XLOC_000881	XLOC_000881	CR44199	chr2L:13146635-13146908	S2	187HA	NOTEST	0	0	0	0	1	1	no
XLOC_000882	XLOC_000882	Pk34A	chr2L:13158809-13160173	S2	187HA	NOTEST	0.0852379	0	#NAME?	0	1	1	no
XLOC_000883	XLOC_000883	CG5204	chr2L:13160526-13163153	S2	187HA	OK	1.78848	0.418449	-2.09561	-2.81688	5e-05	0.000286933	yes
XLOC_000884	XLOC_000884	Sir2	chr2L:13163208-13169551	S2	187HA	OK	82.7344	82.9322	0.00344475	0.0100905	0.98695	0.990869	no
XLOC_000885	XLOC_000885	CG43925	chr2L:13169648-13176888	S2	187HA	OK	0.876529	1.35361	0.626939	0.0798949	0.7356	0.840781	no
XLOC_000886	XLOC_000886	CG5439	chr2L:13177149-13178978	S2	187HA	OK	43.0369	59.2122	0.460322	1.42114	0.0144	0.0422639	no
XLOC_000887	XLOC_000887	CG5287,CG5458	chr2L:13179246-13191979	S2	187HA	OK	75.3123	72.0502	-0.0638833	-0.0732252	0.90015	0.944442	no
XLOC_000888	XLOC_000888	Edem2	chr2L:13192200-13203295	S2	187HA	OK	36.6617	41.8645	0.191453	0.435964	0.4377	0.605472	no
XLOC_000889	XLOC_000889	Pect	chr2L:13203761-13211814	S2	187HA	OK	270.345	454.518	0.749537	2.27692	0.0001	0.000548265	yes
XLOC_000890	XLOC_000890	snRNA:U2:34ABc	chr2L:13215838-13216030	S2	187HA	NOTEST	0	0	0	0	1	1	no
XLOC_000891	XLOC_000891	CG5705	chr2L:13219978-13222429	S2	187HA	OK	10.1815	13.2359	0.37851	0.66914	0.2419	0.395743	no
XLOC_000892	XLOC_000892	CG16812	chr2L:13222586-13224545	S2	187HA	OK	30.25	29.5294	-0.0347825	-0.100412	0.86165	0.91969	no
XLOC_000893	XLOC_000893	CG16813	chr2L:13227528-13228523	S2	187HA	OK	0.944763	1.67466	0.825843	0.899941	0.1123	0.224068	no
XLOC_000894	XLOC_000894	CG16815	chr2L:13229831-13230611	S2	187HA	OK	1.02319	0.881795	-0.214565	-0.223273	0.6918	0.809968	no
XLOC_000895	XLOC_000895	Prosalpha6T	chr2L:13232038-13233058	S2	187HA	NOTEST	0.0947964	0.189334	0.998033	0	1	1	no
XLOC_000896	XLOC_000896	CG5867	chr2L:13236493-13239297	S2	187HA	OK	0.139071	0.662877	2.25292	1.64355	0.0281	0.0735236	no
XLOC_000897	XLOC_000897	CG5945	chr2L:13239988-13241811	S2	187HA	OK	0.265175	1.30812	2.30247	1.89206	0.00265	0.00995325	no
XLOC_000898	XLOC_000898	snRNA:U5:34A	chr2L:13244847-13244974	S2	187HA	OK	25.4198	105.922	2.05898	2.67199	0.15985	0.29286	no
XLOC_000899	XLOC_000899	CG16820	chr2L:13246231-13250189	S2	187HA	OK	1.46523	11.3144	2.94895	4.59866	5e-05	0.000286933	yes
XLOC_000900	XLOC_000900	CG31728	chr2L:13251508-13257426	S2	187HA	NOTEST	0.165016	0.449017	1.44416	0	1	1	no
XLOC_000901	XLOC_000901	CG31851	chr2L:13257476-13258336	S2	187HA	NOTEST	0	0	0	0	1	1	no
XLOC_000902	XLOC_000902	CG44085	chr2L:13261007-13286538	S2	187HA	OK	0.934509	13.6889	3.87265	4.3447	5e-05	0.000286933	yes
XLOC_000903	XLOC_000903	CR44083	chr2L:13261007-13286538	S2	187HA	OK	18.9273	26.9389	0.509225	0.701392	0.1979	0.341568	no
XLOC_000904	XLOC_000904	Uvrag	chr2L:13286776-13289556	S2	187HA	OK	23.4986	21.3985	-0.135065	-0.39451	0.49775	0.659468	no
XLOC_000905	XLOC_000905	CG31729	chr2L:13290005-13301668	S2	187HA	OK	58.929	51.8622	-0.184295	-0.601497	0.2964	0.457497	no
XLOC_000906	XLOC_000906	CG16824	chr2L:13290005-13301668	S2	187HA	NOTEST	0	0.129867	inf	0	1	1	no
XLOC_000907	XLOC_000907	CG16825	chr2L:13302057-13331121	S2	187HA	NOTEST	0.00826764	0.11198	3.75962	0	1	1	no
XLOC_000908	XLOC_000908	CG16826	chr2L:13347790-13348959	S2	187HA	NOTEST	0	0	0	0	1	1	no
XLOC_000909	XLOC_000909	CG6523	chr2L:13366465-13367410	S2	187HA	OK	97.3853	95.2671	-0.0317253	-0.0945158	0.87015	0.925031	no
XLOC_000910	XLOC_000910	Tap42	chr2L:13367615-13369021	S2	187HA	OK	34.5642	40.8434	0.240821	0.678209	0.239	0.392887	no
XLOC_000911	XLOC_000911	CG31855	chr2L:13369192-13371083	S2	187HA	OK	42.4672	50.7726	0.257701	0.495883	0.3891	0.558028	no
XLOC_000912	XLOC_000912	CG6565	chr2L:13374178-13376180	S2	187HA	OK	60.7334	34.9454	-0.797387	-2.45088	5e-05	0.000286933	yes
XLOC_000913	XLOC_000913	beta'Cop	chr2L:13378896-13382382	S2	187HA	OK	186.824	209.417	0.164697	0.532447	0.3492	0.517167	no
XLOC_000914	XLOC_000914	loqs	chr2L:13382647-13385671	S2	187HA	OK	9.43612	14.7436	0.643825	1.44909	0.013	0.0388245	no
XLOC_000915	XLOC_000915	CG7099	chr2L:13387635-13393962	S2	187HA	OK	8.59475	11.231	0.385962	1.13981	0.047	0.111922	no
XLOC_000916	XLOC_000916	CG7110	chr2L:13398988-13411616	S2	187HA	OK	33.1281	34.4923	0.0582189	0.18413	0.74455	0.846263	no
XLOC_000917	XLOC_000917	CG16848	chr2L:13412518-13413716	S2	187HA	NOTEST	0.544674	0.26972	-1.01393	0	1	1	no
XLOC_000918	XLOC_000918	CG42784,CG43850	chr2L:13415676-13500427	S2	187HA	NOTEST	0.180159	0.120058	-0.585537	0	1	1	no
XLOC_000919	XLOC_000919	Tehao	chr2L:13415676-13500427	S2	187HA	OK	2.19311	0.397944	-2.46234	-1.39541	0.20775	0.354421	no
XLOC_000920	XLOC_000920	CG42809	chr2L:13415676-13500427	S2	187HA	NOTEST	0	0	0	0	1	1	no
XLOC_000921	XLOC_000921	CG42810	chr2L:13415676-13500427	S2	187HA	NOTEST	0	0	0	0	1	1	no
XLOC_000922	XLOC_000922	CG33640	chr2L:13500623-13549328	S2	187HA	OK	1.82253	3.70399	1.02314	0.176422	0.56905	0.718744	no
XLOC_000923	XLOC_000923	CG33641	chr2L:13500623-13549328	S2	187HA	OK	4.4303	3.72396	-0.250565	-0.0692379	0.91155	0.950543	no
XLOC_000924	XLOC_000924	CG33642	chr2L:13500623-13549328	S2	187HA	OK	2.39643	1.26865	-0.917594	-0.16885	0.61315	0.752325	no
XLOC_000925	XLOC_000925	CG33643	chr2L:13500623-13549328	S2	187HA	NOTEST	0.192705	0.0719758	-1.42081	0	1	1	no
XLOC_000926	XLOC_000926	CG33644	chr2L:13500623-13549328	S2	187HA	OK	0.669997	0.0779507	-3.10352	-0.166442	0.31775	0.482045	no
XLOC_000927	XLOC_000927	CG33645	chr2L:13500623-13549328	S2	187HA	NOTEST	0.209783	0	#NAME?	0	1	1	no
XLOC_000928	XLOC_000928	CG16852	chr2L:13500623-13549328	S2	187HA	NOTEST	0.318112	0.112693	-1.49713	0	1	1	no
XLOC_000929	XLOC_000929	CG16853	chr2L:13500623-13549328	S2	187HA	OK	0.735111	1.05481	0.520952	0.0978197	0.70155	0.816795	no
XLOC_000930	XLOC_000930	kuz,mir-2489	chr2L:13550140-13638238	S2	187HA	OK	66.1009	187.891	1.50715	6.05008	5e-05	0.000286933	yes
XLOC_000931	XLOC_000931	CG18507	chr2L:13665524-13672967	S2	187HA	OK	0.136295	0.717529	2.3963	1.91518	0.0003	0.00147401	no
XLOC_000932	XLOC_000932	CG7311	chr2L:13676859-13717310	S2	187HA	NOTEST	0	0.0205929	inf	0	1	1	no
XLOC_000933	XLOC_000933	CG31813	chr2L:13736139-13736792	S2	187HA	NOTEST	0.0276368	0	#NAME?	0	1	1	no
XLOC_000934	XLOC_000934	TM9SF4	chr2L:13771086-13773905	S2	187HA	OK	76.5206	133.808	0.806242	2.62745	5e-05	0.000286933	yes
XLOC_000935	XLOC_000935	CG43376	chr2L:13774032-13774310	S2	187HA	NOTEST	0.407125	0	#NAME?	0	1	1	no
XLOC_000936	XLOC_000936	CR31845	chr2L:13774339-13780163	S2	187HA	OK	0.727396	0.814606	0.163361	0.0304959	0.9202	0.955337	no
XLOC_000937	XLOC_000937	p38b	chr2L:13780694-13783457	S2	187HA	OK	31.201	49.2499	0.658525	1.70154	0.00315	0.011547	no
XLOC_000938	XLOC_000938	CG31731	chr2L:13784088-13790562	S2	187HA	OK	34.1825	61.8391	0.855261	2.78199	5e-05	0.000286933	yes
XLOC_000939	XLOC_000939	CG16863	chr2L:13790962-13793264	S2	187HA	OK	4.42154	10.6346	1.26615	2.7466	5e-05	0.000286933	yes
XLOC_000940	XLOC_000940	sec71	chr2L:13793546-13799681	S2	187HA	OK	24.3091	55.0613	1.17954	3.84586	5e-05	0.000286933	yes
XLOC_000941	XLOC_000941	CAH1	chr2L:13803625-13811474	S2	187HA	NOTEST	0.363552	0.321598	-0.176907	0	1	1	no
XLOC_000942	XLOC_000942	CG16865	chr2L:13811521-13813316	S2	187HA	OK	9.50226	23.724	1.32001	2.26376	0.0001	0.000548265	yes
XLOC_000943	XLOC_000943	Sos	chr2L:13813815-13819826	S2	187HA	OK	21.2526	49.233	1.21199	3.94604	5e-05	0.000286933	yes
XLOC_000944	XLOC_000944	b	chr2L:13821247-13823979	S2	187HA	OK	0.27113	1.55228	2.51733	2.93882	0.0001	0.000548265	yes
XLOC_000945	XLOC_000945	Orc5	chr2L:13829856-13833167	S2	187HA	OK	10.3927	25.9119	1.31804	2.3575	0.0002	0.00102241	no
XLOC_000946	XLOC_000946	RpII33	chr2L:13833338-13835056	S2	187HA	OK	25.9303	35.6588	0.459616	1.00142	0.08505	0.180741	no
XLOC_000947	XLOC_000947	cenG1A	chr2L:13835566-13898714	S2	187HA	OK	12.7315	12.044	-0.080088	-0.0953469	0.84715	0.910313	no
XLOC_000948	XLOC_000948	CG7916	chr2L:13835566-13898714	S2	187HA	OK	0.250302	1.33702	2.41728	0.356645	0.18655	0.32661	no
XLOC_000949	XLOC_000949	CG7953	chr2L:13835566-13898714	S2	187HA	NOTEST	0.0226502	0.0865218	1.93354	0	1	1	no
XLOC_000950	XLOC_000950	CG7968	chr2L:13835566-13898714	S2	187HA	NOTEST	0	0.0692532	inf	0	1	1	no
XLOC_000951	XLOC_000951	Ance	chr2L:13905644-13909172	S2	187HA	OK	67.3035	18.0139	-1.90157	-5.42986	5e-05	0.000286933	yes
XLOC_000952	XLOC_000952	Ance-2	chr2L:13909639-13911640	S2	187HA	OK	2.5597	1.38466	-0.886443	-1.25428	0.03615	0.0908266	no
XLOC_000953	XLOC_000953	Acyp	chr2L:13912138-13912596	S2	187HA	NOTEST	0	0.0643628	inf	0	1	1	no
XLOC_000954	XLOC_000954	Ance-3	chr2L:13914724-13955745	S2	187HA	NOTEST	0.0439022	0.05022	0.19397	0	1	1	no
XLOC_000955	XLOC_000955	nimA	chr2L:13957538-13963381	S2	187HA	NOTEST	0.1298	0.105702	-0.296284	0	1	1	no
XLOC_000956	XLOC_000956	nimB1	chr2L:13963520-13967022	S2	187HA	OK	97.0065	5.29424	-4.19558	-5.69013	5e-05	0.000286933	yes
XLOC_000957	XLOC_000957	nimB5	chr2L:13970528-13972947	S2	187HA	OK	129.252	15.8686	-3.02594	-4.77366	5e-05	0.000286933	yes
XLOC_000958	XLOC_000958	Cyp28a5	chr2L:13977302-13979571	S2	187HA	OK	9.21146	0.897577	-3.35932	-5.00367	5e-05	0.000286933	yes
XLOC_000959	XLOC_000959	nimC2	chr2L:13980145-14001252	S2	187HA	NOTEST	0.150033	0.195092	0.378873	0	1	1	no
XLOC_000960	XLOC_000960	CG42692	chr2L:14008126-14008820	S2	187HA	NOTEST	0	0	0	0	1	1	no
XLOC_000961	XLOC_000961	bgm	chr2L:14013746-14019328	S2	187HA	OK	5.95704	5.25074	-0.182075	-0.368928	0.52435	0.683017	no
XLOC_000962	XLOC_000962	CG4500	chr2L:14027009-14031539	S2	187HA	OK	0.899623	2.19792	1.28875	1.84738	0.00265	0.00995325	no
XLOC_000963	XLOC_000963	nAcRalpha-34E	chr2L:14040169-14094401	S2	187HA	NOTEST	0.047388	0.0366184	-0.371953	0	1	1	no
XLOC_000964	XLOC_000964	nimC4	chr2L:14040169-14094401	S2	187HA	OK	0.0698839	2.8448	5.34722	2.06355	0.1285	0.248329	no
XLOC_000965	XLOC_000965	CG16879	chr2L:14104482-14107461	S2	187HA	NOTEST	0	0	0	0	1	1	no
XLOC_000966	XLOC_000966	CG17341	chr2L:14134490-14160587	S2	187HA	OK	0.975506	0.198655	-2.29588	-2.88996	5e-05	0.000286933	yes
XLOC_000967	XLOC_000967	CR44216	chr2L:14241204-14241732	S2	187HA	NOTEST	0.323469	0.435098	0.427713	0	1	1	no
XLOC_000968	XLOC_000968	wb	chr2L:14263026-14328262	S2	187HA	OK	8.79893	6.22261	-0.499808	-1.52991	0.00835	0.0267811	no
XLOC_000969	XLOC_000969	CG32971	chr2L:14263026-14328262	S2	187HA	OK	0.60672	0.960789	0.663189	0.15299	0.6154	0.754249	no
XLOC_000970	XLOC_000970	CR43639	chr2L:14263026-14328262	S2	187HA	NOTEST	0	0	0	0	1	1	no
XLOC_000971	XLOC_000971	ms(2)34Fe	chr2L:14328428-14333867	S2	187HA	NOTEST	0.0698057	0.188334	1.43188	0	1	1	no
XLOC_000972	XLOC_000972	CG33090	chr2L:14334159-14345802	S2	187HA	OK	24.1158	20.2884	-0.249323	-0.74676	0.1909	0.331751	no
XLOC_000973	XLOC_000973	CG15286	chr2L:14334159-14345802	S2	187HA	NOTEST	0.0531938	0.0753716	0.502764	0	1	1	no
XLOC_000974	XLOC_000974	CG43052	chr2L:14352155-14355080	S2	187HA	OK	1.52213	2.72668	0.841057	0.192967	0.64595	0.777477	no
XLOC_000975	XLOC_000975	Rab14	chr2L:14355146-14358764	S2	187HA	OK	126.379	97.7511	-0.370574	-1.14126	0.04465	0.107483	no
XLOC_000976	XLOC_000976	Pgant35A	chr2L:14359251-14361411	S2	187HA	NOTEST	0.0437009	0.0793464	0.860502	0	1	1	no
XLOC_000977	XLOC_000977	spel1	chr2L:14362068-14366840	S2	187HA	OK	24.6204	31.4891	0.354995	1.10138	0.0551	0.127305	no
XLOC_000978	XLOC_000978	noc	chr2L:14490861-14494019	S2	187HA	OK	0.424994	13.5009	4.98947	7.71476	5e-05	0.000286933	yes
XLOC_000979	XLOC_000979	CG33648	chr2L:14524925-14525625	S2	187HA	NOTEST	0	0.597412	inf	0	1	1	no
XLOC_000980	XLOC_000980	CR43411	chr2L:14599775-14689325	S2	187HA	NOTEST	0	0.187477	inf	0	1	1	no
XLOC_000981	XLOC_000981	Adh	chr2L:14599775-14689325	S2	187HA	OK	0.781151	32.3447	5.37179	3.22551	0.00045	0.00209692	no
XLOC_000982	XLOC_000982	CG15282	chr2L:14712664-14713266	S2	187HA	NOTEST	0.0525126	0	#NAME?	0	1	1	no
XLOC_000983	XLOC_000983	CG34165	chr2L:14713776-14714355	S2	187HA	NOTEST	0	0.0595213	inf	0	1	1	no
XLOC_000984	XLOC_000984	CG42585	chr2L:14735842-14737067	S2	187HA	NOTEST	0	0	0	0	1	1	no
XLOC_000985	XLOC_000985	CG42585	chr2L:14739913-14741138	S2	187HA	NOTEST	0	0	0	0	1	1	no
XLOC_000986	XLOC_000986	CG34166	chr2L:14743252-14743859	S2	187HA	NOTEST	0	0	0	0	1	1	no
XLOC_000987	XLOC_000987	CG42681	chr2L:14744434-14744817	S2	187HA	NOTEST	0	0	0	0	1	1	no
XLOC_000988	XLOC_000988	CG4691	chr2L:14760766-14761924	S2	187HA	NOTEST	0	0	0	0	1	1	no
XLOC_000989	XLOC_000989	CSN1a	chr2L:14762764-14764065	S2	187HA	NOTEST	0	0	0	0	1	1	no
XLOC_000990	XLOC_000990	CG4701	chr2L:14765907-14767225	S2	187HA	NOTEST	0	0	0	0	1	1	no
XLOC_000991	XLOC_000991	CG33308	chr2L:14802333-14803299	S2	187HA	NOTEST	0	0	0	0	1	1	no
XLOC_000992	XLOC_000992	CG33309	chr2L:14810787-14812585	S2	187HA	NOTEST	0	0	0	0	1	1	no
XLOC_000993	XLOC_000993	CG42682	chr2L:14842127-14843101	S2	187HA	NOTEST	0	0	0	0	1	1	no
XLOC_000994	XLOC_000994	CG3491	chr2L:14907570-14972300	S2	187HA	NOTEST	0	0.00992933	inf	0	1	1	no
XLOC_000995	XLOC_000995	dyn-p25	chr2L:15005732-15007431	S2	187HA	OK	37.1766	29.93	-0.312803	-0.56127	0.3219	0.486839	no
XLOC_000996	XLOC_000996	NC2beta	chr2L:15007812-15009724	S2	187HA	OK	13.6964	12.5123	-0.130456	-0.182823	0.74725	0.848072	no
XLOC_000997	XLOC_000997	l(2)35Bd	chr2L:15009938-15011764	S2	187HA	OK	19.094	14.183	-0.428958	-1.08454	0.0583	0.133617	no
XLOC_000998	XLOC_000998	CG33310,GABA-B-R1	chr2L:15017153-15034704	S2	187HA	NOTEST	0.0304398	0.0773641	1.34571	0	1	1	no
XLOC_000999	XLOC_000999	yellow-c	chr2L:15035470-15038857	S2	187HA	OK	0.35973	0.829158	1.20473	0.315472	0.54015	0.695242	no
XLOC_001000	XLOC_001000	Su(H)	chr2L:15039495-15043335	S2	187HA	OK	19.0133	10.056	-0.918955	-2.49204	5e-05	0.000286933	yes
XLOC_001001	XLOC_001001	CG33679	chr2L:15058302-15060757	S2	187HA	OK	0.880359	0.661313	-0.412757	-0.101604	0.87285	0.927392	no
XLOC_001002	XLOC_001002	vas	chr2L:15061655-15074383	S2	187HA	OK	0.529328	1.15277	1.12287	0.222089	0.35855	0.526258	no
XLOC_001003	XLOC_001003	CG15270	chr2L:15074775-15096915	S2	187HA	NOTEST	0.00398059	0.0173305	2.12226	0	1	1	no
XLOC_001004	XLOC_001004	CG15269	chr2L:15109404-15113092	S2	187HA	NOTEST	0.012702	0.128702	3.34092	0	1	1	no
XLOC_001005	XLOC_001005	stc	chr2L:15113479-15118069	S2	187HA	OK	70.011	27.7682	-1.33415	-4.32562	5e-05	0.000286933	yes
XLOC_001006	XLOC_001006	CR43853	chr2L:15119782-15120819	S2	187HA	NOTEST	0.0238472	0	#NAME?	0	1	1	no
XLOC_001007	XLOC_001007	CR43854	chr2L:15129700-15130205	S2	187HA	NOTEST	0	0	0	0	1	1	no
XLOC_001008	XLOC_001008	CR43357	chr2L:15202258-15203713	S2	187HA	NOTEST	0	0	0	0	1	1	no
XLOC_001009	XLOC_001009	CR44196	chr2L:15207849-15208768	S2	187HA	NOTEST	0	0	0	0	1	1	no
XLOC_001010	XLOC_001010	CG43230	chr2L:15215221-15216160	S2	187HA	NOTEST	0	0	0	0	1	1	no
XLOC_001011	XLOC_001011	dao	chr2L:15248878-15254715	S2	187HA	NOTEST	0.0359491	0.282978	2.97666	0	1	1	no
XLOC_001012	XLOC_001012	l(2)35Cc	chr2L:15256580-15264969	S2	187HA	OK	13.1201	14.0451	0.09829	0.0457493	0.95845	0.976436	no
XLOC_001013	XLOC_001013	CR43682	chr2L:15277796-15279497	S2	187HA	OK	0.038273	1.65638	5.43556	1.36874	0.14795	0.275623	no
XLOC_001014	XLOC_001014	CG15263	chr2L:15285011-15285930	S2	187HA	NOTEST	0.0600798	0.141341	1.23423	0	1	1	no
XLOC_001015	XLOC_001015	ms(2)35Ci	chr2L:15292467-15294136	S2	187HA	NOTEST	0	0	0	0	1	1	no
XLOC_001016	XLOC_001016	CG15262	chr2L:15297807-15299367	S2	187HA	NOTEST	0.0141979	0.0160301	0.175109	0	1	1	no
XLOC_001017	XLOC_001017	esg	chr2L:15333863-15336140	S2	187HA	OK	1.24877	0.0778981	-4.00278	-3.54472	0.00155	0.00624304	no
XLOC_001018	XLOC_001018	CG4161	chr2L:15433361-15435249	S2	187HA	NOTEST	0	0	0	0	1	1	no
XLOC_001019	XLOC_001019	Tim17b2	chr2L:15484767-15485490	S2	187HA	NOTEST	0.040154	0.0495932	0.304598	0	1	1	no
XLOC_001020	XLOC_001020	lace	chr2L:15499109-15505018	S2	187HA	OK	111.301	98.2086	-0.180543	-0.591781	0.30245	0.464488	no
XLOC_001021	XLOC_001021	CR43761	chr2L:15522437-15523993	S2	187HA	NOTEST	0	0	0	0	1	1	no
XLOC_001022	XLOC_001022	Skadu	chr2L:15547518-15548243	S2	187HA	NOTEST	0	0.0488244	inf	0	1	1	no
XLOC_001023	XLOC_001023	CG15256	chr2L:15550409-15552029	S2	187HA	NOTEST	0.0188195	0.069134	1.87716	0	1	1	no
XLOC_001024	XLOC_001024	kek3	chr2L:15552722-15583579	S2	187HA	NOTEST	0.0186392	0.0125394	-0.571879	0	1	1	no
XLOC_001025	XLOC_001025	CG11865	chr2L:15617001-15617794	S2	187HA	NOTEST	0	0	0	0	1	1	no
XLOC_001026	XLOC_001026	CG7631	chr2L:15628683-15629552	S2	187HA	NOTEST	0	0	0	0	1	1	no
XLOC_001027	XLOC_001027	CG18480	chr2L:15630083-15632618	S2	187HA	NOTEST	0.0103004	0	#NAME?	0	1	1	no
XLOC_001028	XLOC_001028	CG31780	chr2L:15644194-15683275	S2	187HA	NOTEST	0	0	0	0	1	1	no
XLOC_001029	XLOC_001029	CG31827	chr2L:15644194-15683275	S2	187HA	NOTEST	0	0	0	0	1	1	no
XLOC_001030	XLOC_001030	CG31780	chr2L:15696037-15697750	S2	187HA	NOTEST	0	0	0	0	1	1	no
XLOC_001031	XLOC_001031	CG31827	chr2L:15705170-15706220	S2	187HA	NOTEST	0	0	0	0	1	1	no
XLOC_001032	XLOC_001032	l(2)35Df	chr2L:15752252-15755904	S2	187HA	OK	38.9016	22.9506	-0.761301	-2.38033	5e-05	0.000286933	yes
XLOC_001033	XLOC_001033	CG3793	chr2L:15764219-15768349	S2	187HA	OK	41.5011	12.1427	-1.77306	-3.0835	5e-05	0.000286933	yes
XLOC_001034	XLOC_001034	CG18109	chr2L:15784107-15790050	S2	187HA	NOTEST	0	0.00449241	inf	0	1	1	no
XLOC_001035	XLOC_001035	CR43763	chr2L:15846953-15847381	S2	187HA	NOTEST	0	0	0	0	1	1	no
XLOC_001036	XLOC_001036	CG13243,Tektin-A	chr2L:15852591-15856450	S2	187HA	NOTEST	0.0257242	0	#NAME?	0	1	1	no
XLOC_001037	XLOC_001037	CG42791	chr2L:15863261-15863663	S2	187HA	NOTEST	0	0	0	0	1	1	no
XLOC_001038	XLOC_001038	CG31735	chr2L:15895559-15897071	S2	187HA	NOTEST	0	0	0	0	1	1	no
XLOC_001039	XLOC_001039	CG13244	chr2L:15905133-15962432	S2	187HA	NOTEST	0.267913	0.330467	0.30274	0	1	1	no
XLOC_001040	XLOC_001040	CG4793	chr2L:15905133-15962432	S2	187HA	OK	41.8111	2.00096	-4.38512	-8.62267	5e-05	0.000286933	yes
XLOC_001041	XLOC_001041	CG12448	chr2L:15905133-15962432	S2	187HA	NOTEST	0.276572	0.132381	-1.06296	0	1	1	no
XLOC_001042	XLOC_001042	CG18063	chr2L:15905133-15962432	S2	187HA	NOTEST	0.057238	0.0239092	-1.2594	0	1	1	no
XLOC_001043	XLOC_001043	CR43803	chr2L:15905133-15962432	S2	187HA	NOTEST	0	0	0	0	1	1	no
XLOC_001044	XLOC_001044	CG10839	chr2L:15979534-15981455	S2	187HA	NOTEST	0.0182241	0.0554335	1.60491	0	1	1	no
XLOC_001045	XLOC_001045	CR43412	chr2L:15989755-15989957	S2	187HA	NOTEST	0	0	0	0	1	1	no
XLOC_001046	XLOC_001046	beat-Ic	chr2L:16000536-16040407	S2	187HA	NOTEST	0.0136688	0.0157953	0.208605	0	1	1	no
XLOC_001047	XLOC_001047	CR43825	chr2L:16000536-16040407	S2	187HA	NOTEST	0	0	0	0	1	1	no
XLOC_001048	XLOC_001048	CG13245	chr2L:16000536-16040407	S2	187HA	NOTEST	0.038291	0	#NAME?	0	1	1	no
XLOC_001049	XLOC_001049	BicC	chr2L:16042031-16048626	S2	187HA	NOTEST	0.0231169	0.151528	2.71256	0	1	1	no
XLOC_001050	XLOC_001050	beat-Ia	chr2L:16049994-16081688	S2	187HA	NOTEST	0	0.00697729	inf	0	1	1	no
XLOC_001051	XLOC_001051	CG4891	chr2L:16095008-16095944	S2	187HA	NOTEST	0	0.0224026	inf	0	1	1	no
XLOC_001052	XLOC_001052	CG4892	chr2L:16133507-16134412	S2	187HA	NOTEST	0	0	0	0	1	1	no
XLOC_001053	XLOC_001053	Ca-alpha1D	chr2L:16165830-16190540	S2	187HA	NOTEST	0.0309021	0.311138	3.33178	0	1	1	no
XLOC_001054	XLOC_001054	CG31819	chr2L:16211458-16213304	S2	187HA	NOTEST	0.0286706	0.0626311	1.12731	0	1	1	no
XLOC_001055	XLOC_001055	CG42817	chr2L:16231474-16241432	S2	187HA	OK	0.370002	0.696707	0.913018	1.24972	0.0314	0.0807494	no
XLOC_001056	XLOC_001056	CG42818	chr2L:16241938-16245559	S2	187HA	NOTEST	0.0671678	0.56289	3.06701	0	1	1	no
XLOC_001057	XLOC_001057	EndoGI	chr2L:16257687-16261877	S2	187HA	OK	98.7965	112.859	0.191994	0.594145	0.3088	0.471947	no
XLOC_001058	XLOC_001058	CG4935	chr2L:16262140-16263483	S2	187HA	OK	11.246	17.5839	0.644844	1.36486	0.0192	0.0537491	no
XLOC_001059	XLOC_001059	pkaap	chr2L:16288291-16291197	S2	187HA	OK	24.5864	34.9061	0.505623	1.51955	0.0081	0.0260643	no
XLOC_001060	XLOC_001060	CG17329	chr2L:16291283-16291948	S2	187HA	OK	0.595152	1.15271	0.953697	0.863192	0.1364	0.259459	no
XLOC_001061	XLOC_001061	Cyp303a1	chr2L:16294206-16295997	S2	187HA	OK	0.436626	1.09381	1.32489	1.50196	0.0116	0.0352986	no
XLOC_001062	XLOC_001062	CG17328	chr2L:16299942-16302954	S2	187HA	OK	6.46889	6.65979	0.0419583	0.0351901	0.95015	0.971417	no
XLOC_001063	XLOC_001063	c(2)M	chr2L:16303263-16307298	S2	187HA	OK	0.887453	1.19476	0.428973	0.181651	0.7989	0.881809	no
XLOC_001064	XLOC_001064	Syx5	chr2L:16307345-16309274	S2	187HA	OK	94.9421	66.2175	-0.519836	-1.6706	0.00365	0.0130395	no
XLOC_001065	XLOC_001065	fzy	chr2L:16310955-16326207	S2	187HA	OK	52.57	55.1436	0.0689516	0.104084	0.85855	0.917977	no
XLOC_001066	XLOC_001066	CG4278	chr2L:16327068-16329132	S2	187HA	OK	22.9151	14.4998	-0.660265	-0.979717	0.0973	0.200608	no
XLOC_001067	XLOC_001067	CG4440	chr2L:16329924-16330521	S2	187HA	OK	0.602093	4.7441	2.97808	2.02772	0.0072	0.023545	no
XLOC_001068	XLOC_001068	CG4455	chr2L:16352919-16354539	S2	187HA	OK	71.8748	64.6179	-0.153552	-0.472126	0.41695	0.585999	no
XLOC_001069	XLOC_001069	jhamt	chr2L:16365918-16366977	S2	187HA	NOTEST	0.082692	0.316834	1.93791	0	1	1	no
XLOC_001070	XLOC_001070	Idgf1	chr2L:16400168-16450510	S2	187HA	OK	351.357	361.236	0.0400018	0.0770661	0.89295	0.939825	no
XLOC_001071	XLOC_001071	Idgf2	chr2L:16400168-16450510	S2	187HA	OK	402.608	123.228	-1.70805	-2.25887	0.0015	0.00606373	no
XLOC_001072	XLOC_001072	Idgf3	chr2L:16450906-16453176	S2	187HA	OK	812.929	537.651	-0.59646	-1.84048	0.00135	0.00554346	no
XLOC_001073	XLOC_001073	CG4580	chr2L:16488147-16490290	S2	187HA	NOTEST	0.208972	0.288547	0.465499	0	1	1	no
XLOC_001074	XLOC_001074	Tpr2	chr2L:16491539-16507621	S2	187HA	OK	150.209	82.8753	-0.857963	-2.83938	5e-05	0.000286933	yes
XLOC_001075	XLOC_001075	CG31816	chr2L:16542545-16543263	S2	187HA	OK	3.22566	2.13737	-0.593757	-0.681645	0.25895	0.414592	no
XLOC_001076	XLOC_001076	CG42389	chr2L:16545015-16663218	S2	187HA	OK	53.6547	62.2981	0.215484	0.695554	0.2292	0.38031	no
XLOC_001077	XLOC_001077	CG31815	chr2L:16545015-16663218	S2	187HA	NOTEST	0.0859192	0.107795	0.327242	0	1	1	no
XLOC_001078	XLOC_001078	CG4631	chr2L:16545015-16663218	S2	187HA	NOTEST	0.35286	0.129058	-1.45108	0	1	1	no
XLOC_001079	XLOC_001079	her,mir-2497	chr2L:16677184-16679691	S2	187HA	OK	23.5533	13.4852	-0.804548	-2.13849	5e-05	0.000286933	yes
XLOC_001080	XLOC_001080	grp,squ	chr2L:16680053-16699926	S2	187HA	OK	69.7138	37.6228	-0.889836	-2.54511	5e-05	0.000286933	yes
XLOC_001081	XLOC_001081	CG33552	chr2L:16680053-16699926	S2	187HA	NOTEST	0.0690318	0.106059	0.619529	0	1	1	no
XLOC_001082	XLOC_001082	mir-9c	chr2L:16680053-16699926	S2	187HA	NOTEST	0	0	0	0	1	1	no
XLOC_001083	XLOC_001083	mir-306	chr2L:16680053-16699926	S2	187HA	NOTEST	0	0	0	0	1	1	no
XLOC_001084	XLOC_001084	mir-79	chr2L:16680053-16699926	S2	187HA	NOTEST	0	0	0	0	1	1	no
XLOC_001085	XLOC_001085	mir-9b	chr2L:16680053-16699926	S2	187HA	NOTEST	0	0	0	0	1	1	no
XLOC_001086	XLOC_001086	Cyt-c-d	chr2L:16704285-16719635	S2	187HA	OK	12.3882	0.323408	-5.25947	-2.75288	0.0111	0.0339758	no
XLOC_001087	XLOC_001087	Cyt-c-p	chr2L:16719931-16722644	S2	187HA	OK	675.602	328.975	-1.0382	-3.41334	5e-05	0.000286933	yes
XLOC_001088	XLOC_001088	CG31812	chr2L:16729776-16732133	S2	187HA	OK	6.73663	5.48885	-0.295523	-0.183403	0.74595	0.84714	no
XLOC_001089	XLOC_001089	CG17904	chr2L:16732549-16738388	S2	187HA	OK	67.0536	29.695	-1.17509	-1.71404	0.003	0.011052	no
XLOC_001090	XLOC_001090	ChLD3	chr2L:16738851-16743099	S2	187HA	OK	17.9838	7.53288	-1.25542	-1.7176	0.00615	0.0206533	no
XLOC_001091	XLOC_001091	CG17912	chr2L:16743403-16753704	S2	187HA	OK	71.3525	34.2052	-1.06075	-2.80546	5e-05	0.000286933	yes
XLOC_001092	XLOC_001092	yellow-b	chr2L:16754335-16760138	S2	187HA	OK	18.7495	7.58614	-1.30542	-2.85822	5e-05	0.000286933	yes
XLOC_001093	XLOC_001093	Mhc	chr2L:16766733-16788766	S2	187HA	NOTEST	0.43886	0.140019	-1.64814	0	1	1	no
XLOC_001094	XLOC_001094	CG17928	chr2L:16791567-16793444	S2	187HA	OK	15.4016	0.395056	-5.28488	-6.80463	5e-05	0.000286933	yes
XLOC_001095	XLOC_001095	Ugt36Ba	chr2L:16794210-16796009	S2	187HA	OK	8.28526	0.15548	-5.73575	-5.32636	5e-05	0.000286933	yes
XLOC_001096	XLOC_001096	Ugt36Bb	chr2L:16796594-16798273	S2	187HA	OK	1.20051	0.0353143	-5.08725	-2.59572	0.2513	0.405869	no
XLOC_001097	XLOC_001097	Ugt36Bc	chr2L:16799024-16801584	S2	187HA	OK	8.69483	1.52546	-2.51092	-3.89878	5e-05	0.000286933	yes
XLOC_001098	XLOC_001098	CG13272	chr2L:16802024-16826964	S2	187HA	NOTEST	0.180903	0.0137233	-3.72052	0	1	1	no
XLOC_001099	XLOC_001099	mdy	chr2L:16802024-16826964	S2	187HA	OK	20.5172	41.7833	1.02609	1.14984	0.0656	0.146664	no
XLOC_001100	XLOC_001100	CG31739	chr2L:16827077-16834502	S2	187HA	OK	66.3115	42.4356	-0.643983	-2.11373	0.0002	0.00102241	no
XLOC_001101	XLOC_001101	pncr003:2L	chr2L:16837986-16841884	S2	187HA	OK	1.07721	0.331923	-1.69839	-1.18411	0.0168	0.0481266	no
XLOC_001102	XLOC_001102	CR43858	chr2L:16861496-16862431	S2	187HA	NOTEST	0	0	0	0	1	1	no
XLOC_001103	XLOC_001103	CR31781	chr2L:16869486-16878300	S2	187HA	NOTEST	0.0437483	0.0545937	0.319505	0	1	1	no
XLOC_001104	XLOC_001104	CG34313	chr2L:16879516-16886321	S2	187HA	OK	3.83144	3.50421	-0.128798	-0.242137	0.66055	0.788946	no
XLOC_001105	XLOC_001105	tweek	chr2L:16888489-16917052	S2	187HA	OK	14.3221	10.0474	-0.511415	-1.33965	0.0211	0.0581301	no
XLOC_001106	XLOC_001106	CG42556	chr2L:16888489-16917052	S2	187HA	OK	1.05129	2.19843	1.06432	0.232529	0.6232	0.760543	no
XLOC_001107	XLOC_001107	beat-IIIb	chr2L:16973090-16993984	S2	187HA	NOTEST	0	0	0	0	1	1	no
XLOC_001108	XLOC_001108	CG31806	chr2L:16973090-16993984	S2	187HA	NOTEST	0.0439892	0	#NAME?	0	1	1	no
XLOC_001109	XLOC_001109	CR43819	chr2L:17085649-17086170	S2	187HA	NOTEST	0	0	0	0	1	1	no
XLOC_001110	XLOC_001110	CG12620	chr2L:17087640-17089186	S2	187HA	NOTEST	0	0	0	0	1	1	no
XLOC_001111	XLOC_001111	beat-IIIa	chr2L:17133617-17170519	S2	187HA	NOTEST	0.0192224	0.0209851	0.12658	0	1	1	no
XLOC_001112	XLOC_001112	CG34106	chr2L:17171411-17171967	S2	187HA	NOTEST	0	0	0	0	1	1	no
XLOC_001113	XLOC_001113	CG42757	chr2L:17172146-17173112	S2	187HA	NOTEST	0	0	0	0	1	1	no
XLOC_001114	XLOC_001114	CG34169	chr2L:17173480-17174105	S2	187HA	NOTEST	0	0	0	0	1	1	no
XLOC_001115	XLOC_001115	Gr36a	chr2L:17176617-17177921	S2	187HA	NOTEST	0	0	0	0	1	1	no
XLOC_001116	XLOC_001116	Gr36b	chr2L:17178771-17180064	S2	187HA	NOTEST	0	0	0	0	1	1	no
XLOC_001117	XLOC_001117	Gr36c	chr2L:17180337-17181632	S2	187HA	NOTEST	0	0	0	0	1	1	no
XLOC_001118	XLOC_001118	CG31750	chr2L:17181937-17183654	S2	187HA	NOTEST	0	0	0	0	1	1	no
XLOC_001119	XLOC_001119	CG15139	chr2L:17189827-17260732	S2	187HA	NOTEST	0	0	0	0	1	1	no
XLOC_001120	XLOC_001120	CG15140	chr2L:17286293-17287459	S2	187HA	NOTEST	0	0.0214219	inf	0	1	1	no
XLOC_001121	XLOC_001121	CG31804	chr2L:17363495-17364351	S2	187HA	NOTEST	0	0	0	0	1	1	no
XLOC_001122	XLOC_001122	CLIP-190	chr2L:17384699-17410406	S2	187HA	OK	16.4989	8.95038	-0.882351	-1.94534	0.00075	0.00329204	no
XLOC_001123	XLOC_001123	CG15141	chr2L:17410640-17433161	S2	187HA	OK	22.9604	21.6253	-0.0864272	-0.126415	0.8249	0.898017	no
XLOC_001124	XLOC_001124	CG5043	chr2L:17433861-17435800	S2	187HA	NOTEST	0	0.124646	inf	0	1	1	no
XLOC_001125	XLOC_001125	CG5050	chr2L:17452923-17458775	S2	187HA	OK	7.25679	13.5104	0.896669	1.35012	0.02935	0.0764327	no
XLOC_001126	XLOC_001126	Sgt	chr2L:17459604-17474773	S2	187HA	OK	125.592	82.9246	-0.598871	-1.2209	0.03635	0.0911996	no
XLOC_001127	XLOC_001127	CG5110	chr2L:17481230-17484307	S2	187HA	OK	45.9769	43.8026	-0.0698941	-0.0441839	0.9494	0.971222	no
XLOC_001128	XLOC_001128	CG5131	chr2L:17484517-17485624	S2	187HA	OK	34.4659	18.6848	-0.883302	-2.15316	0.00015	0.000799127	yes
XLOC_001129	XLOC_001129	CG43221	chr2L:17485790-17486005	S2	187HA	NOTEST	0	0	0	0	1	1	no
XLOC_001130	XLOC_001130	CG43645	chr2L:17486152-17486340	S2	187HA	NOTEST	0	0	0	0	1	1	no
XLOC_001131	XLOC_001131	CG43220	chr2L:17486596-17486779	S2	187HA	NOTEST	0	0	0	0	1	1	no
XLOC_001132	XLOC_001132	Dhc36C	chr2L:17501466-17525515	S2	187HA	OK	1.92068	0.874742	-1.13469	-2.39676	5e-05	0.000286933	yes
XLOC_001133	XLOC_001133	CR43304	chr2L:17541853-17542383	S2	187HA	NOTEST	0	0	0	0	1	1	no
XLOC_001134	XLOC_001134	mir-124	chr2L:17566369-17566469	S2	187HA	NOTEST	0	0	0	0	1	1	no
XLOC_001135	XLOC_001135	mir-287	chr2L:17574609-17574702	S2	187HA	NOTEST	0	0	0	0	1	1	no
XLOC_001136	XLOC_001136	Oli	chr2L:17589406-17591267	S2	187HA	OK	0.0458755	1.55682	5.08474	1.5205	0.1872	0.327249	no
XLOC_001137	XLOC_001137	Sytalpha	chr2L:17591447-17603640	S2	187HA	OK	1.8951	1.0422	-0.862644	-1.21708	0.0378	0.0944093	no
XLOC_001138	XLOC_001138	CG43054	chr2L:17627858-17628389	S2	187HA	NOTEST	0	0	0	0	1	1	no
XLOC_001139	XLOC_001139	CG43231	chr2L:17647052-17778340	S2	187HA	NOTEST	0	0	0	0	1	1	no
XLOC_001140	XLOC_001140	CR43419	chr2L:17787277-17875247	S2	187HA	NOTEST	0	0	0	0	1	1	no
XLOC_001141	XLOC_001141	CR43420	chr2L:17893811-17894734	S2	187HA	NOTEST	0	0.0522787	inf	0	1	1	no
XLOC_001142	XLOC_001142	CG5674	chr2L:17962734-17982472	S2	187HA	OK	11.4864	16.7917	0.547823	1.46877	0.01015	0.0315038	no
XLOC_001143	XLOC_001143	CG5681	chr2L:17986398-17988218	S2	187HA	NOTEST	0.0125371	0	#NAME?	0	1	1	no
XLOC_001144	XLOC_001144	CG31742	chr2L:17990417-17991501	S2	187HA	NOTEST	0.0217348	0	#NAME?	0	1	1	no
XLOC_001145	XLOC_001145	CG5693	chr2L:18006678-18007216	S2	187HA	NOTEST	0.0872982	0	#NAME?	0	1	1	no
XLOC_001146	XLOC_001146	CG42659	chr2L:18007359-18007843	S2	187HA	NOTEST	0	0	0	0	1	1	no
XLOC_001147	XLOC_001147	CG31740,CG42635	chr2L:18007934-18011475	S2	187HA	NOTEST	0	0	0	0	1	1	no
XLOC_001148	XLOC_001148	rdo	chr2L:18012406-18070248	S2	187HA	NOTEST	0.0243132	0.0322451	0.407337	0	1	1	no
XLOC_001149	XLOC_001149	Arr1	chr2L:18078268-18081187	S2	187HA	NOTEST	0	0	0	0	1	1	no
XLOC_001150	XLOC_001150	ninaD	chr2L:18081629-18083608	S2	187HA	NOTEST	0.458811	0	#NAME?	0	1	1	no
XLOC_001151	XLOC_001151	CG31741	chr2L:18084267-18086156	S2	187HA	NOTEST	0	0	0	0	1	1	no
XLOC_001152	XLOC_001152	CG5755	chr2L:18096567-18098065	S2	187HA	NOTEST	0	0	0	0	1	1	no
XLOC_001153	XLOC_001153	CG15152	chr2L:18114546-18115220	S2	187HA	NOTEST	0	0.0475678	inf	0	1	1	no
XLOC_001154	XLOC_001154	CG5758	chr2L:18120026-18138210	S2	187HA	NOTEST	0.0746193	0.543497	2.86465	0	1	1	no
XLOC_001155	XLOC_001155	CG17681	chr2L:18153122-18154516	S2	187HA	OK	0.280671	7.96029	4.82587	5.31786	5e-05	0.000286933	yes
XLOC_001156	XLOC_001156	CG15155	chr2L:18154863-18155942	S2	187HA	OK	0.1249	0.917313	2.87664	1.47998	0.18925	0.329725	no
XLOC_001157	XLOC_001157	CG5783	chr2L:18156042-18158686	S2	187HA	OK	2.38709	4.41433	0.886939	0.604541	0.2717	0.429565	no
XLOC_001158	XLOC_001158	CR43413	chr2L:18160420-18275770	S2	187HA	NOTEST	0	0	0	0	1	1	no
XLOC_001159	XLOC_001159	CG43406	chr2L:18160420-18275770	S2	187HA	NOTEST	0	0	0	0	1	1	no
XLOC_001160	XLOC_001160	CR43408	chr2L:18160420-18275770	S2	187HA	NOTEST	0	0	0	0	1	1	no
XLOC_001161	XLOC_001161	Sfp36F	chr2L:18292521-18292810	S2	187HA	NOTEST	0	0	0	0	1	1	no
XLOC_001162	XLOC_001162	CG5790	chr2L:18294903-18297261	S2	187HA	NOTEST	0.0394716	0	#NAME?	0	1	1	no
XLOC_001163	XLOC_001163	Fas3	chr2L:18320100-18393441	S2	187HA	OK	16.5363	0.203898	-6.34165	-7.58383	5e-05	0.000286933	yes
XLOC_001164	XLOC_001164	CG34171	chr2L:18320100-18393441	S2	187HA	NOTEST	0.0443793	0	#NAME?	0	1	1	no
XLOC_001165	XLOC_001165	Ntf-2r	chr2L:18454648-18455419	S2	187HA	OK	1.31784	0.948039	-0.475159	-0.519422	0.3737	0.542288	no
XLOC_001166	XLOC_001166	let-7,let-7-C,mir-100,mir-125	chr2L:18455716-18484513	S2	187HA	NOTEST	0	0.0113943	inf	0	1	1	no
XLOC_001167	XLOC_001167	CG10176	chr2L:18485416-18503978	S2	187HA	NOTEST	0.0439929	0.0706129	0.682661	0	1	1	no
XLOC_001168	XLOC_001168	CG10178	chr2L:18509571-18513513	S2	187HA	OK	0.614229	6.61553	3.42901	4.56077	5e-05	0.000286933	yes
XLOC_001169	XLOC_001169	CG10211	chr2L:18517492-18531782	S2	187HA	NOTEST	0.053164	0.0500667	-0.0865982	0	1	1	no
XLOC_001170	XLOC_001170	CG15160	chr2L:18590896-18595431	S2	187HA	OK	13.0993	9.65064	-0.440789	-1.22861	0.0317	0.081379	no
XLOC_001171	XLOC_001171	CG31789	chr2L:18605941-18606523	S2	187HA	NOTEST	0.445175	0.469577	0.0769899	0	1	1	no
XLOC_001172	XLOC_001172	CG10333	chr2L:18606832-18609557	S2	187HA	OK	25.1644	18.07	-0.477791	-1.42065	0.0128	0.0383567	no
XLOC_001173	XLOC_001173	MESR3	chr2L:18617256-18661776	S2	187HA	OK	61.713	143.068	1.21306	3.8271	5e-05	0.000286933	yes
XLOC_001174	XLOC_001174	CG42490	chr2L:18665231-18666863	S2	187HA	OK	23.6287	11.666	-1.01822	-1.38523	0.0135	0.0400206	no
XLOC_001175	XLOC_001175	CG31751	chr2L:18677202-18683717	S2	187HA	OK	23.5083	20.0308	-0.230951	-0.576918	0.31805	0.482087	no
XLOC_001176	XLOC_001176	CG10336	chr2L:18689580-18695422	S2	187HA	OK	22.9237	13.8458	-0.727395	-0.766327	0.19105	0.331881	no
XLOC_001177	XLOC_001177	CG10338	chr2L:18695732-18698571	S2	187HA	OK	20.8881	18.8082	-0.151323	-0.415791	0.4713	0.637666	no
XLOC_001178	XLOC_001178	CG10341	chr2L:18698718-18703118	S2	187HA	OK	41.332	34.4961	-0.260826	-0.463129	0.41675	0.585999	no
XLOC_001179	XLOC_001179	CG10343	chr2L:18703466-18704456	S2	187HA	OK	32.2131	27.6154	-0.222177	-0.547449	0.33485	0.501368	no
XLOC_001180	XLOC_001180	Grip71	chr2L:18708848-18713763	S2	187HA	OK	23.6088	26.4254	0.162599	0.384435	0.4883	0.652615	no
XLOC_001181	XLOC_001181	CG15167	chr2L:18740357-18740807	S2	187HA	NOTEST	0	0	0	0	1	1	no
XLOC_001182	XLOC_001182	CG17325	chr2L:18813008-18813941	S2	187HA	OK	1.30832	0.137754	-3.24755	-1.72232	0.23505	0.388124	no
XLOC_001183	XLOC_001183	CG17324	chr2L:18819343-18822573	S2	187HA	NOTEST	0.0475449	0.0138517	-1.77923	0	1	1	no
XLOC_001184	XLOC_001184	CG17323	chr2L:18823573-18826553	S2	187HA	OK	0.161595	1.04451	2.69238	2.25058	0.0003	0.00147401	no
XLOC_001185	XLOC_001185	CG17322	chr2L:18826769-18830653	S2	187HA	NOTEST	0.0664112	0.286173	2.10739	0	1	1	no
XLOC_001186	XLOC_001186	ScpX	chr2L:18831216-18833630	S2	187HA	OK	33.7919	34.0296	0.0101145	0.0298605	0.958	0.976202	no
XLOC_001187	XLOC_001187	CG17321	chr2L:18845183-18855118	S2	187HA	OK	0.278475	0.819113	1.55651	1.77768	0.00525	0.0180557	no
XLOC_001188	XLOC_001188	CG42848	chr2L:18946304-18947088	S2	187HA	OK	0.131079	0.80787	2.62369	1.65269	0.05255	0.122372	no
XLOC_001189	XLOC_001189	CG10428	chr2L:18948896-18950973	S2	187HA	OK	12.7008	23.5248	0.889261	2.30311	0.0001	0.000548265	yes
XLOC_001190	XLOC_001190	Tango6	chr2L:18969031-18974448	S2	187HA	OK	9.6686	19.7974	1.03393	1.54089	0.0138	0.040787	no
XLOC_001191	XLOC_001191	CG10431	chr2L:18974709-18987276	S2	187HA	OK	3.29297	5.69177	0.789487	0.450333	0.5035	0.665193	no
XLOC_001192	XLOC_001192	CG15168	chr2L:18987726-18990233	S2	187HA	OK	58.2398	80.1147	0.460061	1.05993	0.0617	0.139816	no
XLOC_001193	XLOC_001193	CG15169	chr2L:18991056-18992409	S2	187HA	NOTEST	0	0	0	0	1	1	no
XLOC_001194	XLOC_001194	CG31792	chr2L:18997447-19002713	S2	187HA	NOTEST	0.146201	0.387961	1.40796	0	1	1	no
XLOC_001195	XLOC_001195	CG31793	chr2L:19003409-19009273	S2	187HA	OK	8.82455	12.9867	0.557442	0.361821	0.5574	0.707222	no
XLOC_001196	XLOC_001196	robl37BC	chr2L:19010865-19011532	S2	187HA	NOTEST	0	0.0706427	inf	0	1	1	no
XLOC_001197	XLOC_001197	CG15172	chr2L:19022416-19023646	S2	187HA	NOTEST	0	0	0	0	1	1	no
XLOC_001198	XLOC_001198	Side	chr2L:19027709-19030780	S2	187HA	NOTEST	0.00987998	0.00846113	-0.223658	0	1	1	no
XLOC_001199	XLOC_001199	mib2	chr2L:19033656-19041541	S2	187HA	OK	42.7565	61.3066	0.519901	1.58603	0.0057	0.0193625	no
XLOC_001200	XLOC_001200	Catsup	chr2L:19041861-19045148	S2	187HA	OK	93.7365	130.767	0.48031	1.52488	0.008	0.0257894	no
XLOC_001201	XLOC_001201	Acn	chr2L:19045354-19048817	S2	187HA	OK	34.8986	42.9504	0.299503	0.947396	0.10215	0.208326	no
XLOC_001202	XLOC_001202	CG10470	chr2L:19049075-19051612	S2	187HA	OK	52.095	51.5768	-0.0144234	-0.0318138	0.95285	0.973084	no
XLOC_001203	XLOC_001203	Rpn3	chr2L:19051789-19053681	S2	187HA	OK	78.235	86.2554	0.140801	0.45099	0.438	0.605509	no
XLOC_001204	XLOC_001204	CG10492	chr2L:19054077-19058821	S2	187HA	OK	20.9822	19.8627	-0.0791007	-0.248769	0.67045	0.795603	no
XLOC_001205	XLOC_001205	Phlpp	chr2L:19059128-19063132	S2	187HA	OK	0.243343	0.714334	1.55361	1.84365	0.0034	0.0122752	no
XLOC_001206	XLOC_001206	CG10495	chr2L:19063294-19064726	S2	187HA	OK	5.46265	6.43495	0.236329	0.428556	0.45035	0.617565	no
XLOC_001207	XLOC_001207	CG17343	chr2L:19064976-19069850	S2	187HA	OK	6.66072	10.1056	0.601407	0.431358	0.3953	0.563831	no
XLOC_001208	XLOC_001208	CG17344	chr2L:19079255-19108427	S2	187HA	NOTEST	0	0.038189	inf	0	1	1	no
XLOC_001209	XLOC_001209	amd	chr2L:19110158-19114110	S2	187HA	NOTEST	0.0610576	0.388352	2.66912	0	1	1	no
XLOC_001210	XLOC_001210	CG10561	chr2L:19114400-19120300	S2	187HA	OK	1.96718	3.35458	0.770005	1.19863	0.0395	0.0977995	no
XLOC_001211	XLOC_001211	l(2)37Cd	chr2L:19127259-19129326	S2	187HA	OK	12.4174	13.4923	0.119771	0.291175	0.61065	0.750629	no
XLOC_001212	XLOC_001212	l(2)37Ce	chr2L:19132322-19181702	S2	187HA	OK	24.5543	30.252	0.301057	0.153335	0.81475	0.891189	no
XLOC_001213	XLOC_001213	brat	chr2L:19132322-19181702	S2	187HA	OK	46.3813	77.8601	0.747341	2.222	5e-05	0.000286933	yes
XLOC_001214	XLOC_001214	pigeon	chr2L:19186042-19189938	S2	187HA	OK	5.77331	7.4613	0.370027	0.855638	0.1372	0.260701	no
XLOC_001215	XLOC_001215	drl	chr2L:19190341-19208621	S2	187HA	NOTEST	0.0444733	0.443737	3.31869	0	1	1	no
XLOC_001216	XLOC_001216	CR44189	chr2L:19217406-19218135	S2	187HA	NOTEST	0	0	0	0	1	1	no
XLOC_001217	XLOC_001217	CR44191	chr2L:19262469-19263057	S2	187HA	NOTEST	0	0	0	0	1	1	no
XLOC_001218	XLOC_001218	CG10750	chr2L:19300254-19301600	S2	187HA	NOTEST	0	0.0768964	inf	0	1	1	no
XLOC_001219	XLOC_001219	CG13086	chr2L:19364374-19365470	S2	187HA	OK	0.0954954	1.06503	3.47932	1.07545	0.1842	0.323795	no
XLOC_001220	XLOC_001220	CG17349	chr2L:19370444-19372711	S2	187HA	NOTEST	0.0223132	0.0230269	0.0454244	0	1	1	no
XLOC_001221	XLOC_001221	CG17350	chr2L:19380929-19383093	S2	187HA	OK	15.8693	1.03672	-3.93615	-6.23434	5e-05	0.000286933	yes
XLOC_001222	XLOC_001222	CG31798	chr2L:19390368-19398493	S2	187HA	OK	2.47138	1.64318	-0.588825	-0.201621	0.77045	0.863329	no
XLOC_001223	XLOC_001223	Lectin-galC1,lectin-37Da,lectin-37Db	chr2L:19400780-19430270	S2	187HA	NOTEST	0.526984	0.126655	-2.05685	0	1	1	no
XLOC_001224	XLOC_001224	CG13085,CG16771	chr2L:19400780-19430270	S2	187HA	OK	108.416	88.1117	-0.299168	-0.588536	0.30275	0.464868	no
XLOC_001225	XLOC_001225	CG9987	chr2L:19430642-19432444	S2	187HA	OK	21.1078	19.886	-0.0860232	-0.230406	0.69335	0.811032	no
XLOC_001226	XLOC_001226	Rab9	chr2L:19432573-19435841	S2	187HA	OK	10.552	13.0164	0.30282	0.693201	0.2267	0.376797	no
XLOC_001227	XLOC_001227	RanGap	chr2L:19435849-19447317	S2	187HA	OK	28.6884	34.0736	0.248186	0.620156	0.2746	0.432604	no
XLOC_001228	XLOC_001228	CG10026	chr2L:19454255-19457723	S2	187HA	OK	10.4492	10.9054	0.061647	0.128602	0.8236	0.897431	no
XLOC_001229	XLOC_001229	tj	chr2L:19464266-19467758	S2	187HA	NOTEST	0	0.00646223	inf	0	1	1	no
XLOC_001230	XLOC_001230	CG13084	chr2L:19484929-19486532	S2	187HA	OK	7.57367	4.08069	-0.892179	-1.73164	0.00485	0.0168239	no
XLOC_001231	XLOC_001231	CG13083	chr2L:19487489-19490104	S2	187HA	NOTEST	0.0697017	0.0666173	-0.0652965	0	1	1	no
XLOC_001232	XLOC_001232	CG18094	chr2L:19490261-19497978	S2	187HA	OK	3.83271	3.96978	0.0506936	0.0282597	0.9716	0.983009	no
XLOC_001233	XLOC_001233	swm	chr2L:19490261-19497978	S2	187HA	OK	24.3632	19.1683	-0.345987	-0.998999	0.08365	0.178667	no
XLOC_001234	XLOC_001234	Top3alpha	chr2L:19498167-19502268	S2	187HA	OK	28.2081	25.1888	-0.163328	-0.514485	0.3773	0.545811	no
XLOC_001235	XLOC_001235	CG10132	chr2L:19518785-19526347	S2	187HA	NOTEST	0.590199	0.524122	-0.171298	0	1	1	no
XLOC_001236	XLOC_001236	CG10137	chr2L:19526685-19532992	S2	187HA	OK	3.8297	3.57487	-0.0993419	-0.138727	0.81075	0.889008	no
XLOC_001237	XLOC_001237	CG31697,CG33116	chr2L:19533472-19537365	S2	187HA	OK	37.4258	34.0819	-0.135025	-0.406257	0.47965	0.645245	no
XLOC_001238	XLOC_001238	CG13082	chr2L:19538428-19539910	S2	187HA	NOTEST	0.246647	0.382255	0.632087	0	1	1	no
XLOC_001239	XLOC_001239	CG13081	chr2L:19540692-19541343	S2	187HA	NOTEST	0.0521485	0.190572	1.86964	0	1	1	no
XLOC_001240	XLOC_001240	ref(2)P	chr2L:19542445-19546959	S2	187HA	OK	103.354	149.291	0.530526	1.65736	0.00465	0.0162447	no
XLOC_001241	XLOC_001241	Tep4	chr2L:19548506-19556451	S2	187HA	OK	38.5509	48.1964	0.322162	1.05476	0.06495	0.145468	no
XLOC_001242	XLOC_001242	Tep5	chr2L:19558046-19563049	S2	187HA	OK	0.303036	2.71162	3.16159	4.28533	5e-05	0.000286933	yes
XLOC_001243	XLOC_001243	CG13078	chr2L:19563929-19565158	S2	187HA	OK	0.549676	6.15355	3.48477	3.82868	5e-05	0.000286933	yes
XLOC_001244	XLOC_001244	CG13077	chr2L:19565862-19567359	S2	187HA	OK	0.347249	1.52248	2.13238	1.79713	0.00505	0.0174017	no
XLOC_001245	XLOC_001245	msb1l	chr2L:19577700-19580351	S2	187HA	OK	26.738	34.8671	0.382971	0.967422	0.09625	0.199046	no
XLOC_001246	XLOC_001246	CG10366	chr2L:19584234-19586440	S2	187HA	OK	10.5594	14.5806	0.465516	1.17731	0.04175	0.102113	no
XLOC_001247	XLOC_001247	Lar	chr2L:19586622-19732069	S2	187HA	OK	7.13975	11.5923	0.699225	2.11352	0.00015	0.000799127	yes
XLOC_001248	XLOC_001248	Nf-YB	chr2L:19736041-19737088	S2	187HA	OK	24.0133	25.0574	0.0614022	0.141085	0.8003	0.882694	no
XLOC_001249	XLOC_001249	CG10463	chr2L:19758878-19760986	S2	187HA	OK	12.4938	13.6489	0.127573	0.321142	0.57435	0.722243	no
XLOC_001250	XLOC_001250	CG10466	chr2L:19774872-19795851	S2	187HA	OK	11.9271	15.8109	0.406681	0.271006	0.63695	0.770628	no
XLOC_001251	XLOC_001251	sick	chr2L:19796364-19958424	S2	187HA	OK	4.80577	3.00283	-0.678444	-1.58057	0.00605	0.0203948	no
XLOC_001252	XLOC_001252	snRNA:U4:38AB	chr2L:19796364-19958424	S2	187HA	NOTEST	2.94885	3.15571	0.0978126	0	1	1	no
XLOC_001253	XLOC_001253	snRNA:U2:38ABb	chr2L:19796364-19958424	S2	187HA	NOTEST	0	1.29164	inf	0	1	1	no
XLOC_001254	XLOC_001254	snRNA:U5:38ABb	chr2L:19796364-19958424	S2	187HA	NOTEST	0	0	0	0	1	1	no
XLOC_001255	XLOC_001255	CR43828	chr2L:19796364-19958424	S2	187HA	NOTEST	0	0.0847206	inf	0	1	1	no
XLOC_001256	XLOC_001256	CR43827	chr2L:19796364-19958424	S2	187HA	NOTEST	0	0	0	0	1	1	no
XLOC_001257	XLOC_001257	CoIV	chr2L:19958712-19960065	S2	187HA	OK	234.79	148.792	-0.658072	-2.07843	0.00035	0.00169707	no
XLOC_001258	XLOC_001258	CG16772	chr2L:19962678-19963844	S2	187HA	OK	1.05145	0.449126	-1.22719	-1.27536	0.03295	0.0840757	no
XLOC_001259	XLOC_001259	CG10680	chr2L:19964124-19966510	S2	187HA	NOTEST	0	0.0217498	inf	0	1	1	no
XLOC_001260	XLOC_001260	CR43620	chr2L:19969483-20017282	S2	187HA	NOTEST	0	0	0	0	1	1	no
XLOC_001261	XLOC_001261	sNPF	chr2L:20027914-20056373	S2	187HA	NOTEST	0	0.0511568	inf	0	1	1	no
XLOC_001262	XLOC_001262	lok	chr2L:20061476-20065691	S2	187HA	OK	25.182	24.5916	-0.0342272	-0.0819687	0.8866	0.935662	no
XLOC_001263	XLOC_001263	bwa	chr2L:20066369-20075467	S2	187HA	OK	18.1843	25.8667	0.508405	0.942187	0.10495	0.212226	no
XLOC_001264	XLOC_001264	neb	chr2L:20075756-20091348	S2	187HA	OK	12.6274	12.0595	-0.0663967	-0.152092	0.79265	0.877978	no
XLOC_001265	XLOC_001265	CG10721	chr2L:20091434-20093849	S2	187HA	OK	8.55285	7.38503	-0.211802	-0.279334	0.6297	0.765309	no
XLOC_001266	XLOC_001266	nesd	chr2L:20093971-20096253	S2	187HA	OK	43.2362	32.241	-0.423342	-1.28123	0.02605	0.0691619	no
XLOC_001267	XLOC_001267	Kua	chr2L:20097580-20103375	S2	187HA	OK	0.189216	1.31079	2.79232	2.53947	0.00025	0.00125482	no
XLOC_001268	XLOC_001268	CG40341	chr2L:20248222-20248617	S2	187HA	NOTEST	0.102882	0	#NAME?	0	1	1	no
XLOC_001269	XLOC_001269	CG12617	chr2L:20294706-20295320	S2	187HA	NOTEST	0	0	0	0	1	1	no
XLOC_001270	XLOC_001270	spir	chr2L:20311218-20348386	S2	187HA	OK	18.904	1.09154	-4.11425	-6.43045	5e-05	0.000286933	yes
XLOC_001271	XLOC_001271	rtGEF	chr2L:20350433-20365254	S2	187HA	OK	31.3862	43.5447	0.472365	1.50108	0.0106	0.0327055	no
XLOC_001272	XLOC_001272	snoRNA:Me28S-A3365	chr2L:20350433-20365254	S2	187HA	NOTEST	0	0	0	0	1	1	no
XLOC_001273	XLOC_001273	Arpc2	chr2L:20417060-20423027	S2	187HA	OK	135.118	142.294	0.0746602	0.244254	0.67045	0.795603	no
XLOC_001274	XLOC_001274	snoRNA:Psi18S-525a	chr2L:20417060-20423027	S2	187HA	OK	16.9159	14.1356	-0.259047	-0.134281	0.87775	0.929537	no
XLOC_001275	XLOC_001275	snoRNA:Psi18S-640a	chr2L:20417060-20423027	S2	187HA	OK	9.75176	10.0619	0.0451741	0.0245571	0.8277	0.899241	no
XLOC_001276	XLOC_001276	snoRNA:Psi18S-525b	chr2L:20417060-20423027	S2	187HA	NOTEST	3.96349	0	#NAME?	0	1	1	no
XLOC_001277	XLOC_001277	snoRNA:Psi18S-525c	chr2L:20417060-20423027	S2	187HA	NOTEST	4.08382	0	#NAME?	0	1	1	no
XLOC_001278	XLOC_001278	snoRNA:Psi18S-640b	chr2L:20417060-20423027	S2	187HA	OK	0	7.35858	inf	nan	0.21315	0.360437	no
XLOC_001279	XLOC_001279	snoRNA:Psi18S-525d	chr2L:20417060-20423027	S2	187HA	NOTEST	0	3.43684	inf	0	1	1	no
XLOC_001280	XLOC_001280	snoRNA:Psi18S-640c	chr2L:20417060-20423027	S2	187HA	NOTEST	0	0	0	0	1	1	no
XLOC_001281	XLOC_001281	snoRNA:Psi18S-525e	chr2L:20417060-20423027	S2	187HA	NOTEST	6.22633	0	#NAME?	0	1	1	no
XLOC_001282	XLOC_001282	snoRNA:Psi18S-640d	chr2L:20417060-20423027	S2	187HA	NOTEST	6.2985	0	#NAME?	0	1	1	no
XLOC_001283	XLOC_001283	snoRNA:Psi18S-525f	chr2L:20417060-20423027	S2	187HA	OK	4.07992	13.5024	1.7266	0.952771	0.48375	0.648953	no
XLOC_001284	XLOC_001284	snoRNA:Psi18S-525g	chr2L:20417060-20423027	S2	187HA	OK	17.1459	4.49368	-1.93189	-1.06044	0.4901	0.653213	no
XLOC_001285	XLOC_001285	snoRNA:Psi18S-640e	chr2L:20417060-20423027	S2	187HA	NOTEST	7.39733	0	#NAME?	0	1	1	no
XLOC_001286	XLOC_001286	snoRNA:Psi18S-525h	chr2L:20417060-20423027	S2	187HA	NOTEST	0	0	0	0	1	1	no
XLOC_001287	XLOC_001287	snoRNA:Psi18S-640f	chr2L:20417060-20423027	S2	187HA	NOTEST	0	0	0	0	1	1	no
XLOC_001288	XLOC_001288	snoRNA:Psi18S-525i	chr2L:20417060-20423027	S2	187HA	NOTEST	0	0	0	0	1	1	no
XLOC_001289	XLOC_001289	snoRNA:Psi18S-640g	chr2L:20417060-20423027	S2	187HA	NOTEST	0	0	0	0	1	1	no
XLOC_001290	XLOC_001290	snoRNA:Psi18S-525j	chr2L:20417060-20423027	S2	187HA	NOTEST	4.07336	3.60717	-0.175352	0	1	1	no
XLOC_001291	XLOC_001291	CG31688	chr2L:20426406-20447001	S2	187HA	OK	5.57461	6.67741	0.260418	0.631522	0.27265	0.430528	no
XLOC_001292	XLOC_001292	CG31687	chr2L:20450224-20459081	S2	187HA	OK	1.82754	3.13839	0.780123	1.25941	0.03	0.0778276	no
XLOC_001293	XLOC_001293	cdc23	chr2L:20459341-20463444	S2	187HA	OK	8.34481	12.2312	0.551619	0.407652	0.497	0.658672	no
XLOC_001294	XLOC_001294	mir-1	chr2L:20487440-20487531	S2	187HA	NOTEST	0	0	0	0	1	1	no
XLOC_001295	XLOC_001295	CG34007	chr2L:20495105-20495448	S2	187HA	NOTEST	0	0	0	0	1	1	no
XLOC_001296	XLOC_001296	mir-4973	chr2L:20562297-20562448	S2	187HA	NOTEST	0	0	0	0	1	1	no
XLOC_001297	XLOC_001297	CG15475	chr2L:20614617-20615559	S2	187HA	NOTEST	0	0	0	0	1	1	no
XLOC_001298	XLOC_001298	mir-133	chr2L:20616616-20616714	S2	187HA	NOTEST	0	0	0	0	1	1	no
XLOC_001299	XLOC_001299	CG17472	chr2L:20634556-20635167	S2	187HA	NOTEST	0.0994757	0.386567	1.9583	0	1	1	no
XLOC_001300	XLOC_001300	CG31680	chr2L:20640145-20640718	S2	187HA	OK	0.122983	1.46147	3.57089	1.91208	0.2416	0.395398	no
XLOC_001301	XLOC_001301	Sfp38D	chr2L:20640916-20642216	S2	187HA	OK	0.471833	1.62544	1.78448	1.43007	0.01195	0.0362142	no
XLOC_001302	XLOC_001302	CG2608	chr2L:20645821-20647381	S2	187HA	OK	25.121	24.3445	-0.0452955	-0.123232	0.82785	0.899293	no
XLOC_001303	XLOC_001303	Uhg3,snoRNA:Me28S-C2645a,snoRNA:Me28S-C2645b	chr2L:20647532-20648847	S2	187HA	OK	97.4143	101.573	0.0603103	0.159211	0.785	0.874045	no
XLOC_001304	XLOC_001304	snoRNA:Me28S-C2645c	chr2L:20647532-20648847	S2	187HA	NOTEST	0	0	0	0	1	1	no
XLOC_001305	XLOC_001305	CG18810	chr2L:20648911-20650079	S2	187HA	OK	9.56375	0.783712	-3.60918	-4.57097	5e-05	0.000286933	yes
XLOC_001306	XLOC_001306	CG2611	chr2L:20650188-20656178	S2	187HA	OK	17.4633	16.5707	-0.0756942	-0.052203	0.9277	0.959918	no
XLOC_001307	XLOC_001307	CG2614	chr2L:20656425-20675941	S2	187HA	OK	26.8565	29.8398	0.151967	0.264716	0.6471	0.778438	no
XLOC_001308	XLOC_001308	ik2	chr2L:20676044-20681846	S2	187HA	OK	15.8144	17.2441	0.124862	0.227508	0.69655	0.813377	no
XLOC_001309	XLOC_001309	CG2617	chr2L:20682367-20714588	S2	187HA	OK	11.7638	17.0073	0.531799	1.02397	0.07705	0.167358	no
XLOC_001310	XLOC_001310	CR44187	chr2L:20682367-20714588	S2	187HA	NOTEST	0	0	0	0	1	1	no
XLOC_001311	XLOC_001311	CR44188	chr2L:20682367-20714588	S2	187HA	NOTEST	0.0319438	0	#NAME?	0	1	1	no
XLOC_001312	XLOC_001312	Fs(2)Ket	chr2L:20734608-20752341	S2	187HA	OK	32.3205	24.3383	-0.409224	-1.2968	0.02535	0.067628	no
XLOC_001313	XLOC_001313	ns4	chr2L:20752475-20757985	S2	187HA	OK	25.6305	4.97573	-2.36488	-3.26105	5e-05	0.000286933	yes
XLOC_001314	XLOC_001314	dia	chr2L:20758143-20768053	S2	187HA	OK	19.9343	10.4439	-0.932589	-2.73589	5e-05	0.000286933	yes
XLOC_001315	XLOC_001315	cad	chr2L:20770730-20783135	S2	187HA	NOTEST	0.135928	0.251294	0.886533	0	1	1	no
XLOC_001316	XLOC_001316	Pomp	chr2L:20787655-20797042	S2	187HA	OK	34.4372	41.6179	0.273235	0.371512	0.45735	0.624358	no
XLOC_001317	XLOC_001317	CR44146	chr2L:20787655-20797042	S2	187HA	NOTEST	0.171427	0.270212	0.656497	0	1	1	no
XLOC_001318	XLOC_001318	CG9328	chr2L:20797716-20814030	S2	187HA	OK	51.4921	35.6527	-0.530339	-1.58134	0.005	0.0172832	no
XLOC_001319	XLOC_001319	CG9331	chr2L:20824435-20827724	S2	187HA	OK	157.428	71.7105	-1.13444	-3.47104	5e-05	0.000286933	yes
XLOC_001320	XLOC_001320	CG31673	chr2L:20829607-20831063	S2	187HA	OK	114.821	49.137	-1.2245	-3.63083	5e-05	0.000286933	yes
XLOC_001321	XLOC_001321	CG31674	chr2L:20831261-20835607	S2	187HA	OK	12.2235	8.90314	-0.457274	-0.850623	0.14455	0.270828	no
XLOC_001322	XLOC_001322	CG31676	chr2L:20840799-20849182	S2	187HA	OK	1.90564	1.35789	-0.488902	-0.60074	0.2978	0.45918	no
XLOC_001323	XLOC_001323	CG14402	chr2L:20849356-20850988	S2	187HA	NOTEST	0.0646738	0.0502933	-0.362816	0	1	1	no
XLOC_001324	XLOC_001324	CG9335	chr2L:20852580-20857891	S2	187HA	NOTEST	0.0898857	0.4704	2.38772	0	1	1	no
XLOC_001325	XLOC_001325	CG9336	chr2L:20858688-20861014	S2	187HA	OK	2.04274	7.93303	1.95737	2.54609	0.00015	0.000799127	yes
XLOC_001326	XLOC_001326	CG31675,CG9338	chr2L:20865214-20869650	S2	187HA	OK	19.1319	85.8799	2.16634	4.82958	5e-05	0.000286933	yes
XLOC_001327	XLOC_001327	CG14401	chr2L:20869853-20918931	S2	187HA	OK	0.313551	1.15636	1.88282	0.292038	0.16355	0.297728	no
XLOC_001328	XLOC_001328	betaInt-nu	chr2L:21053032-21071502	S2	187HA	OK	7.24486	25.4751	1.81406	4.63368	5e-05	0.000286933	yes
XLOC_001329	XLOC_001329	tadr	chr2L:21075404-21081053	S2	187HA	OK	0.197304	1.63531	3.05107	3.49334	5e-05	0.000286933	yes
XLOC_001330	XLOC_001330	CG9259	chr2L:21089374-21090999	S2	187HA	NOTEST	0.0334881	0.0374042	0.159551	0	1	1	no
XLOC_001331	XLOC_001331	CG14397	chr2L:21091226-21094864	S2	187HA	NOTEST	0.334916	0.0646052	-2.37408	0	1	1	no
XLOC_001332	XLOC_001332	CG34136	chr2L:21094965-21102429	S2	187HA	OK	4.9938	4.03315	-0.308232	-0.119399	0.87355	0.927749	no
XLOC_001333	XLOC_001333	CG9257	chr2L:21102585-21104321	S2	187HA	OK	25.2199	14.8986	-0.759386	-1.94667	0.00065	0.00289474	no
XLOC_001334	XLOC_001334	Nhe2	chr2L:21104567-21134255	S2	187HA	OK	21.5034	16.0893	-0.418464	-1.28425	0.0242	0.0649911	no
XLOC_001335	XLOC_001335	CG9253	chr2L:21143228-21148546	S2	187HA	OK	102.21	101.963	-0.00348073	-0.0096229	0.9866	0.990743	no
XLOC_001336	XLOC_001336	snoRNA:Me18S-A469	chr2L:21143228-21148546	S2	187HA	NOTEST	0	0	0	0	1	1	no
XLOC_001337	XLOC_001337	Mpp6	chr2L:21156873-21158588	S2	187HA	OK	12.9327	12.1648	-0.0883167	-0.133676	0.81245	0.889826	no
XLOC_001338	XLOC_001338	CG9248	chr2L:21158877-21163087	S2	187HA	OK	54.173	52.9047	-0.0341779	-0.0902402	0.8699	0.925031	no
XLOC_001339	XLOC_001339	CG9246	chr2L:21163610-21168344	S2	187HA	OK	47.3154	39.7518	-0.251291	-0.67579	0.24535	0.400129	no
XLOC_001340	XLOC_001340	Acon	chr2L:21168615-21173017	S2	187HA	OK	175.29	119.995	-0.546771	-1.79706	0.00195	0.00768964	no
XLOC_001341	XLOC_001341	CG31627	chr2L:21173266-21174179	S2	187HA	OK	1.56017	0.936355	-0.736578	-0.846603	0.1515	0.280759	no
XLOC_001342	XLOC_001342	Mcm10	chr2L:21179940-21198745	S2	187HA	OK	17.1816	14.3205	-0.262784	-0.686936	0.2341	0.386916	no
XLOC_001343	XLOC_001343	clumsy	chr2L:21206519-21211820	S2	187HA	NOTEST	0.0589192	0.48366	3.03719	0	1	1	no
XLOC_001344	XLOC_001344	CG8677	chr2L:21221311-21231694	S2	187HA	OK	24.6021	18.1445	-0.439255	-1.4497	0.01085	0.033349	no
XLOC_001345	XLOC_001345	Hr39	chr2L:21237249-21259675	S2	187HA	OK	12.7528	18.837	0.562751	1.64836	0.0048	0.0166766	no
XLOC_001346	XLOC_001346	l(2)k14505	chr2L:21261167-21262411	S2	187HA	OK	45.6849	35.4976	-0.363997	-0.954394	0.09735	0.200664	no
XLOC_001347	XLOC_001347	CG8671	chr2L:21262955-21282514	S2	187HA	OK	38.476	40.1384	0.0610266	0.186256	0.74815	0.848332	no
XLOC_001348	XLOC_001348	mir-4974	chr2L:21262955-21282514	S2	187HA	NOTEST	0	0	0	0	1	1	no
XLOC_001349	XLOC_001349	Gr39a	chr2L:21286077-21310050	S2	187HA	OK	0.909779	1.12772	0.309825	0.045587	0.73675	0.841511	no
XLOC_001350	XLOC_001350	crc	chr2L:21310865-21319527	S2	187HA	OK	640.398	590.461	-0.117126	-0.35458	0.5358	0.692362	no
XLOC_001351	XLOC_001351	CG42696	chr2L:21326659-21327114	S2	187HA	NOTEST	0	0	0	0	1	1	no
XLOC_001352	XLOC_001352	dimm	chr2L:21331755-21342155	S2	187HA	NOTEST	0.111334	0.124482	0.161052	0	1	1	no
XLOC_001353	XLOC_001353	Tsp39D	chr2L:21344606-21358271	S2	187HA	OK	33.392	70.4436	1.07696	3.2791	5e-05	0.000286933	yes
XLOC_001354	XLOC_001354	dtr	chr2L:21361215-21367288	S2	187HA	OK	0.621892	1.42804	1.1993	1.81675	0.00345	0.0124304	no
XLOC_001355	XLOC_001355	CG8665	chr2L:21371226-21377995	S2	187HA	NOTEST	0.0601435	0.3246	2.43218	0	1	1	no
XLOC_001356	XLOC_001356	nrv3	chr2L:21379999-21393319	S2	187HA	NOTEST	0.11245	0.436587	1.95699	0	1	1	no
XLOC_001357	XLOC_001357	snmRNA:430:CR33735	chr2L:21423875-21423911	S2	187HA	NOTEST	0	0	0	0	1	1	no
XLOC_001358	XLOC_001358	snmRNA:430:CR33735	chr2L:21433983-21434019	S2	187HA	NOTEST	0	0	0	0	1	1	no
XLOC_001359	XLOC_001359	snmRNA:430:CR33746	chr2L:21453072-21453108	S2	187HA	NOTEST	0	0	0	0	1	1	no
XLOC_001360	XLOC_001360	snmRNA:430:CR33746	chr2L:21458133-21458169	S2	187HA	NOTEST	0	0	0	0	1	1	no
XLOC_001361	XLOC_001361	snmRNA:430:CR33732	chr2L:21458851-21541127	S2	187HA	NOTEST	0	0	0	0	1	1	no
XLOC_001362	XLOC_001362	snmRNA:430:CR33736	chr2L:21458851-21541127	S2	187HA	NOTEST	0	0	0	0	1	1	no
XLOC_001363	XLOC_001363	snmRNA:430:CR33738	chr2L:21458851-21541127	S2	187HA	NOTEST	0	0	0	0	1	1	no
XLOC_001364	XLOC_001364	snmRNA:430:CR33737	chr2L:21458851-21541127	S2	187HA	NOTEST	0	0	0	0	1	1	no
XLOC_001365	XLOC_001365	snmRNA:430:CR33736	chr2L:21458851-21541127	S2	187HA	NOTEST	0	0	0	0	1	1	no
XLOC_001366	XLOC_001366	His1:CG33834	chr2L:21458851-21541127	S2	187HA	OK	24.3023	3.11431	-2.9641	-2.99988	0.00015	0.000799127	yes
XLOC_001367	XLOC_001367	snmRNA:430:CR33739	chr2L:21458851-21541127	S2	187HA	NOTEST	0	0	0	0	1	1	no
XLOC_001368	XLOC_001368	Lamp1	chr2L:21573388-21577103	S2	187HA	OK	1234.93	708.715	-0.80115	-2.46631	0.0001	0.000548265	yes
XLOC_001369	XLOC_001369	CR43148	chr2L:21624678-21626190	S2	187HA	OK	1.58869	0.90267	-0.815564	-0.976354	0.09065	0.190131	no
XLOC_001370	XLOC_001370	Ac3	chr2L:21632586-21647964	S2	187HA	OK	8.58539	6.81011	-0.334204	-0.851551	0.14385	0.269917	no
XLOC_001371	XLOC_001371	CG43144	chr2L:21657555-21658249	S2	187HA	OK	42.3894	22.9432	-0.885638	-1.73382	0.003	0.011052	no
XLOC_001372	XLOC_001372	Cul-2	chr2L:21658734-21663698	S2	187HA	OK	49.7375	40.2158	-0.30657	-0.97852	0.0904	0.189741	no
XLOC_001373	XLOC_001373	CG31619	chr2L:21684102-21729051	S2	187HA	OK	46.3114	47.6861	0.0422003	0.134856	0.81255	0.889826	no
XLOC_001374	XLOC_001374	CG1416	chr2L:21758009-21761000	S2	187HA	OK	316.39	144.401	-1.13162	-3.66366	5e-05	0.000286933	yes
XLOC_001375	XLOC_001375	tsh	chr2L:21828592-21837011	S2	187HA	OK	56.4721	1.80175	-4.97007	-11.4089	5e-05	0.000286933	yes
XLOC_001376	XLOC_001376	CR43762	chr2L:21894226-21895350	S2	187HA	NOTEST	0.0694801	0	#NAME?	0	1	1	no
XLOC_001377	XLOC_001377	CG1421	chr2L:21903061-21903739	S2	187HA	NOTEST	0	0	0	0	1	1	no
XLOC_001378	XLOC_001378	CG1428	chr2L:21906288-21908319	S2	187HA	NOTEST	0.0993276	0.0151958	-2.70852	0	1	1	no
XLOC_001379	XLOC_001379	CG11634	chr2L:21916360-21917450	S2	187HA	NOTEST	0.0724186	0	#NAME?	0	1	1	no
XLOC_001380	XLOC_001380	CR44217	chr2L:21957819-21958366	S2	187HA	NOTEST	0	0	0	0	1	1	no
XLOC_001381	XLOC_001381	CG31693	chr2L:22015189-22017334	S2	187HA	NOTEST	0.0830086	0	#NAME?	0	1	1	no
XLOC_001382	XLOC_001382	CR33987,tio	chr2L:22019207-22025734	S2	187HA	OK	34.1808	0.165034	-7.69428	-5.50225	5e-05	0.000286933	yes
XLOC_001383	XLOC_001383	CG41434	chr2L:22037859-22039772	S2	187HA	NOTEST	0.335332	0.040187	-3.06079	0	1	1	no
XLOC_001384	XLOC_001384	CG31702	chr2L:22071152-22072902	S2	187HA	NOTEST	0	0	0	0	1	1	no
XLOC_001385	XLOC_001385	ttm3	chr2L:22079671-22080742	S2	187HA	NOTEST	0	0	0	0	1	1	no
XLOC_001386	XLOC_001386	CG6675	chr2L:22108963-22110449	S2	187HA	NOTEST	0.161887	0.0556069	-1.54165	0	1	1	no
XLOC_001387	XLOC_001387	CG3651	chr2L:22121337-22126614	S2	187HA	OK	80.9043	58.0361	-0.479267	-1.5454	0.00765	0.0247966	no
XLOC_001388	XLOC_001388	CG42748,CR43241	chr2L:22131220-22169143	S2	187HA	OK	80.6659	60.2853	-0.420153	-0.470885	0.42305	0.590934	no
XLOC_001389	XLOC_001389	CG34137	chr2L:22131220-22169143	S2	187HA	OK	4.8256	2.03838	-1.24329	-0.309169	0.52385	0.682702	no
XLOC_001390	XLOC_001390	CG3635	chr2L:22175414-22183991	S2	187HA	OK	70.226	13.1967	-2.41182	-5.90466	5e-05	0.000286933	yes
XLOC_001391	XLOC_001391	CG3262	chr2L:22239915-22246988	S2	187HA	OK	166.842	80.734	-1.04723	-2.8495	5e-05	0.000286933	yes
XLOC_001392	XLOC_001392	Tif-IA	chr2L:22249877-22258260	S2	187HA	OK	151.742	91.9113	-0.723307	-2.34467	0.0001	0.000548265	yes
XLOC_001393	XLOC_001393	CG17018	chr2L:22308754-22368796	S2	187HA	OK	252.085	214.051	-0.235959	-0.711086	0.21995	0.368415	no
XLOC_001394	XLOC_001394	CG17490	chr2L:22430961-22441183	S2	187HA	OK	49.0061	34.4452	-0.508657	-1.39694	0.0168	0.0481266	no
XLOC_001395	XLOC_001395	CG17493	chr2L:22442795-22449027	S2	187HA	OK	145.689	89.0152	-0.710765	-2.15231	0.0001	0.000548265	yes
XLOC_001396	XLOC_001396	CG17494	chr2L:22471803-22478575	S2	187HA	OK	118.837	68.3706	-0.797537	-2.65859	5e-05	0.000286933	yes
XLOC_001397	XLOC_001397	CG17715	chr2L:22736951-22747273	S2	187HA	OK	77.6005	47.1806	-0.717871	-2.0642	0.0002	0.00102241	no
XLOC_001398	XLOC_001398	lt	chr2L:22811943-22834955	S2	187HA	OK	78.1559	41.8527	-0.901037	-2.84902	5e-05	0.000286933	yes
XLOC_001399	XLOC_001399	cta	chr2L:22874547-22885683	S2	187HA	OK	26.4918	18.5979	-0.510404	-1.4653	0.01095	0.0336096	no
XLOC_001400	XLOC_001400	CR43242	chr2L:22961736-22963456	S2	187HA	OK	20.3089	17.025	-0.254458	-0.6028	0.28755	0.447744	no
XLOC_001401	XLOC_001401	l(2)gl	chr2L:9838-21376	S2	187HA	OK	95.9986	142.561	0.570497	1.85204	0.0019	0.00751591	no
XLOC_001402	XLOC_001402	Ir21a	chr2L:21822-25155	S2	187HA	NOTEST	0.0196217	0	#NAME?	0	1	1	no
XLOC_001403	XLOC_001403	Cda5	chr2L:25401-65404	S2	187HA	OK	3.48015	0.348497	-3.31993	-4.73553	5e-05	0.000286933	yes
XLOC_001404	XLOC_001404	net	chr2L:82420-87387	S2	187HA	OK	9.11761	15.0387	0.721949	1.68607	0.00555	0.0189475	no
XLOC_001405	XLOC_001405	Nhe1	chr2L:102379-106732	S2	187HA	OK	29.2651	35.5416	0.28033	0.485458	0.3921	0.560985	no
XLOC_001406	XLOC_001406	CG13694	chr2L:114725-157666	S2	187HA	OK	3.23197	14.2925	2.14477	0.400793	0.2431	0.397192	no
XLOC_001407	XLOC_001407	CG4822	chr2L:114725-157666	S2	187HA	OK	46.1491	174.221	1.91655	2.04096	0.0105	0.0324422	no
XLOC_001408	XLOC_001408	CG3164	chr2L:114725-157666	S2	187HA	OK	326.953	327.152	0.000876843	0.00199989	0.99715	0.997939	no
XLOC_001409	XLOC_001409	CG31974,CG31975,CG31976	chr2L:114725-157666	S2	187HA	OK	5.31174	3.66736	-0.534442	-0.112842	0.57405	0.722071	no
XLOC_001410	XLOC_001410	CG42399	chr2L:114725-157666	S2	187HA	OK	5.71185	13.2677	1.21589	0.653631	0.3067	0.469548	no
XLOC_001411	XLOC_001411	CG3709	chr2L:114725-157666	S2	187HA	OK	14.0644	31.2048	1.14972	0.538144	0.4534	0.620689	no
XLOC_001412	XLOC_001412	CG33635	chr2L:157835-158664	S2	187HA	OK	22.8598	25.2301	0.142334	0.284674	0.61505	0.754028	no
XLOC_001413	XLOC_001413	CG11617	chr2L:203778-210725	S2	187HA	OK	1.53865	1.14188	-0.430249	-0.201808	0.80915	0.888467	no
XLOC_001414	XLOC_001414	kis	chr2L:210734-250823	S2	187HA	OK	84.7794	74.8715	-0.179296	-0.53043	0.3628	0.530297	no
XLOC_001415	XLOC_001415	snoRNA:kis-a	chr2L:210734-250823	S2	187HA	NOTEST	0	0	0	0	1	1	no
XLOC_001416	XLOC_001416	mir-965	chr2L:210734-250823	S2	187HA	NOTEST	0	0	0	0	1	1	no
XLOC_001417	XLOC_001417	Rpp30	chr2L:251038-252373	S2	187HA	OK	5.56302	7.48179	0.427515	0.727466	0.20335	0.348797	no
XLOC_001418	XLOC_001418	CG3645	chr2L:252588-271744	S2	187HA	OK	13.2056	16.4524	0.31715	0.757267	0.1834	0.322838	no
XLOC_001419	XLOC_001419	CG17075	chr2L:252588-271744	S2	187HA	NOTEST	0.340568	0.181843	-0.90525	0	1	1	no
XLOC_001420	XLOC_001420	mbm	chr2L:271911-273715	S2	187HA	OK	28.9877	28.3639	-0.0313851	-0.0917624	0.8729	0.927392	no
XLOC_001421	XLOC_001421	CG17078	chr2L:273917-277371	S2	187HA	OK	30.9601	29.7852	-0.0558137	-0.151534	0.79095	0.876753	no
XLOC_001422	XLOC_001422	CG11601	chr2L:277586-283281	S2	187HA	OK	27.9327	20.1053	-0.474377	-0.643667	0.2645	0.420737	no
XLOC_001423	XLOC_001423	CG3625	chr2L:283383-291751	S2	187HA	OK	79.8351	4.5324	-4.13868	-8.01265	5e-05	0.000286933	yes
XLOC_001424	XLOC_001424	CG11592	chr2L:283383-291751	S2	187HA	NOTEST	0.298832	0.0944712	-1.66139	0	1	1	no
XLOC_001425	XLOC_001425	U2af38	chr2L:292418-294681	S2	187HA	OK	51.4471	57.3864	0.157621	0.462699	0.42375	0.591445	no
XLOC_001426	XLOC_001426	CR43719	chr2L:305934-347927	S2	187HA	NOTEST	0.0839581	0.0858363	0.0319198	0	1	1	no
XLOC_001427	XLOC_001427	CG11912	chr2L:305934-347927	S2	187HA	NOTEST	0	0	0	0	1	1	no
XLOC_001428	XLOC_001428	CG11911	chr2L:305934-347927	S2	187HA	NOTEST	0.0269986	0.0216686	-0.317278	0	1	1	no
XLOC_001429	XLOC_001429	CG43755	chr2L:305934-347927	S2	187HA	NOTEST	0.0800845	0.0908205	0.181496	0	1	1	no
XLOC_001430	XLOC_001430	CG31921	chr2L:305934-347927	S2	187HA	NOTEST	0.0227806	0.0235442	0.0475654	0	1	1	no
XLOC_001431	XLOC_001431	Ent1	chr2L:355564-357874	S2	187HA	OK	42.3465	33.8773	-0.321923	-0.948276	0.1025	0.208799	no
XLOC_001432	XLOC_001432	CG4213	chr2L:396594-402198	S2	187HA	OK	0.996617	0.903402	-0.141671	-0.232339	0.6883	0.807687	no
XLOC_001433	XLOC_001433	alpha-Adaptin	chr2L:408029-414777	S2	187HA	OK	43.0889	44.0101	0.0305171	0.0971443	0.8652	0.921873	no
XLOC_001434	XLOC_001434	CG13690	chr2L:415066-419652	S2	187HA	OK	32.3836	19.8005	-0.70973	-0.955109	0.10075	0.205993	no
XLOC_001435	XLOC_001435	CG11885	chr2L:420894-421450	S2	187HA	OK	49.203	51.8991	0.0769615	0.184687	0.7505	0.849907	no
XLOC_001436	XLOC_001436	crq	chr2L:431226-453024	S2	187HA	OK	85.9582	107.274	0.319588	0.550239	0.3653	0.533071	no
XLOC_001437	XLOC_001437	CG4297	chr2L:458875-540560	S2	187HA	OK	7.3096	16.0681	1.13634	1.04717	0.0839	0.179072	no
XLOC_001438	XLOC_001438	cbt	chr2L:458875-540560	S2	187HA	OK	77.1021	103.627	0.426562	0.632222	0.2753	0.433322	no
XLOC_001439	XLOC_001439	lwr	chr2L:540598-542580	S2	187HA	OK	121.302	149.916	0.30555	0.97431	0.09325	0.194295	no
XLOC_001440	XLOC_001440	Spp	chr2L:542785-544653	S2	187HA	OK	149.762	181.74	0.279207	0.925778	0.10245	0.208793	no
XLOC_001441	XLOC_001441	Ets21C	chr2L:545128-552454	S2	187HA	OK	2.55608	13.4394	2.39446	1.68767	0.0086	0.0274437	no
XLOC_001442	XLOC_001442	rempA	chr2L:553741-560523	S2	187HA	OK	11.9147	7.17438	-0.731813	-1.19684	0.03845	0.0957086	no
XLOC_001443	XLOC_001443	CG11835	chr2L:560567-563347	S2	187HA	NOTEST	0.498723	0.212765	-1.22898	0	1	1	no
XLOC_001444	XLOC_001444	Nle	chr2L:564162-568121	S2	187HA	OK	40.1778	41.6892	0.0532753	0.1223	0.8312	0.901494	no
XLOC_001445	XLOC_001445	Ipk2	chr2L:573032-574264	S2	187HA	OK	45.5069	44.4882	-0.0326628	-0.0930154	0.87085	0.925659	no
XLOC_001446	XLOC_001446	Ptth	chr2L:574290-576896	S2	187HA	OK	0.0534968	0.823008	3.94338	0.650333	0.2036	0.348955	no
XLOC_001447	XLOC_001447	Gsc	chr2L:583539-594810	S2	187HA	NOTEST	0	0.0528074	inf	0	1	1	no
XLOC_001448	XLOC_001448	CR43649	chr2L:608339-609134	S2	187HA	NOTEST	0	0	0	0	1	1	no
XLOC_001449	XLOC_001449	lectin-21Cb	chr2L:620297-621258	S2	187HA	NOTEST	0	0	0	0	1	1	no
XLOC_001450	XLOC_001450	ds	chr2L:640020-714968	S2	187HA	NOTEST	0.00343703	0.00798643	1.21639	0	1	1	no
XLOC_001451	XLOC_001451	Eaat2	chr2L:737211-744395	S2	187HA	NOTEST	0.0252973	0.00730261	-1.7925	0	1	1	no
XLOC_001452	XLOC_001452	Pkg21D	chr2L:784335-790798	S2	187HA	NOTEST	0.064793	0.0728005	0.16811	0	1	1	no
XLOC_001453	XLOC_001453	Saf6	chr2L:811583-815950	S2	187HA	OK	5.75983	4.65234	-0.30807	-0.435463	0.4513	0.61858	no
XLOC_001454	XLOC_001454	CG15880	chr2L:815992-819508	S2	187HA	OK	1.72754	1.52621	-0.178763	-0.0830004	0.90835	0.947988	no
XLOC_001455	XLOC_001455	CG3876	chr2L:815992-819508	S2	187HA	OK	15.6169	14.5604	-0.101065	-0.182569	0.7484	0.848506	no
XLOC_001456	XLOC_001456	CG3862	chr2L:821421-825861	S2	187HA	OK	17.4003	14.4786	-0.265185	-0.240539	0.66675	0.793234	no
XLOC_001457	XLOC_001457	drongo	chr2L:833583-851163	S2	187HA	OK	115.631	95.2505	-0.279735	-0.871392	0.1312	0.252334	no
XLOC_001458	XLOC_001458	CG4291	chr2L:851250-852730	S2	187HA	OK	12.4407	7.46727	-0.736412	-1.58289	0.0071	0.0232696	no
XLOC_001459	XLOC_001459	aru	chr2L:861848-868354	S2	187HA	OK	90.8735	76.0834	-0.256277	-0.840435	0.1466	0.273858	no
XLOC_001460	XLOC_001460	snoRNA:Me28S-U1230	chr2L:861848-868354	S2	187HA	OK	30.8089	28.7094	-0.101823	-0.00883513	0.91655	0.953622	no
XLOC_001461	XLOC_001461	dbe	chr2L:868672-869857	S2	187HA	OK	27.8644	19.8216	-0.49135	-1.28783	0.02495	0.0668026	no
XLOC_001462	XLOC_001462	CG15824	chr2L:877301-885141	S2	187HA	NOTEST	0.217303	0.199713	-0.12178	0	1	1	no
XLOC_001463	XLOC_001463	snRNA:U1:95Cb	chr2L:901490-901654	S2	187HA	NOTEST	0	0	0	0	1	1	no
XLOC_001464	XLOC_001464	CR44061	chr2L:912945-913265	S2	187HA	NOTEST	0	0	0	0	1	1	no
XLOC_001465	XLOC_001465	IA-2	chr2L:1008377-1048053	S2	187HA	NOTEST	0.0143364	0.00258601	-2.47089	0	1	1	no
XLOC_001466	XLOC_001466	CG4375	chr2L:1008377-1048053	S2	187HA	NOTEST	0	0	0	0	1	1	no
XLOC_001467	XLOC_001467	S	chr2L:1049799-1077815	S2	187HA	OK	27.4387	21.7602	-0.334515	-1.07101	0.0629	0.142027	no
XLOC_001468	XLOC_001468	CG4629	chr2L:1080910-1102504	S2	187HA	OK	4.15645	1.57513	-1.39988	-1.40244	0.0214	0.0587189	no
XLOC_001469	XLOC_001469	mtRNApol	chr2L:1103253-1108373	S2	187HA	OK	22.1757	18.4088	-0.268584	-0.839898	0.139	0.263273	no
XLOC_001470	XLOC_001470	Pino	chr2L:1114653-1128953	S2	187HA	OK	67.1063	52.5514	-0.35272	-1.10317	0.05615	0.129394	no
XLOC_001471	XLOC_001471	Iris	chr2L:1129315-1134098	S2	187HA	NOTEST	0.0959897	0.339646	1.82308	0	1	1	no
XLOC_001472	XLOC_001472	Tfb4	chr2L:1147821-1150677	S2	187HA	OK	42.9428	41.6534	-0.0439829	-0.103343	0.8604	0.919193	no
XLOC_001473	XLOC_001473	capt	chr2L:1150765-1158262	S2	187HA	OK	240.636	155.162	-0.633074	-1.92235	0.0013	0.00536804	no
XLOC_001474	XLOC_001474	CR43767	chr2L:1158575-1160220	S2	187HA	NOTEST	0.18951	0.186133	-0.0259404	0	1	1	no
XLOC_001475	XLOC_001475	CG5080	chr2L:1160289-1163886	S2	187HA	OK	10.7528	30.8189	1.5191	4.12404	5e-05	0.000286933	yes
XLOC_001476	XLOC_001476	Plap	chr2L:1166505-1170079	S2	187HA	OK	38.6945	42.3775	0.131171	0.400156	0.4883	0.652615	no
XLOC_001477	XLOC_001477	CG5118	chr2L:1170180-1172805	S2	187HA	OK	27.9438	29.7433	0.0900347	0.251382	0.65595	0.786365	no
XLOC_001478	XLOC_001478	CG5126	chr2L:1177689-1184020	S2	187HA	OK	7.00355	1.64421	-2.09069	-1.65402	0.0183	0.0516874	no
XLOC_001479	XLOC_001479	CG5139	chr2L:1198464-1199204	S2	187HA	NOTEST	0	0.0335881	inf	0	1	1	no
XLOC_001480	XLOC_001480	CR43263	chr2L:1216853-1217785	S2	187HA	NOTEST	0	0.0315399	inf	0	1	1	no
XLOC_001481	XLOC_001481	CG33923	chr2L:1341364-1342095	S2	187HA	NOTEST	0	0	0	0	1	1	no
XLOC_001482	XLOC_001482	CG33922	chr2L:1343442-1344171	S2	187HA	NOTEST	0	0	0	0	1	1	no
XLOC_001483	XLOC_001483	CG5556	chr2L:1351804-1352869	S2	187HA	NOTEST	0	0	0	0	1	1	no
XLOC_001484	XLOC_001484	CG31924,CG5561,CG5565	chr2L:1352969-1355924	S2	187HA	OK	0.208644	1.28986	2.6281	1.54107	0.14585	0.272802	no
XLOC_001485	XLOC_001485	CG31659	chr2L:1358924-1359790	S2	187HA	OK	0.18044	1.00984	2.48454	1.24193	0.01865	0.0524917	no
XLOC_001486	XLOC_001486	NLaz	chr2L:1359982-1361732	S2	187HA	OK	2.12996	11.1817	2.39224	3.45101	5e-05	0.000286933	yes
XLOC_001487	XLOC_001487	lea	chr2L:1380085-1420449	S2	187HA	OK	2.83445	24.709	3.1239	8.14311	5e-05	0.000286933	yes
XLOC_001488	XLOC_001488	CG18131	chr2L:1497242-1500608	S2	187HA	NOTEST	0.0953068	0.391164	2.03712	0	1	1	no
XLOC_001489	XLOC_001489	CG7420	chr2L:1500829-1504204	S2	187HA	OK	11.0395	17.0639	0.628269	1.49891	0.0113	0.0345044	no
XLOC_001490	XLOC_001490	CG18132	chr2L:1516794-1517478	S2	187HA	NOTEST	0	0	0	0	1	1	no
XLOC_001491	XLOC_001491	halo	chr2L:1517532-1518148	S2	187HA	NOTEST	0.0431327	0.0352705	-0.290319	0	1	1	no
XLOC_001492	XLOC_001492	CG44072	chr2L:1520033-1520387	S2	187HA	NOTEST	0	0.645563	inf	0	1	1	no
XLOC_001493	XLOC_001493	CG10869	chr2L:1555128-1611157	S2	187HA	OK	0.107669	1.44151	3.74291	1.28146	0.10635	0.214616	no
XLOC_001494	XLOC_001494	CG31935	chr2L:1555128-1611157	S2	187HA	OK	7.10412	9.25195	0.381102	0.927017	0.10365	0.210463	no
XLOC_001495	XLOC_001495	RFeSP	chr2L:1611409-1614160	S2	187HA	OK	115.118	71.3615	-0.689902	-1.96615	0.0011	0.00462638	no
XLOC_001496	XLOC_001496	CG17660	chr2L:1707131-1710421	S2	187HA	OK	67.3647	52.3887	-0.362737	-1.16181	0.04055	0.0998406	no
XLOC_001497	XLOC_001497	frtz	chr2L:1710461-1715851	S2	187HA	OK	24.6031	19.86	-0.308979	-0.884144	0.127	0.246236	no
XLOC_001498	XLOC_001498	CG18317	chr2L:1716243-1724388	S2	187HA	OK	35.4578	30.7263	-0.206626	-0.625276	0.2778	0.436092	no
XLOC_001499	XLOC_001499	Eno	chr2L:1724767-1729636	S2	187HA	OK	374.61	224.572	-0.738211	-2.28893	5e-05	0.000286933	yes
XLOC_001500	XLOC_001500	CG17652	chr2L:1729886-1732356	S2	187HA	OK	13.2325	11.0451	-0.260684	-0.317254	0.584	0.729877	no
XLOC_001501	XLOC_001501	CG17712	chr2L:1750686-1752122	S2	187HA	OK	22.328	12.6896	-0.815203	-1.94154	0.0013	0.00536804	no
XLOC_001502	XLOC_001502	Gr22f	chr2L:1755252-1756451	S2	187HA	NOTEST	0.0609287	0	#NAME?	0	1	1	no
XLOC_001503	XLOC_001503	CG17650	chr2L:1758285-1759093	S2	187HA	NOTEST	0.171305	0.0482748	-1.82722	0	1	1	no
XLOC_001504	XLOC_001504	Gr22d	chr2L:1789140-1790361	S2	187HA	NOTEST	0	0	0	0	1	1	no
XLOC_001505	XLOC_001505	Gr22c	chr2L:1790616-1791823	S2	187HA	NOTEST	0	0	0	0	1	1	no
XLOC_001506	XLOC_001506	Gr22b	chr2L:1792056-1793268	S2	187HA	NOTEST	0	0	0	0	1	1	no
XLOC_001507	XLOC_001507	Gr22a	chr2L:1793667-1794917	S2	187HA	NOTEST	0	0	0	0	1	1	no
XLOC_001508	XLOC_001508	CG31933	chr2L:1821255-1823331	S2	187HA	NOTEST	0	0	0	0	1	1	no
XLOC_001509	XLOC_001509	CG31664	chr2L:1824171-1826500	S2	187HA	NOTEST	0	0.0504002	inf	0	1	1	no
XLOC_001510	XLOC_001510	c-cup,mir-2280	chr2L:1831626-1832565	S2	187HA	NOTEST	0	0.0708678	inf	0	1	1	no
XLOC_001511	XLOC_001511	CR44073	chr2L:1836537-1858550	S2	187HA	NOTEST	0	0	0	0	1	1	no
XLOC_001512	XLOC_001512	CR44074	chr2L:1836537-1858550	S2	187HA	NOTEST	0	0	0	0	1	1	no
XLOC_001513	XLOC_001513	CG31663	chr2L:1858608-1881480	S2	187HA	NOTEST	0	0.074628	inf	0	1	1	no
XLOC_001514	XLOC_001514	CG15358	chr2L:1882200-1884059	S2	187HA	NOTEST	0	0.0147135	inf	0	1	1	no
XLOC_001515	XLOC_001515	CG15357	chr2L:1945149-1945709	S2	187HA	NOTEST	0	0	0	0	1	1	no
XLOC_001516	XLOC_001516	CG33673	chr2L:1945814-1946728	S2	187HA	NOTEST	0.0500501	0	#NAME?	0	1	1	no
XLOC_001517	XLOC_001517	erm	chr2L:1950238-1970362	S2	187HA	NOTEST	0.112761	0.342865	1.60438	0	1	1	no
XLOC_001518	XLOC_001518	CG15356	chr2L:1975462-1980755	S2	187HA	OK	12.6194	11.4454	-0.14087	-0.409919	0.4807	0.64597	no
XLOC_001519	XLOC_001519	Got2	chr2L:1982216-1987758	S2	187HA	OK	152.973	123.995	-0.302999	-0.780351	0.1741	0.311423	no
XLOC_001520	XLOC_001520	Obp22a	chr2L:1991504-1992160	S2	187HA	NOTEST	0.139027	0.126375	-0.137656	0	1	1	no
XLOC_001521	XLOC_001521	CG33543	chr2L:1997101-2006313	S2	187HA	OK	0.0148333	0.874285	5.88119	1.75464	0.22355	0.373033	no
XLOC_001522	XLOC_001522	CG15353	chr2L:2006762-2007193	S2	187HA	OK	0.1324	1.98371	3.90522	1.46865	0.13635	0.25942	no
XLOC_001523	XLOC_001523	CG42296	chr2L:2032518-2036041	S2	187HA	NOTEST	0.238841	0.555924	1.21884	0	1	1	no
XLOC_001524	XLOC_001524	lectin-22C	chr2L:2036408-2037265	S2	187HA	OK	0.619272	1.23772	0.999035	0.991349	0.08875	0.18681	no
XLOC_001525	XLOC_001525	dpr3	chr2L:2058789-2109878	S2	187HA	OK	23.2716	7.86612	-1.56485	-4.27041	5e-05	0.000286933	yes
XLOC_001526	XLOC_001526	CG4259	chr2L:2127344-2129237	S2	187HA	OK	395.177	99.2131	-1.99389	-5.56173	5e-05	0.000286933	yes
XLOC_001527	XLOC_001527	tho2	chr2L:2137349-2145187	S2	187HA	OK	29.4169	31.7905	0.111951	0.360794	0.52985	0.687686	no
XLOC_001528	XLOC_001528	CG11723	chr2L:2145296-2147275	S2	187HA	OK	16.0356	17.1817	0.0995994	0.247634	0.66845	0.794461	no
XLOC_001529	XLOC_001529	aop	chr2L:2155752-2178754	S2	187HA	OK	33.3242	91.6484	1.45954	4.68612	5e-05	0.000286933	yes
XLOC_001530	XLOC_001530	CR44066	chr2L:2186974-2187970	S2	187HA	NOTEST	0.177825	0.0914707	-0.959076	0	1	1	no
XLOC_001531	XLOC_001531	CG10874	chr2L:2189912-2192386	S2	187HA	OK	7.73256	8.15557	0.0768391	0.111665	0.84875	0.911258	no
XLOC_001532	XLOC_001532	CG34172	chr2L:2192524-2197912	S2	187HA	NOTEST	0.143257	0.864993	2.59409	0	1	1	no
XLOC_001533	XLOC_001533	CG31668	chr2L:2203720-2206166	S2	187HA	OK	3.84123	0.0882224	-5.44428	-3.81819	0.00665	0.0220231	no
XLOC_001534	XLOC_001534	CG33124	chr2L:2206524-2209102	S2	187HA	OK	2.70552	0.107207	-4.65743	-4.22724	0.0016	0.00643564	no
XLOC_001535	XLOC_001535	CG15385	chr2L:2209573-2212571	S2	187HA	OK	1.05648	1.91305	0.856608	1.24776	0.03375	0.0857215	no
XLOC_001536	XLOC_001536	Uch	chr2L:2212737-2214211	S2	187HA	OK	110.342	117.316	0.088422	0.278336	0.6333	0.767786	no
XLOC_001537	XLOC_001537	CG10880	chr2L:2214265-2216311	S2	187HA	OK	7.65021	7.7517	0.0190129	0.0326418	0.95445	0.973808	no
XLOC_001538	XLOC_001538	CG42371	chr2L:2216502-2217246	S2	187HA	OK	51.3585	38.4502	-0.417611	-1.01573	0.0794	0.17141	no
XLOC_001539	XLOC_001539	CG15387	chr2L:2225544-2226294	S2	187HA	OK	27.2725	16.3253	-0.740337	-1.501	0.0095	0.0298528	no
XLOC_001540	XLOC_001540	CR44114	chr2L:2226341-2231099	S2	187HA	OK	100.321	79.7004	-0.331961	-0.506504	0.38975	0.558435	no
XLOC_001541	XLOC_001541	gho	chr2L:2231105-2237022	S2	187HA	OK	124.056	89.1187	-0.477197	-1.49139	0.00925	0.0292333	no
XLOC_001542	XLOC_001542	Tengl3	chr2L:2237075-2238251	S2	187HA	OK	0.138373	1.08186	2.96688	2.08063	0.0096	0.0300709	no
XLOC_001543	XLOC_001543	Tengl1,Tengl2	chr2L:2238303-2240593	S2	187HA	OK	0.138017	1.66758	3.59484	2.4085	0.0027	0.0101067	no
XLOC_001544	XLOC_001544	Ser12	chr2L:2250430-2251275	S2	187HA	NOTEST	0	0	0	0	1	1	no
XLOC_001545	XLOC_001545	CG17239	chr2L:2251509-2252341	S2	187HA	NOTEST	0	0	0	0	1	1	no
XLOC_001546	XLOC_001546	Send1	chr2L:2254175-2255050	S2	187HA	NOTEST	0	0	0	0	1	1	no
XLOC_001547	XLOC_001547	CG34049	chr2L:2263441-2265321	S2	187HA	NOTEST	0	0.032583	inf	0	1	1	no
XLOC_001548	XLOC_001548	CG17242	chr2L:2268225-2269119	S2	187HA	NOTEST	0	0	0	0	1	1	no
XLOC_001549	XLOC_001549	CR43753	chr2L:2271318-2279714	S2	187HA	NOTEST	0	0.118538	inf	0	1	1	no
XLOC_001550	XLOC_001550	CR43754	chr2L:2283784-2285003	S2	187HA	NOTEST	0.118132	0.092539	-0.352261	0	1	1	no
XLOC_001551	XLOC_001551	CG31681	chr2L:2285162-2286873	S2	187HA	NOTEST	0.0294646	0.0982904	1.73807	0	1	1	no
XLOC_001552	XLOC_001552	CG42658	chr2L:2287024-2287933	S2	187HA	NOTEST	0.0397007	0.0318189	-0.31928	0	1	1	no
XLOC_001553	XLOC_001553	CG17237	chr2L:2288502-2289416	S2	187HA	NOTEST	0	0	0	0	1	1	no
XLOC_001554	XLOC_001554	robl22E	chr2L:2290223-2290738	S2	187HA	NOTEST	0	0.0667936	inf	0	1	1	no
XLOC_001555	XLOC_001555	CG9967	chr2L:2307947-2358944	S2	187HA	OK	2.86773	4.34751	0.600282	0.883192	0.136	0.259255	no
XLOC_001556	XLOC_001556	Rab5	chr2L:2359195-2365273	S2	187HA	OK	200.672	289.158	0.527015	1.6445	0.00435	0.0153054	no
XLOC_001557	XLOC_001557	CG3597	chr2L:2370151-2371524	S2	187HA	OK	0.868766	0.999843	0.202733	0.225949	0.6941	0.811373	no
XLOC_001558	XLOC_001558	CG3609	chr2L:2372454-2374627	S2	187HA	OK	159.749	104.451	-0.612983	-1.97488	0.00035	0.00169707	no
XLOC_001559	XLOC_001559	CG3557	chr2L:2384760-2385792	S2	187HA	NOTEST	0	0.0365765	inf	0	1	1	no
XLOC_001560	XLOC_001560	CG43750	chr2L:2389577-2390689	S2	187HA	NOTEST	0.0478062	0.211043	2.14226	0	1	1	no
XLOC_001561	XLOC_001561	CG18641,CG31948	chr2L:2391659-2416720	S2	187HA	NOTEST	0.0267024	0.0869623	1.70342	0	1	1	no
XLOC_001562	XLOC_001562	CG34448	chr2L:2416791-2417965	S2	187HA	NOTEST	0	0	0	0	1	1	no
XLOC_001563	XLOC_001563	CG34447	chr2L:2418421-2420013	S2	187HA	NOTEST	0.111265	0.583505	2.39075	0	1	1	no
XLOC_001564	XLOC_001564	Slh	chr2L:2488196-2492671	S2	187HA	OK	41.503	23.7527	-0.805124	-2.38569	0.0001	0.000548265	yes
XLOC_001565	XLOC_001565	CG3528	chr2L:2517101-2518037	S2	187HA	NOTEST	0	0	0	0	1	1	no
XLOC_001566	XLOC_001566	CR44112	chr2L:2532998-2533569	S2	187HA	NOTEST	0	0	0	0	1	1	no
XLOC_001567	XLOC_001567	CG3515	chr2L:2551144-2552825	S2	187HA	NOTEST	0	0	0	0	1	1	no
XLOC_001568	XLOC_001568	Cyp309a1	chr2L:2562482-2564830	S2	187HA	NOTEST	0.107326	0.054968	-0.965334	0	1	1	no
XLOC_001569	XLOC_001569	Cyp309a2	chr2L:2564885-2573037	S2	187HA	NOTEST	0.0826151	0.0920263	0.155641	0	1	1	no
XLOC_001570	XLOC_001570	Rad1	chr2L:2573435-2575052	S2	187HA	OK	6.10173	3.90488	-0.64394	-1.12283	0.05155	0.120775	no
XLOC_001571	XLOC_001571	insv	chr2L:2575279-2576997	S2	187HA	OK	1.42065	0.703639	-1.01364	-1.33084	0.02395	0.0644959	no
XLOC_001572	XLOC_001572	CG3214	chr2L:2579200-2580172	S2	187HA	OK	123.364	68.3965	-0.850927	-2.37655	5e-05	0.000286933	yes
XLOC_001573	XLOC_001573	Drp1	chr2L:2580291-2585430	S2	187HA	OK	62.2217	40.2456	-0.628587	-1.6562	0.00485	0.0168239	no
XLOC_001574	XLOC_001574	CG9962	chr2L:2646576-2647720	S2	187HA	NOTEST	0	0	0	0	1	1	no
XLOC_001575	XLOC_001575	CG33125	chr2L:2647885-2652369	S2	187HA	NOTEST	0	0	0	0	1	1	no
XLOC_001576	XLOC_001576	CG15398	chr2L:2677733-2719431	S2	187HA	NOTEST	0	0	0	0	1	1	no
XLOC_001577	XLOC_001577	CG9961	chr2L:2739985-2744934	S2	187HA	OK	1.80656	3.08341	0.771277	0.374098	0.5633	0.713519	no
XLOC_001578	XLOC_001578	Pgk	chr2L:2745097-2758085	S2	187HA	OK	102.469	60.677	-0.755962	-1.06028	0.0803	0.172931	no
XLOC_001579	XLOC_001579	CG9960	chr2L:2758426-2759677	S2	187HA	OK	28.6545	22.4218	-0.35386	-0.91901	0.1092	0.219019	no
XLOC_001580	XLOC_001580	CG3077	chr2L:2759923-2765665	S2	187HA	OK	32.4551	37.1566	0.195173	0.426334	0.45705	0.624238	no
XLOC_001581	XLOC_001581	Taf10b	chr2L:2767285-2767845	S2	187HA	OK	36.9691	32.2778	-0.195779	-0.434376	0.44385	0.611442	no
XLOC_001582	XLOC_001582	colt	chr2L:2767889-2770069	S2	187HA	OK	28.9236	24.6804	-0.228882	-0.518031	0.35715	0.525161	no
XLOC_001583	XLOC_001583	CG15399	chr2L:2770134-2771776	S2	187HA	NOTEST	0.0621311	0.394046	2.66498	0	1	1	no
XLOC_001584	XLOC_001584	Syt1	chr2L:2779266-2799979	S2	187HA	NOTEST	0.0403022	0.0715943	0.828986	0	1	1	no
XLOC_001585	XLOC_001585	CG15400	chr2L:2812436-2815760	S2	187HA	NOTEST	0.107869	0.273505	1.34229	0	1	1	no
XLOC_001586	XLOC_001586	Duox	chr2L:2815969-2830248	S2	187HA	OK	0.841829	1.00188	0.251108	0.407289	0.4742	0.640152	no
XLOC_001587	XLOC_001587	CG3123	chr2L:2815969-2830248	S2	187HA	NOTEST	0.0495991	0.0550818	0.151262	0	1	1	no
XLOC_001588	XLOC_001588	CG3119	chr2L:2834886-2837833	S2	187HA	NOTEST	0.0232235	0.0317203	0.449821	0	1	1	no
XLOC_001589	XLOC_001589	CG18558	chr2L:2840123-2844513	S2	187HA	NOTEST	0.0296369	0.147932	2.31946	0	1	1	no
XLOC_001590	XLOC_001590	CG18557	chr2L:2844600-2845734	S2	187HA	OK	1.07524	3.68516	1.77707	2.10177	0.0007	0.0030956	no
XLOC_001591	XLOC_001591	CG3117	chr2L:2845925-2847212	S2	187HA	NOTEST	0.477138	0.381375	-0.323196	0	1	1	no
XLOC_001592	XLOC_001592	CG3104	chr2L:2847631-2855778	S2	187HA	OK	0.199453	0.820125	2.03979	2.09968	0.0026	0.00981126	no
XLOC_001593	XLOC_001593	CG31694	chr2L:2868626-2874489	S2	187HA	OK	69.4292	71.3518	0.0394069	0.127611	0.8243	0.897862	no
XLOC_001594	XLOC_001594	Prx6005	chr2L:2874871-2878232	S2	187HA	OK	39.0917	39.4389	0.0127576	0.0240451	0.9679	0.981296	no
XLOC_001595	XLOC_001595	NTPase	chr2L:2879111-2885850	S2	187HA	OK	194.325	147.15	-0.401184	-1.25459	0.02775	0.07278	no
XLOC_001596	XLOC_001596	Ts	chr2L:2954761-2969620	S2	187HA	OK	70.2148	29.5246	-1.24986	-3.43848	5e-05	0.000286933	yes
XLOC_001597	XLOC_001597	Rrp1	chr2L:2969772-2972676	S2	187HA	OK	39.9417	31.161	-0.358154	-1.13944	0.04755	0.113049	no
XLOC_001598	XLOC_001598	CG9641	chr2L:2972891-2976859	S2	187HA	OK	21.136	24.5178	0.214131	0.404803	0.46685	0.633749	no
XLOC_001599	XLOC_001599	CG9643	chr2L:2978525-2979288	S2	187HA	OK	27.0655	18.1213	-0.578765	-1.29801	0.02525	0.0674833	no
XLOC_001600	XLOC_001600	Chd1	chr2L:2979561-2987723	S2	187HA	OK	28.3359	23.6827	-0.258799	-0.855676	0.13345	0.255385	no
XLOC_001601	XLOC_001601	okr	chr2L:2988115-2992759	S2	187HA	OK	16.4276	14.809	-0.149649	-0.361864	0.5252	0.683556	no
XLOC_001602	XLOC_001602	CG17224	chr2L:3016590-3018308	S2	187HA	OK	38.4239	26.6015	-0.530497	-1.39575	0.0171	0.0488753	no
XLOC_001603	XLOC_001603	alpha4GT1	chr2L:3018507-3023141	S2	187HA	OK	28.4625	29.1461	0.0342396	0.0737885	0.90325	0.945341	no
XLOC_001604	XLOC_001604	CG3605	chr2L:3023225-3029168	S2	187HA	OK	35.1459	26.8331	-0.389342	-0.992372	0.08325	0.178028	no
XLOC_001605	XLOC_001605	CR44147	chr2L:3029252-3035348	S2	187HA	OK	1.30818	1.05712	-0.307428	-0.0626487	0.88135	0.931677	no
XLOC_001606	XLOC_001606	CG17258	chr2L:3029252-3035348	S2	187HA	OK	0.893777	0.628465	-0.508083	-0.195493	0.82045	0.89488	no
XLOC_001607	XLOC_001607	CG17259	chr2L:3035492-3037403	S2	187HA	OK	84.1192	67.9773	-0.307383	-0.99363	0.08685	0.183553	no
XLOC_001608	XLOC_001608	cnir	chr2L:3038825-3039812	S2	187HA	OK	8.28842	8.65536	0.0624967	0.104202	0.85855	0.917977	no
XLOC_001609	XLOC_001609	toc	chr2L:3068344-3144786	S2	187HA	OK	8.76579	0.923645	-3.24647	-5.89507	5e-05	0.000286933	yes
XLOC_001610	XLOC_001610	CG12400	chr2L:3144952-3145848	S2	187HA	OK	188.883	96.6831	-0.966154	-2.49295	5e-05	0.000286933	yes
XLOC_001611	XLOC_001611	Mad	chr2L:3146055-3159643	S2	187HA	OK	29.3628	11.9434	-1.29778	-3.53707	5e-05	0.000286933	yes
XLOC_001612	XLOC_001612	CG44002	chr2L:3169819-3171092	S2	187HA	OK	3.31703	2.96491	-0.161907	-0.245344	0.6654	0.792266	no
XLOC_001613	XLOC_001613	CG31698	chr2L:3173282-3173826	S2	187HA	NOTEST	0.296747	0	#NAME?	0	1	1	no
XLOC_001614	XLOC_001614	CG34393	chr2L:3175111-3199620	S2	187HA	NOTEST	0.534472	0.0248692	-4.42568	0	1	1	no
XLOC_001615	XLOC_001615	CG3332	chr2L:3275793-3280533	S2	187HA	NOTEST	0.0665056	0.187839	1.49795	0	1	1	no
XLOC_001616	XLOC_001616	CG9664	chr2L:3291244-3294706	S2	187HA	OK	0.275761	1.45623	2.40075	2.27442	0.00045	0.00209692	no
XLOC_001617	XLOC_001617	CG9663	chr2L:3294925-3303129	S2	187HA	OK	6.55539	21.7736	1.73183	4.50635	5e-05	0.000286933	yes
XLOC_001618	XLOC_001618	CG3326	chr2L:3304099-3319872	S2	187HA	OK	4.59421	3.69469	-0.314364	-0.521684	0.3632	0.530706	no
XLOC_001619	XLOC_001619	E23	chr2L:3334870-3355000	S2	187HA	OK	2.23653	0.954272	-1.22879	-1.91334	0.00155	0.00624304	no
XLOC_001620	XLOC_001620	CG34394	chr2L:3358639-3373372	S2	187HA	OK	32.117	16.8136	-0.933709	-2.64928	5e-05	0.000286933	yes
XLOC_001621	XLOC_001621	CG15412	chr2L:3373566-3375711	S2	187HA	OK	0.311246	0.718525	1.20698	1.29017	0.0276	0.0724725	no
XLOC_001622	XLOC_001622	CG9662	chr2L:3375831-3376737	S2	187HA	OK	57.9003	52.1619	-0.150573	-0.395307	0.49355	0.655572	no
XLOC_001623	XLOC_001623	Sfp23F	chr2L:3387353-3387743	S2	187HA	NOTEST	0	0	0	0	1	1	no
XLOC_001624	XLOC_001624	CG42460	chr2L:3387897-3388496	S2	187HA	NOTEST	0	0	0	0	1	1	no
XLOC_001625	XLOC_001625	pgant2	chr2L:3404459-3426642	S2	187HA	OK	0.0618551	1.37864	4.47821	3.73304	5e-05	0.000286933	yes
XLOC_001626	XLOC_001626	Cog3	chr2L:3453696-3457058	S2	187HA	OK	23.4116	14.3541	-0.705764	-2.04607	0.00025	0.00125482	no
XLOC_001627	XLOC_001627	CG3246	chr2L:3457328-3461975	S2	187HA	OK	2.74108	96.4839	5.13747	3.91682	5e-05	0.000286933	yes
XLOC_001628	XLOC_001628	mir-4971,msl-2	chr2L:3462215-3466111	S2	187HA	OK	25.6508	24.0446	-0.0932928	-0.267142	0.6215	0.759262	no
XLOC_001629	XLOC_001629	CG3238	chr2L:3467415-3470007	S2	187HA	OK	8.65578	6.30408	-0.457379	-1.0619	0.0641	0.144074	no
XLOC_001630	XLOC_001630	CG15414	chr2L:3480754-3491071	S2	187HA	OK	1.1822	1.12668	-0.0694004	-0.0801394	0.88775	0.936587	no
XLOC_001631	XLOC_001631	tim	chr2L:3493985-3508119	S2	187HA	NOTEST	0.162445	0.304539	0.90668	0	1	1	no
XLOC_001632	XLOC_001632	CG31954	chr2L:3509057-3510102	S2	187HA	NOTEST	0.107731	0.0780945	-0.464135	0	1	1	no
XLOC_001633	XLOC_001633	CG33123	chr2L:3510477-3514656	S2	187HA	OK	47.1279	40.374	-0.223154	-0.723619	0.20925	0.356087	no
XLOC_001634	XLOC_001634	CG3213	chr2L:3517272-3519651	S2	187HA	NOTEST	0.53971	0.209211	-1.36723	0	1	1	no
XLOC_001635	XLOC_001635	Sr-CIV	chr2L:3519676-3524056	S2	187HA	OK	81.3801	8.52814	-3.25437	-7.37843	5e-05	0.000286933	yes
XLOC_001636	XLOC_001636	Spindly	chr2L:3525130-3530317	S2	187HA	OK	17.1824	13.7293	-0.323674	-0.857244	0.13625	0.25938	no
XLOC_001637	XLOC_001637	sob	chr2L:3578012-3580769	S2	187HA	NOTEST	0	0.0293082	inf	0	1	1	no
XLOC_001638	XLOC_001638	CR43823	chr2L:3588484-3590301	S2	187HA	NOTEST	0	0	0	0	1	1	no
XLOC_001639	XLOC_001639	odd	chr2L:3604221-3606748	S2	187HA	NOTEST	0.0378416	0.0563551	0.574575	0	1	1	no
XLOC_001640	XLOC_001640	CG15418	chr2L:3619190-3621681	S2	187HA	OK	7.45997	5.67246	-0.395197	-0.223991	0.694	0.811363	no
XLOC_001641	XLOC_001641	for	chr2L:3622071-3656951	S2	187HA	OK	22.0135	34.2444	0.637477	2.03613	0.00055	0.00251262	no
XLOC_001642	XLOC_001642	mir-4972	chr2L:3622071-3656951	S2	187HA	NOTEST	0	0	0	0	1	1	no
XLOC_001643	XLOC_001643	Sfp24Ba	chr2L:3662744-3691737	S2	187HA	NOTEST	0	0	0	0	1	1	no
XLOC_001644	XLOC_001644	CG42463	chr2L:3662744-3691737	S2	187HA	NOTEST	0	0	0	0	1	1	no
XLOC_001645	XLOC_001645	Sfp24Bb	chr2L:3662744-3691737	S2	187HA	NOTEST	0	0	0	0	1	1	no
XLOC_001646	XLOC_001646	Sfp24Bc	chr2L:3662744-3691737	S2	187HA	NOTEST	0	0	0	0	1	1	no
XLOC_001647	XLOC_001647	CG16704	chr2L:3692137-3692588	S2	187HA	NOTEST	0	0	0	0	1	1	no
XLOC_001648	XLOC_001648	Acp24A4,CG3513	chr2L:3692698-3693889	S2	187HA	OK	1.07136	0	#NAME?	nan	5e-05	0.000286933	yes
XLOC_001649	XLOC_001649	CG43165	chr2L:3694462-3694938	S2	187HA	OK	3.32628	0	#NAME?	nan	5e-05	0.000286933	yes
XLOC_001650	XLOC_001650	CG16713	chr2L:3695031-3695406	S2	187HA	OK	30.401	0.392381	-6.27572	-6.05412	0.21865	0.367071	no
XLOC_001651	XLOC_001651	CG16712	chr2L:3696239-3696661	S2	187HA	OK	3.83662	2.3186	-0.726583	-0.723387	0.21685	0.36495	no
XLOC_001652	XLOC_001652	CG3604	chr2L:3697241-3697872	S2	187HA	NOTEST	0.469032	0.508051	0.115284	0	1	1	no
XLOC_001653	XLOC_001653	CG10031	chr2L:3698450-3699091	S2	187HA	OK	0.546052	0.771316	0.498285	0.379807	0.4927	0.655036	no
XLOC_001654	XLOC_001654	CG31778	chr2L:3703658-3705462	S2	187HA	OK	1.58992	1.48861	-0.0949897	-0.118418	0.84095	0.906624	no
XLOC_001655	XLOC_001655	CG31777	chr2L:3706550-3707063	S2	187HA	OK	156.312	29.1781	-2.42147	-4.95904	5e-05	0.000286933	yes
XLOC_001656	XLOC_001656	cutlet	chr2L:3707229-3711748	S2	187HA	OK	12.1889	21.2278	0.80039	2.26534	0.00015	0.000799127	yes
XLOC_001657	XLOC_001657	CG31955	chr2L:3712153-3712866	S2	187HA	OK	124.404	127.325	0.0334735	0.0935842	0.8685	0.924276	no
XLOC_001658	XLOC_001658	lectin-24A	chr2L:3713359-3717773	S2	187HA	OK	1.70926	0.028204	-5.92132	-0.644639	0.2138	0.360984	no
XLOC_001659	XLOC_001659	CR43704	chr2L:3769925-3770454	S2	187HA	OK	1.41451	1.71866	0.280981	0.294688	0.61045	0.750573	no
XLOC_001660	XLOC_001660	CG3407	chr2L:3810800-3813410	S2	187HA	OK	4.38238	3.39522	-0.368208	-0.73155	0.2059	0.352215	no
XLOC_001661	XLOC_001661	CR44078	chr2L:3861404-3862097	S2	187HA	OK	0.913869	0.61894	-0.562188	-0.477026	0.40025	0.56924	no
XLOC_001662	XLOC_001662	CG31957	chr2L:3867696-3872458	S2	187HA	OK	20.5567	10.5613	-0.960826	-1.34088	0.0218	0.0595763	no
XLOC_001663	XLOC_001663	capu	chr2L:3872645-3902860	S2	187HA	OK	22.7064	40.5492	0.836575	2.67652	5e-05	0.000286933	yes
XLOC_001664	XLOC_001664	fred	chr2L:3902927-3991713	S2	187HA	NOTEST	0.0328411	0.0317746	-0.0476287	0	1	1	no
XLOC_001665	XLOC_001665	CG31773	chr2L:3902927-3991713	S2	187HA	NOTEST	0.00916111	0	#NAME?	0	1	1	no
XLOC_001666	XLOC_001666	Or24a	chr2L:4164688-4166134	S2	187HA	NOTEST	0.0244259	0	#NAME?	0	1	1	no
XLOC_001667	XLOC_001667	CG31961	chr2L:4186249-4187793	S2	187HA	OK	40.0645	25.7655	-0.636885	-1.74644	0.0025	0.00950279	no
XLOC_001668	XLOC_001668	CG3714	chr2L:4189339-4198071	S2	187HA	OK	67.0414	40.0245	-0.744169	-2.34528	5e-05	0.000286933	yes
XLOC_001669	XLOC_001669	ft	chr2L:4198403-4221796	S2	187HA	NOTEST	0.084646	0.0313748	-1.43183	0	1	1	no
XLOC_001670	XLOC_001670	CG3702	chr2L:4224649-4227097	S2	187HA	OK	99.5366	63.5654	-0.646987	-2.10738	0.0002	0.00102241	no
XLOC_001671	XLOC_001671	CR44059	chr2L:4246208-4249676	S2	187HA	NOTEST	0	0	0	0	1	1	no
XLOC_001672	XLOC_001672	CR44080	chr2L:4259945-4261101	S2	187HA	NOTEST	0	0	0	0	1	1	no
XLOC_001673	XLOC_001673	Art2	chr2L:4277695-4279315	S2	187HA	NOTEST	0	0.0541047	inf	0	1	1	no
XLOC_001674	XLOC_001674	CG17612	chr2L:4380721-4382735	S2	187HA	OK	4.60488	3.40131	-0.437073	-0.786084	0.1778	0.316061	no
XLOC_001675	XLOC_001675	CG3338	chr2L:4382924-4386062	S2	187HA	OK	13.5698	10.2217	-0.408763	-1.09693	0.0552	0.127503	no
XLOC_001676	XLOC_001676	Psf2	chr2L:4386181-4387356	S2	187HA	OK	17.7321	11.803	-0.587207	-1.18075	0.0439	0.106198	no
XLOC_001677	XLOC_001677	CG3652	chr2L:4388326-4393876	S2	187HA	OK	51.2237	36.1695	-0.502035	-1.26015	0.0276	0.0724725	no
XLOC_001678	XLOC_001678	CG15431	chr2L:4403991-4441282	S2	187HA	NOTEST	0.0909088	0.280388	1.62493	0	1	1	no
XLOC_001679	XLOC_001679	Sfp24F	chr2L:4441428-4442060	S2	187HA	OK	0.750435	0.53839	-0.479077	-0.343813	0.63005	0.765524	no
XLOC_001680	XLOC_001680	morgue	chr2L:4442319-4444680	S2	187HA	OK	50.3951	30.9944	-0.701274	-2.06151	0.00025	0.00125482	no
XLOC_001681	XLOC_001681	MFS18	chr2L:4444731-4448635	S2	187HA	OK	62.8289	32.0567	-0.970805	-1.9971	0.0006	0.00270474	no
XLOC_001682	XLOC_001682	CG15439	chr2L:4449294-4453038	S2	187HA	OK	12.6072	6.84122	-0.881925	-2.28702	0.00015	0.000799127	yes
XLOC_001683	XLOC_001683	CG15440	chr2L:4453168-4454453	S2	187HA	OK	39.6102	26.8111	-0.563044	-1.55275	0.00685	0.0225841	no
XLOC_001684	XLOC_001684	Gs1l	chr2L:4454625-4456807	S2	187HA	OK	49.9042	17.0303	-1.55106	-3.69703	5e-05	0.000286933	yes
XLOC_001685	XLOC_001685	RpL27A	chr2L:4457185-4458364	S2	187HA	OK	3697.41	3811.16	0.0437172	0.126577	0.82515	0.898125	no
XLOC_001686	XLOC_001686	snoRNA:Me18S-C1831	chr2L:4457185-4458364	S2	187HA	NOTEST	796.419	1119.66	0.491467	0	1	1	no
XLOC_001687	XLOC_001687	mRpL27	chr2L:4458594-4459602	S2	187HA	OK	24.5945	21.5664	-0.189547	-0.356433	0.5461	0.699846	no
XLOC_001688	XLOC_001688	CG15443	chr2L:4459869-4463447	S2	187HA	OK	13.6194	16.7923	0.302141	0.606572	0.29495	0.455897	no
XLOC_001689	XLOC_001689	ine	chr2L:4465173-4477022	S2	187HA	OK	0.149992	1.32798	3.14628	1.39479	0.05405	0.125206	no
XLOC_001690	XLOC_001690	dp	chr2L:4477461-4595054	S2	187HA	OK	0.0498869	4.95741	6.63478	9.04724	5e-05	0.000286933	yes
XLOC_001691	XLOC_001691	HP6	chr2L:4477461-4595054	S2	187HA	OK	0	26.8147	inf	nan	0.0994	0.204034	no
XLOC_001692	XLOC_001692	CR43716	chr2L:4477461-4595054	S2	187HA	NOTEST	0	0	0	0	1	1	no
XLOC_001693	XLOC_001693	Bsg25A	chr2L:4682676-4687234	S2	187HA	OK	0	0.706143	inf	nan	0.19025	0.331011	no
XLOC_001694	XLOC_001694	CG3251	chr2L:4688964-4690702	S2	187HA	OK	1.13112	118.612	6.71235	9.18095	5e-05	0.000286933	yes
XLOC_001695	XLOC_001695	Taf12L	chr2L:4694720-4722465	S2	187HA	OK	8.05786	9.57996	0.249622	0.245699	0.6348	0.769139	no
XLOC_001696	XLOC_001696	CG15631	chr2L:4732412-4734458	S2	187HA	NOTEST	0	0	0	0	1	1	no
XLOC_001697	XLOC_001697	CG15630	chr2L:4734591-4794040	S2	187HA	NOTEST	0.00860215	0.183052	4.41141	0	1	1	no
XLOC_001698	XLOC_001698	Clect27	chr2L:4796599-4801923	S2	187HA	NOTEST	0.0367861	0.164118	2.1575	0	1	1	no
XLOC_001699	XLOC_001699	CG3225	chr2L:4813008-4818245	S2	187HA	OK	4.80989	3.13131	-0.619237	-1.12982	0.0516	0.120828	no
XLOC_001700	XLOC_001700	mir-4910	chr2L:4813008-4818245	S2	187HA	NOTEST	0	0	0	0	1	1	no
XLOC_001701	XLOC_001701	CG2976	chr2L:4829213-4830693	S2	187HA	OK	62.9372	49.3383	-0.351205	-1.03423	0.0764	0.166232	no
XLOC_001702	XLOC_001702	mir-4912	chr2L:4829213-4830693	S2	187HA	NOTEST	0	0	0	0	1	1	no
XLOC_001703	XLOC_001703	CG15626,Ir25a	chr2L:4830845-4837999	S2	187HA	OK	30.5437	20.7239	-0.559582	-1.55884	0.00715	0.0234161	no
XLOC_001704	XLOC_001704	CG2950	chr2L:4841481-4847295	S2	187HA	OK	38.1435	32.0346	-0.251807	-0.788111	0.1724	0.309132	no
XLOC_001705	XLOC_001705	mRpS2	chr2L:4847765-4850419	S2	187HA	OK	24.8215	22.6402	-0.132702	-0.228452	0.69065	0.808943	no
XLOC_001706	XLOC_001706	Cf2	chr2L:4876890-4883107	S2	187HA	OK	8.86549	6.114	-0.536085	-1.33203	0.01965	0.0547663	no
XLOC_001707	XLOC_001707	CG2837	chr2L:4892111-4906762	S2	187HA	OK	5.3185	0.667384	-2.99443	-1.41094	0.083	0.177579	no
XLOC_001708	XLOC_001708	hoe1	chr2L:4908580-4932302	S2	187HA	NOTEST	0.0659216	0.261396	1.98741	0	1	1	no
XLOC_001709	XLOC_001709	hoe2	chr2L:4933046-4936450	S2	187HA	NOTEST	0.114573	0.142388	0.313565	0	1	1	no
XLOC_001710	XLOC_001710	mRpL24	chr2L:4942741-4945361	S2	187HA	OK	51.1984	28.8941	-0.825321	-2.10425	0.0003	0.00147401	no
XLOC_001711	XLOC_001711	jet	chr2L:4945578-4949784	S2	187HA	OK	10.5696	4.90065	-1.10888	-0.963812	0.13135	0.252568	no
XLOC_001712	XLOC_001712	Jon25Biii	chr2L:4949940-4950767	S2	187HA	OK	0.736715	0.7115	-0.0502425	-0.0489161	0.94725	0.969715	no
XLOC_001713	XLOC_001713	Jon25Bii	chr2L:4952252-4953136	S2	187HA	NOTEST	0.0334706	0	#NAME?	0	1	1	no
XLOC_001714	XLOC_001714	Jon25Bi	chr2L:4954278-4955144	S2	187HA	NOTEST	0.061009	0.0288472	-1.08059	0	1	1	no
XLOC_001715	XLOC_001715	CR43824	chr2L:4958410-4965430	S2	187HA	NOTEST	0.245343	0.143339	-0.775371	0	1	1	no
XLOC_001716	XLOC_001716	Trip1	chr2L:4965672-4967775	S2	187HA	OK	269.802	199.632	-0.434559	-1.41192	0.01495	0.0436753	no
XLOC_001717	XLOC_001717	Scox	chr2L:4967831-4968935	S2	187HA	OK	42.3633	23.4495	-0.853257	-2.17052	5e-05	0.000286933	yes
XLOC_001718	XLOC_001718	l(2)05714	chr2L:4969003-4973852	S2	187HA	OK	16.0326	14.5305	-0.141924	-0.193328	0.74935	0.849148	no
XLOC_001719	XLOC_001719	Gmd	chr2L:4973975-4977023	S2	187HA	OK	27.6236	23.0179	-0.263145	-0.488036	0.38825	0.557008	no
XLOC_001720	XLOC_001720	CG8891	chr2L:4977311-4979379	S2	187HA	OK	75.7376	39.2619	-0.947879	-1.54617	0.00795	0.0256469	no
XLOC_001721	XLOC_001721	CG8892	chr2L:4979512-4981592	S2	187HA	OK	14.9764	10.1007	-0.568232	-1.35673	0.0185	0.0521026	no
XLOC_001722	XLOC_001722	Rtnl1	chr2L:4992807-5009720	S2	187HA	OK	372.267	153.772	-1.27555	-3.55153	5e-05	0.000286933	yes
XLOC_001723	XLOC_001723	CG31917	chr2L:5009930-5010834	S2	187HA	OK	81.1539	53.6347	-0.597494	-1.70689	0.00375	0.0133752	no
XLOC_001724	XLOC_001724	vkg	chr2L:5012143-5028191	S2	187HA	OK	33.3386	18.3825	-0.858857	-2.75034	5e-05	0.000286933	yes
XLOC_001725	XLOC_001725	CG31650	chr2L:5038052-5050975	S2	187HA	OK	106.202	98.444	-0.109433	-0.264288	0.65155	0.782482	no
XLOC_001726	XLOC_001726	CG9121	chr2L:5038052-5050975	S2	187HA	OK	11.2929	11.1374	-0.0200109	-0.0162178	0.98015	0.987705	no
XLOC_001727	XLOC_001727	eIF-3p40	chr2L:5051192-5054575	S2	187HA	OK	355.039	297.426	-0.255448	-0.80544	0.15585	0.287137	no
XLOC_001728	XLOC_001728	CG14036	chr2L:5054578-5055016	S2	187HA	OK	29.1493	16.278	-0.840536	-1.43675	0.01505	0.0439095	no
XLOC_001729	XLOC_001729	CG31918	chr2L:5055057-5058248	S2	187HA	OK	51.0578	39.4226	-0.37311	-0.823459	0.1459	0.272838	no
XLOC_001730	XLOC_001730	Rpn11	chr2L:5058403-5059790	S2	187HA	OK	99.4406	54.4921	-0.867787	-2.63399	5e-05	0.000286933	yes
XLOC_001731	XLOC_001731	CR43820	chr2L:5060814-5070750	S2	187HA	NOTEST	0.435571	0.0536457	-3.02137	0	1	1	no
XLOC_001732	XLOC_001732	pgant5	chr2L:5072169-5093592	S2	187HA	OK	42.849	33.7397	-0.344818	-1.10035	0.04975	0.117178	no
XLOC_001733	XLOC_001733	CG8680	chr2L:5099499-5100202	S2	187HA	OK	60.7725	41.1385	-0.56293	-1.34352	0.0205	0.0567421	no
XLOC_001734	XLOC_001734	CG7742	chr2L:5210460-5214730	S2	187HA	NOTEST	0.326839	0.345913	0.0818309	0	1	1	no
XLOC_001735	XLOC_001735	CG14034	chr2L:5215210-5216533	S2	187HA	NOTEST	0.0248253	0	#NAME?	0	1	1	no
XLOC_001736	XLOC_001736	tkv	chr2L:5218254-5271353	S2	187HA	OK	13.1471	11.9474	-0.13804	-0.276503	0.62265	0.760142	no
XLOC_001737	XLOC_001737	Bsg25D	chr2L:5271727-5278558	S2	187HA	OK	14.6317	13.5351	-0.112391	-0.313571	0.58855	0.732771	no
XLOC_001738	XLOC_001738	CG14024	chr2L:5311310-5314885	S2	187HA	NOTEST	0.0930283	0.14054	0.59524	0	1	1	no
XLOC_001739	XLOC_001739	Ncoa6	chr2L:5315426-5326683	S2	187HA	OK	20.1843	9.186	-1.13572	-3.64504	5e-05	0.000286933	yes
XLOC_001740	XLOC_001740	CG14022	chr2L:5327974-5328879	S2	187HA	NOTEST	0.615114	0.388421	-0.663232	0	1	1	no
XLOC_001741	XLOC_001741	fusl	chr2L:5330469-5338073	S2	187HA	NOTEST	0.0592871	0.211249	1.83315	0	1	1	no
XLOC_001742	XLOC_001742	CG12512	chr2L:5339131-5365760	S2	187HA	OK	3.91734	14.4542	1.88354	3.60537	5e-05	0.000286933	yes
XLOC_001743	XLOC_001743	CG42850	chr2L:5379094-5381074	S2	187HA	NOTEST	0	0	0	0	1	1	no
XLOC_001744	XLOC_001744	CR43715	chr2L:5433743-5434347	S2	187HA	NOTEST	0	0	0	0	1	1	no
XLOC_001745	XLOC_001745	CR31647	chr2L:5435581-5439277	S2	187HA	OK	0	0.775627	inf	nan	5e-05	0.000286933	yes
XLOC_001746	XLOC_001746	snoRNA:Me28S-A2486	chr2L:5435581-5439277	S2	187HA	NOTEST	0	0	0	0	1	1	no
XLOC_001747	XLOC_001747	CG7382	chr2L:5517618-5519889	S2	187HA	OK	19.4674	25.9835	0.416535	0.918825	0.11315	0.225358	no
XLOC_001748	XLOC_001748	CG7371	chr2L:5520134-5523877	S2	187HA	OK	15.1402	19.7789	0.38558	0.737	0.1967	0.340027	no
XLOC_001749	XLOC_001749	CG7277	chr2L:5525904-5539196	S2	187HA	OK	21.1458	25.7363	0.283433	0.366737	0.5266	0.684874	no
XLOC_001750	XLOC_001750	CG14015,tomb	chr2L:5525904-5539196	S2	187HA	OK	0.668505	2.79201	2.06229	0.532905	0.1318	0.253103	no
XLOC_001751	XLOC_001751	Hel25E	chr2L:5539325-5542314	S2	187HA	OK	278.172	196.687	-0.50008	-1.63296	0.0048	0.0166766	no
XLOC_001752	XLOC_001752	CG14014	chr2L:5549708-5550835	S2	187HA	NOTEST	0	0.139303	inf	0	1	1	no
XLOC_001753	XLOC_001753	CG14013	chr2L:5552842-5553850	S2	187HA	NOTEST	0	0	0	0	1	1	no
XLOC_001754	XLOC_001754	CG14011	chr2L:5579579-5581116	S2	187HA	NOTEST	0	0.0121505	inf	0	1	1	no
XLOC_001755	XLOC_001755	CG7251	chr2L:5587148-5588414	S2	187HA	OK	0	1.96293	inf	nan	5e-05	0.000286933	yes
XLOC_001756	XLOC_001756	CG14010	chr2L:5602957-5617747	S2	187HA	NOTEST	0	0.100056	inf	0	1	1	no
XLOC_001757	XLOC_001757	CG31646	chr2L:5626290-5658553	S2	187HA	NOTEST	0.00838483	0.0946265	3.49639	0	1	1	no
XLOC_001758	XLOC_001758	CG14007	chr2L:5715440-5716650	S2	187HA	NOTEST	0	0	0	0	1	1	no
XLOC_001759	XLOC_001759	CG11149	chr2L:5718120-5720899	S2	187HA	NOTEST	0.0246002	0.195109	2.98754	0	1	1	no
XLOC_001760	XLOC_001760	CG14006	chr2L:5724655-5762420	S2	187HA	NOTEST	0.0307176	0.0230961	-0.411416	0	1	1	no
XLOC_001761	XLOC_001761	CG11147	chr2L:5724655-5762420	S2	187HA	NOTEST	0.0161001	0.0342029	1.08705	0	1	1	no
XLOC_001762	XLOC_001762	obst-E	chr2L:5762552-5766142	S2	187HA	NOTEST	0.258825	0.253954	-0.0274149	0	1	1	no
XLOC_001763	XLOC_001763	CG9171	chr2L:5766995-5800173	S2	187HA	OK	16.7767	12.9329	-0.375408	-0.989563	0.08575	0.18188	no
XLOC_001764	XLOC_001764	CG14005	chr2L:5800516-5801975	S2	187HA	OK	11.1479	9.81196	-0.184164	-0.39786	0.4901	0.653213	no
XLOC_001765	XLOC_001765	CG31644	chr2L:5817889-5818393	S2	187HA	NOTEST	0	0	0	0	1	1	no
XLOC_001766	XLOC_001766	CG8965	chr2L:5859761-5879481	S2	187HA	OK	0.221447	1.31335	2.56822	2.93902	0.0002	0.00102241	no
XLOC_001767	XLOC_001767	Sfp26Ac	chr2L:5884349-5884774	S2	187HA	NOTEST	0	0	0	0	1	1	no
XLOC_001768	XLOC_001768	Acp26Aa,Acp26Ab	chr2L:5892297-5893896	S2	187HA	NOTEST	0	0.0593645	inf	0	1	1	no
XLOC_001769	XLOC_001769	CG9021	chr2L:5903358-5904674	S2	187HA	OK	0.937823	3.09805	1.72397	2.20243	0.0004	0.00189385	no
XLOC_001770	XLOC_001770	CR43808	chr2L:5904957-5906250	S2	187HA	OK	1.0822	3.00051	1.47124	1.90123	0.00255	0.00966793	no
XLOC_001771	XLOC_001771	CG14000	chr2L:5907168-5922776	S2	187HA	OK	1.00563	0.465438	-1.11144	-0.343213	0.6463	0.777793	no
XLOC_001772	XLOC_001772	CG9016	chr2L:5922875-5923653	S2	187HA	NOTEST	0	0.0382459	inf	0	1	1	no
XLOC_001773	XLOC_001773	CR43926	chr2L:5925204-5939261	S2	187HA	NOTEST	0	0	0	0	1	1	no
XLOC_001774	XLOC_001774	Sfp26Ad	chr2L:5942622-5943263	S2	187HA	NOTEST	0.235497	0.405201	0.782928	0	1	1	no
XLOC_001775	XLOC_001775	CG13999	chr2L:5955311-5956466	S2	187HA	OK	0.625342	0.910702	0.542333	0.511018	0.3751	0.543606	no
XLOC_001776	XLOC_001776	CG13998	chr2L:5956488-5956819	S2	187HA	OK	0.759113	0.798106	0.0722651	0.0487425	0.8939	0.939878	no
XLOC_001777	XLOC_001777	Vm26Ac	chr2L:5958004-5958631	S2	187HA	NOTEST	0.296664	0.153989	-0.946	0	1	1	no
XLOC_001778	XLOC_001778	Vm26Aa	chr2L:5959595-5960340	S2	187HA	NOTEST	0.295058	0.0829193	-1.83122	0	1	1	no
XLOC_001779	XLOC_001779	psd	chr2L:5963086-5964951	S2	187HA	OK	7.05898	3.90738	-0.853259	-1.41114	0.0156	0.0452308	no
XLOC_001780	XLOC_001780	CG13992	chr2L:5965390-5967752	S2	187HA	OK	7.66803	3.48168	-1.13907	-2.2729	0.00015	0.000799127	yes
XLOC_001781	XLOC_001781	CR43465	chr2L:5969858-5971025	S2	187HA	NOTEST	0	0.0300782	inf	0	1	1	no
XLOC_001782	XLOC_001782	chic	chr2L:5972114-5981018	S2	187HA	OK	1537.77	857.649	-0.842378	-2.33523	0.0002	0.00102241	no
XLOC_001783	XLOC_001783	lid	chr2L:5989462-5999501	S2	187HA	OK	36.3756	22.2503	-0.709147	-2.32066	0.0002	0.00102241	no
XLOC_001784	XLOC_001784	Gal	chr2L:6000227-6006827	S2	187HA	NOTEST	0.369006	0.471759	0.354407	0	1	1	no
XLOC_001785	XLOC_001785	CG9098	chr2L:6007363-6012338	S2	187HA	OK	10.3675	9.74923	-0.0887138	-0.227425	0.69075	0.808953	no
XLOC_001786	XLOC_001786	H2.0	chr2L:6013056-6019398	S2	187HA	NOTEST	0.177299	0.577366	1.7033	0	1	1	no
XLOC_001787	XLOC_001787	CG9107	chr2L:6022950-6024545	S2	187HA	OK	23.0709	17.0005	-0.440494	-1.04963	0.06995	0.154708	no
XLOC_001788	XLOC_001788	CG9109	chr2L:6025869-6034423	S2	187HA	NOTEST	0.0633941	0.135862	1.09972	0	1	1	no
XLOC_001789	XLOC_001789	mtm	chr2L:6034795-6036937	S2	187HA	OK	36.9715	25.1616	-0.555187	-1.62737	0.00545	0.0186421	no
XLOC_001790	XLOC_001790	CG9117	chr2L:6036996-6037902	S2	187HA	OK	0.0275047	6.04357	7.77958	1.96266	0.14795	0.275623	no
XLOC_001791	XLOC_001791	ade2	chr2L:6038160-6045970	S2	187HA	OK	57.6658	48.9306	-0.236978	-0.76568	0.1846	0.324305	no
XLOC_001792	XLOC_001792	mir-966	chr2L:6038160-6045970	S2	187HA	NOTEST	0	0	0	0	1	1	no
XLOC_001793	XLOC_001793	CG34179,slmo	chr2L:6046645-6050474	S2	187HA	OK	52.2435	49.7849	-0.0695435	-0.175718	0.75555	0.853115	no
XLOC_001794	XLOC_001794	CG9140	chr2L:6060509-6062757	S2	187HA	OK	101.663	57.9459	-0.811019	-2.54996	5e-05	0.000286933	yes
XLOC_001795	XLOC_001795	Fbw5	chr2L:6063017-6065949	S2	187HA	OK	4.82848	5.74035	0.249568	0.439563	0.44305	0.611058	no
XLOC_001796	XLOC_001796	CG9150	chr2L:6067667-6068635	S2	187HA	OK	5.81182	4.07783	-0.511188	-0.809724	0.16045	0.293655	no
XLOC_001797	XLOC_001797	CG9154	chr2L:6069078-6070646	S2	187HA	OK	17.8113	15.6658	-0.185177	-0.201999	0.7216	0.831004	no
XLOC_001798	XLOC_001798	CR43801	chr2L:6074250-6074796	S2	187HA	OK	0.968879	1.37678	0.506904	0.491064	0.38305	0.551676	no
XLOC_001799	XLOC_001799	CG9175	chr2L:6096697-6098966	S2	187HA	OK	33.2722	21.9047	-0.603074	-1.72233	0.00285	0.0106009	no
XLOC_001800	XLOC_001800	WDR79	chr2L:6125131-6127653	S2	187HA	OK	20.7778	18.1387	-0.195973	-0.32981	0.55775	0.707501	no
XLOC_001801	XLOC_001801	tectonic	chr2L:6127871-6130651	S2	187HA	NOTEST	0.28809	0.12348	-1.22224	0	1	1	no
XLOC_001802	XLOC_001802	CG31639	chr2L:6153839-6155088	S2	187HA	NOTEST	0	0	0	0	1	1	no
XLOC_001803	XLOC_001803	CG13983	chr2L:6253122-6322251	S2	187HA	NOTEST	0	0.557161	inf	0	1	1	no
XLOC_001804	XLOC_001804	CG43922	chr2L:6253122-6322251	S2	187HA	NOTEST	0	0	0	0	1	1	no
XLOC_001805	XLOC_001805	Pez	chr2L:6332880-6338671	S2	187HA	OK	13.2692	11.6924	-0.182508	-0.539969	0.34865	0.516599	no
XLOC_001806	XLOC_001806	CG9497	chr2L:6346429-6348427	S2	187HA	NOTEST	0.246752	0.307148	0.31587	0	1	1	no
XLOC_001807	XLOC_001807	CG9498	chr2L:6349392-6351034	S2	187HA	NOTEST	0.100475	0.133925	0.414583	0	1	1	no
XLOC_001808	XLOC_001808	ppk7	chr2L:6352323-6354331	S2	187HA	NOTEST	0.0137917	0.0154338	0.16229	0	1	1	no
XLOC_001809	XLOC_001809	CG9500	chr2L:6357250-6358235	S2	187HA	NOTEST	0.029901	0	#NAME?	0	1	1	no
XLOC_001810	XLOC_001810	CG42368	chr2L:6377767-6411306	S2	187HA	OK	0.674194	0.535326	-0.332747	-0.391508	0.5246	0.683076	no
XLOC_001811	XLOC_001811	CG42370	chr2L:6377767-6411306	S2	187HA	NOTEST	0.0843169	0.0549406	-0.617949	0	1	1	no
XLOC_001812	XLOC_001812	CG42369	chr2L:6377767-6411306	S2	187HA	NOTEST	0.0614193	0.0129802	-2.24238	0	1	1	no
XLOC_001813	XLOC_001813	Tig	chr2L:6412314-6423308	S2	187HA	OK	163.879	48.815	-1.74724	-5.40647	5e-05	0.000286933	yes
XLOC_001814	XLOC_001814	CG9527	chr2L:6445069-6448503	S2	187HA	OK	14.7062	10.7307	-0.454677	-1.15492	0.0468	0.111566	no
XLOC_001815	XLOC_001815	retm	chr2L:6448805-6455934	S2	187HA	OK	14.5957	5.98049	-1.28721	-3.18873	5e-05	0.000286933	yes
XLOC_001816	XLOC_001816	CG16947	chr2L:6459014-6465669	S2	187HA	OK	13.8991	9.24729	-0.587885	-1.44598	0.01285	0.0384544	no
XLOC_001817	XLOC_001817	CG9531	chr2L:6466216-6467700	S2	187HA	OK	9.48496	5.39883	-0.812994	-1.49726	0.0121	0.0366186	no
XLOC_001818	XLOC_001818	mmy	chr2L:6468537-6473919	S2	187HA	OK	41.3373	26.9204	-0.618745	-1.86214	0.0017	0.00679463	no
XLOC_001819	XLOC_001819	CG9536	chr2L:6474437-6476972	S2	187HA	OK	31.3849	26.0187	-0.270518	-0.766375	0.1827	0.321798	no
XLOC_001820	XLOC_001820	Sec61alpha	chr2L:6477181-6480489	S2	187HA	OK	289.235	393.712	0.444898	1.4484	0.0132	0.0392628	no
XLOC_001821	XLOC_001821	KFase	chr2L:6480955-6488615	S2	187HA	NOTEST	0	0.481738	inf	0	1	1	no
XLOC_001822	XLOC_001822	CG9548	chr2L:6489091-6490828	S2	187HA	OK	48.8281	36.6586	-0.413563	-0.525727	0.35215	0.52003	no
XLOC_001823	XLOC_001823	CG9547	chr2L:6491121-6496986	S2	187HA	OK	40.1464	32.7308	-0.294622	-0.597681	0.3068	0.46962	no
XLOC_001824	XLOC_001824	eya	chr2L:6527446-6546972	S2	187HA	NOTEST	0.0228635	0.0172078	-0.409986	0	1	1	no
XLOC_001825	XLOC_001825	osm-6	chr2L:6555810-6557359	S2	187HA	OK	0.596111	1.47977	1.31172	1.49562	0.01325	0.0393718	no
XLOC_001826	XLOC_001826	CG9596	chr2L:6559430-6561660	S2	187HA	OK	14.3407	12.4091	-0.208724	-0.501574	0.3794	0.547847	no
XLOC_001827	XLOC_001827	CG13766	chr2L:6562317-6566587	S2	187HA	OK	6.25942	5.70719	-0.13325	-0.0928418	0.8734	0.927706	no
XLOC_001828	XLOC_001828	CG11319	chr2L:6568389-6601066	S2	187HA	NOTEST	0.00521649	0.0556955	3.41641	0	1	1	no
XLOC_001829	XLOC_001829	CG11320	chr2L:6617133-6621700	S2	187HA	NOTEST	0.144264	0.225618	0.645163	0	1	1	no
XLOC_001830	XLOC_001830	Oatp26F	chr2L:6623122-6632407	S2	187HA	NOTEST	0.0869501	0.230125	1.40416	0	1	1	no
XLOC_001831	XLOC_001831	CG31635	chr2L:6632797-6649114	S2	187HA	OK	6.422	7.0694	0.138567	0.385817	0.5072	0.668187	no
XLOC_001832	XLOC_001832	CG31633	chr2L:6654759-6656321	S2	187HA	OK	5.66643	6.02687	0.0889697	0.162561	0.7763	0.867249	no
XLOC_001833	XLOC_001833	CG31636	chr2L:6656458-6657879	S2	187HA	NOTEST	0.247069	0.573868	1.2158	0	1	1	no
XLOC_001834	XLOC_001834	CG13771	chr2L:6662060-6663612	S2	187HA	OK	7.837	1.18852	-2.72114	-4.10227	5e-05	0.000286933	yes
XLOC_001835	XLOC_001835	Galt	chr2L:6663967-6676635	S2	187HA	OK	78.1829	37.5096	-1.05959	-1.43437	0.01825	0.0515791	no
XLOC_001836	XLOC_001836	Spn27A	chr2L:6663967-6676635	S2	187HA	OK	41.4812	93.0345	1.16531	2.51972	0.00015	0.000799127	yes
XLOC_001837	XLOC_001837	cort	chr2L:6663967-6676635	S2	187HA	OK	2.01861	1.86771	-0.112093	-0.0370193	0.94335	0.967177	no
XLOC_001838	XLOC_001838	CG11329	chr2L:6676648-6677625	S2	187HA	OK	15.9495	12.2151	-0.384854	-0.769286	0.1821	0.321253	no
XLOC_001839	XLOC_001839	Nhe3	chr2L:6677834-6684364	S2	187HA	OK	30.2943	18.0732	-0.745196	-2.12895	0.0002	0.00102241	no
XLOC_001840	XLOC_001840	CG11327	chr2L:6684841-6686712	S2	187HA	NOTEST	0	0.0190899	inf	0	1	1	no
XLOC_001841	XLOC_001841	Tsp	chr2L:6686790-6709086	S2	187HA	OK	0.110001	1.00307	3.18884	2.20015	0.07875	0.170339	no
XLOC_001842	XLOC_001842	GRHR	chr2L:6711285-6716186	S2	187HA	NOTEST	0.0423261	0.222307	2.39293	0	1	1	no
XLOC_001843	XLOC_001843	homer	chr2L:6719393-6723359	S2	187HA	OK	22.9169	22.5465	-0.0235088	-0.0696015	0.90285	0.945341	no
XLOC_001844	XLOC_001844	TTLL3A	chr2L:6736448-6740176	S2	187HA	NOTEST	0.0137885	0.0193707	0.490407	0	1	1	no
XLOC_001845	XLOC_001845	CG31910	chr2L:6742507-6755686	S2	187HA	NOTEST	0	0	0	0	1	1	no
XLOC_001846	XLOC_001846	CG11322	chr2L:6757863-6759628	S2	187HA	NOTEST	0.128539	0.0902916	-0.509548	0	1	1	no
XLOC_001847	XLOC_001847	CG11321	chr2L:6759828-6772609	S2	187HA	NOTEST	0.165347	0.570844	1.7876	0	1	1	no
XLOC_001848	XLOC_001848	nrv1	chr2L:6778554-6786861	S2	187HA	OK	247.961	375.886	0.600186	1.9351	0.00065	0.00289474	no
XLOC_001849	XLOC_001849	nrv2	chr2L:6789769-6798862	S2	187HA	OK	54.6124	65.2333	0.256381	0.816574	0.1581	0.290375	no
XLOC_001850	XLOC_001850	CG17376	chr2L:6799945-6800834	S2	187HA	NOTEST	0	0.100732	inf	0	1	1	no
XLOC_001851	XLOC_001851	CG17377	chr2L:6801377-6802789	S2	187HA	NOTEST	0	0.0899405	inf	0	1	1	no
XLOC_001852	XLOC_001852	CG17375	chr2L:6803010-6805792	S2	187HA	NOTEST	0	0.0332343	inf	0	1	1	no
XLOC_001853	XLOC_001853	Nha1	chr2L:6860902-6870387	S2	187HA	OK	0.693632	0.784965	0.178457	0.234796	0.68035	0.801771	no
XLOC_001854	XLOC_001854	CG13773	chr2L:6906665-6907844	S2	187HA	OK	16.7735	11.7126	-0.518121	-1.12729	0.05035	0.118308	no
XLOC_001855	XLOC_001855	wee	chr2L:6908082-6914138	S2	187HA	OK	20.4924	13.3517	-0.618072	-1.17312	0.04615	0.110344	no
XLOC_001856	XLOC_001856	x16	chr2L:6914299-6920210	S2	187HA	OK	41.3836	35.3757	-0.226302	-0.335883	0.55745	0.707222	no
XLOC_001857	XLOC_001857	CG32829	chr2L:6914299-6920210	S2	187HA	OK	0.965095	0.873679	-0.143567	-0.0296614	0.93545	0.963534	no
XLOC_001858	XLOC_001858	nop5	chr2L:6914299-6920210	S2	187HA	OK	118.553	105.553	-0.167564	-0.485723	0.40525	0.574321	no
XLOC_001859	XLOC_001859	snoRNA:nop5-x16-a	chr2L:6914299-6920210	S2	187HA	OK	355.996	160.244	-1.15159	-0.0994526	0.5629	0.713114	no
XLOC_001860	XLOC_001860	CG18304	chr2L:6932120-6942814	S2	187HA	NOTEST	0.110724	0.138951	0.327616	0	1	1	no
XLOC_001861	XLOC_001861	CG10158	chr2L:6943177-6945289	S2	187HA	OK	23.117	21.7802	-0.0859337	-0.232399	0.68795	0.807383	no
XLOC_001862	XLOC_001862	ihog	chr2L:6945463-6948808	S2	187HA	OK	8.84055	7.09166	-0.318012	-0.800472	0.1638	0.29806	no
XLOC_001863	XLOC_001863	Gas41	chr2L:6949309-6950207	S2	187HA	OK	16.0453	15.8997	-0.0131472	-0.0273452	0.9628	0.978502	no
XLOC_001864	XLOC_001864	CG13775	chr2L:6950439-6956872	S2	187HA	OK	6.31646	3.8588	-0.710966	-0.665025	0.25165	0.406286	no
XLOC_001865	XLOC_001865	Atac1	chr2L:6957009-6960285	S2	187HA	OK	9.40489	8.56047	-0.135722	-0.191024	0.7454	0.846732	no
XLOC_001866	XLOC_001866	sip2	chr2L:6960425-6964074	S2	187HA	OK	58.7304	37.6997	-0.639555	-1.9608	0.0004	0.00189385	no
XLOC_001867	XLOC_001867	smt3	chr2L:6966779-6967644	S2	187HA	OK	797.905	497.401	-0.681807	-2.23559	0.0001	0.000548265	yes
XLOC_001868	XLOC_001868	snRNP-U1-70K	chr2L:6968710-6971737	S2	187HA	OK	24.6693	17.1224	-0.526831	-1.45621	0.0117	0.0355418	no
XLOC_001869	XLOC_001869	uif	chr2L:6972827-7010312	S2	187HA	NOTEST	0.0628567	0.00771514	-3.0263	0	1	1	no
XLOC_001870	XLOC_001870	ade3	chr2L:7014860-7023940	S2	187HA	OK	57.639	37.1139	-0.635084	-1.98651	0.0009	0.00387736	no
XLOC_001871	XLOC_001871	CG31908	chr2L:7024826-7027295	S2	187HA	OK	54.2031	37.6639	-0.525194	-1.6355	0.00355	0.0127131	no
XLOC_001872	XLOC_001872	Rab30	chr2L:7030492-7032603	S2	187HA	OK	18.5784	19.8073	0.09241	0.239973	0.67955	0.801244	no
XLOC_001873	XLOC_001873	CG31907	chr2L:7056300-7063586	S2	187HA	NOTEST	0.286892	0.406386	0.502342	0	1	1	no
XLOC_001874	XLOC_001874	Nuf2	chr2L:7063985-7065837	S2	187HA	OK	34.3871	21.523	-0.675988	-1.35877	0.01905	0.0534475	no
XLOC_001875	XLOC_001875	Pvf2	chr2L:7069577-7084634	S2	187HA	OK	138.674	450.122	1.69862	5.392	5e-05	0.000286933	yes
XLOC_001876	XLOC_001876	Pvf3	chr2L:7099691-7156701	S2	187HA	OK	0.198639	39.169	7.62342	9.4483	5e-05	0.000286933	yes
XLOC_001877	XLOC_001877	CG4496	chr2L:7182235-7188068	S2	187HA	OK	15.8152	5.76268	-1.4565	-2.08463	0.0024	0.00916204	no
XLOC_001878	XLOC_001878	CG4497	chr2L:7190430-7194588	S2	187HA	OK	2.00867	1.45133	-0.468861	-0.701335	0.22255	0.371785	no
XLOC_001879	XLOC_001879	CG4502	chr2L:7194907-7204264	S2	187HA	OK	16.0989	7.76375	-1.05214	-2.52502	0.0001	0.000548265	yes
XLOC_001880	XLOC_001880	CG13784	chr2L:7204797-7220029	S2	187HA	OK	14.1366	14.903	0.076164	0.137983	0.80215	0.883743	no
XLOC_001881	XLOC_001881	ico	chr2L:7220368-7223081	S2	187HA	OK	22.3548	27.0903	0.277191	0.827686	0.1454	0.272133	no
XLOC_001882	XLOC_001882	Ndae1	chr2L:7223327-7249343	S2	187HA	OK	11.7049	21.0437	0.846273	2.40794	5e-05	0.000286933	yes
XLOC_001883	XLOC_001883	CG43800	chr2L:7223327-7249343	S2	187HA	NOTEST	0.141798	0.0797419	-0.830429	0	1	1	no
XLOC_001884	XLOC_001884	CG13786	chr2L:7250606-7252982	S2	187HA	NOTEST	0	0	0	0	1	1	no
XLOC_001885	XLOC_001885	Wnt4	chr2L:7255418-7277168	S2	187HA	NOTEST	0.0230058	0.108916	2.24315	0	1	1	no
XLOC_001886	XLOC_001886	CR44063	chr2L:7364509-7377528	S2	187HA	NOTEST	0.0882035	0	#NAME?	0	1	1	no
XLOC_001887	XLOC_001887	CG5149	chr2L:7384485-7388253	S2	187HA	OK	25.271	47.2653	0.903297	2.63775	5e-05	0.000286933	yes
XLOC_001888	XLOC_001888	CG5160	chr2L:7390983-7398750	S2	187HA	NOTEST	0.140115	0.629421	2.16741	0	1	1	no
XLOC_001889	XLOC_001889	CG5181	chr2L:7405226-7409809	S2	187HA	OK	22.6349	34.2773	0.598706	1.45294	0.01095	0.0336096	no
XLOC_001890	XLOC_001890	CG5958	chr2L:7430529-7433516	S2	187HA	OK	56.5262	16.3276	-1.79161	-4.44519	5e-05	0.000286933	yes
XLOC_001891	XLOC_001891	santa-maria	chr2L:7437491-7451167	S2	187HA	OK	17.5645	0.0519255	-8.40201	-2.87312	0.2112	0.358372	no
XLOC_001892	XLOC_001892	Gr28a	chr2L:7452519-7454212	S2	187HA	NOTEST	0.0193381	0.0234675	0.279215	0	1	1	no
XLOC_001893	XLOC_001893	Gr28b	chr2L:7454825-7462247	S2	187HA	NOTEST	0.0567671	0.340347	2.58388	0	1	1	no
XLOC_001894	XLOC_001894	CG42533	chr2L:7472512-7496307	S2	187HA	OK	13.9459	36.3146	1.38071	4.3917	5e-05	0.000286933	yes
XLOC_001895	XLOC_001895	Obp28a	chr2L:7496790-7497365	S2	187HA	OK	0	2.12548	inf	nan	5e-05	0.000286933	yes
XLOC_001896	XLOC_001896	Rapgap1	chr2L:7497804-7578680	S2	187HA	OK	7.46137	29.2396	1.97041	5.73938	5e-05	0.000286933	yes
XLOC_001897	XLOC_001897	Slob	chr2L:7642004-7692683	S2	187HA	OK	0.0883643	0.977606	3.46772	1.21805	5e-05	0.000286933	yes
XLOC_001898	XLOC_001898	CR44148	chr2L:7642004-7692683	S2	187HA	NOTEST	0	0.0719423	inf	0	1	1	no
XLOC_001899	XLOC_001899	CG18585,CG7025	chr2L:7642004-7692683	S2	187HA	OK	0.953898	7.22763	2.92162	1.82824	0.0362	0.0909264	no
XLOC_001900	XLOC_001900	Tep2	chr2L:7693029-7701601	S2	187HA	OK	35.6316	216.49	2.60307	8.15707	5e-05	0.000286933	yes
XLOC_001901	XLOC_001901	CG33296	chr2L:7714068-7716645	S2	187HA	NOTEST	0	0.106307	inf	0	1	1	no
XLOC_001902	XLOC_001902	CG13793	chr2L:7716971-7719487	S2	187HA	NOTEST	0	0.532424	inf	0	1	1	no
XLOC_001903	XLOC_001903	CG13794	chr2L:7719846-7722823	S2	187HA	OK	0	5.81814	inf	nan	5e-05	0.000286933	yes
XLOC_001904	XLOC_001904	CG13795	chr2L:7723309-7726298	S2	187HA	OK	0.316873	186.314	9.19961	12.3713	5e-05	0.000286933	yes
XLOC_001905	XLOC_001905	CG13796	chr2L:7727149-7732668	S2	187HA	NOTEST	0.271925	0.223033	-0.285948	0	1	1	no
XLOC_001906	XLOC_001906	CG31904	chr2L:7734414-7738809	S2	187HA	NOTEST	0.0247418	0.0295023	0.253875	0	1	1	no
XLOC_001907	XLOC_001907	Acp1	chr2L:7740552-7741542	S2	187HA	NOTEST	0	0	0	0	1	1	no
XLOC_001908	XLOC_001908	CG7214	chr2L:7743677-7744841	S2	187HA	NOTEST	0.0786987	0.0518151	-0.602968	0	1	1	no
XLOC_001909	XLOC_001909	CG7203	chr2L:7752167-7753156	S2	187HA	NOTEST	0.106559	0.141613	0.410304	0	1	1	no
XLOC_001910	XLOC_001910	CG7179	chr2L:7775803-7778027	S2	187HA	NOTEST	0.0399155	0.112006	1.48856	0	1	1	no
XLOC_001911	XLOC_001911	CG7149	chr2L:7786156-7790557	S2	187HA	OK	21.0885	22.5321	0.0955281	0.254042	0.6583	0.787735	no
XLOC_001912	XLOC_001912	LKR	chr2L:7791405-7795958	S2	187HA	OK	124.341	178.336	0.520301	1.68166	0.00345	0.0124304	no
XLOC_001913	XLOC_001913	Herp	chr2L:7796307-7799846	S2	187HA	OK	32.1162	54.278	0.757065	2.35802	5e-05	0.000286933	yes
XLOC_001914	XLOC_001914	cdc14	chr2L:7802414-7810697	S2	187HA	OK	15.8006	21.9045	0.471246	1.39255	0.01665	0.0477743	no
XLOC_001915	XLOC_001915	Rack1	chr2L:7821150-7827246	S2	187HA	OK	1415.88	2274.85	0.684074	1.90393	0.00125	0.0051882	no
XLOC_001916	XLOC_001916	CG43100	chr2L:7839873-7840332	S2	187HA	NOTEST	0	0.0960569	inf	0	1	1	no
XLOC_001917	XLOC_001917	CG14535	chr2L:7844904-7855255	S2	187HA	NOTEST	0.066647	0.254813	1.93483	0	1	1	no
XLOC_001918	XLOC_001918	TwdlE	chr2L:7857076-7860838	S2	187HA	OK	9.62065	2.94385	-1.70843	-0.909291	0.33245	0.49845	no
XLOC_001919	XLOC_001919	Proct	chr2L:7864638-7871432	S2	187HA	OK	0.125607	2.07492	4.04607	3.65337	0.0005	0.00230203	no
XLOC_001920	XLOC_001920	spz3	chr2L:7873494-7879550	S2	187HA	NOTEST	0.166697	0.183104	0.135432	0	1	1	no
XLOC_001921	XLOC_001921	CG7102	chr2L:7883468-7887489	S2	187HA	OK	0.323599	0.729717	1.17313	0.424197	0.62	0.757997	no
XLOC_001922	XLOC_001922	SmE	chr2L:7883468-7887489	S2	187HA	OK	78.2451	99.0864	0.340687	0.799261	0.16015	0.293227	no
XLOC_001923	XLOC_001923	Spn28Da	chr2L:7887692-7889129	S2	187HA	NOTEST	0.0876196	0	#NAME?	0	1	1	no
XLOC_001924	XLOC_001924	Spn28Db	chr2L:7889287-7890594	S2	187HA	NOTEST	0.131249	0.0436237	-1.58912	0	1	1	no
XLOC_001925	XLOC_001925	Snoo	chr2L:7891309-7986785	S2	187HA	OK	19.8365	18.0782	-0.133911	-0.399277	0.48525	0.650307	no
XLOC_001926	XLOC_001926	pes	chr2L:7986785-7994184	S2	187HA	OK	171.129	211.634	0.306488	0.974926	0.08225	0.176486	no
XLOC_001927	XLOC_001927	CG7227	chr2L:7994837-7998151	S2	187HA	OK	1.4443	8.32821	2.52764	4.38377	5e-05	0.000286933	yes
XLOC_001928	XLOC_001928	Wwox	chr2L:7998933-8004313	S2	187HA	OK	17.3083	35.4226	1.03321	1.85861	0.0014	0.00571958	no
XLOC_001929	XLOC_001929	Spn28Dc	chr2L:8004547-8007253	S2	187HA	OK	21.9429	11.0392	-0.991111	-2.43962	5e-05	0.000286933	yes
XLOC_001930	XLOC_001930	CG12560	chr2L:8008320-8009477	S2	187HA	OK	8.82714	64.4967	2.86921	6.14288	5e-05	0.000286933	yes
XLOC_001931	XLOC_001931	CG34010	chr2L:8009602-8010635	S2	187HA	OK	0.836727	1.90045	1.18351	1.25792	0.033	0.084179	no
XLOC_001932	XLOC_001932	CG7367	chr2L:8026913-8040826	S2	187HA	OK	1.76895	4.6405	1.39138	0.375413	0.35215	0.52003	no
XLOC_001933	XLOC_001933	RpL36A	chr2L:8041879-8042859	S2	187HA	OK	4114.64	5304.1	0.366339	1.08086	0.05425	0.125571	no
XLOC_001934	XLOC_001934	snoRNA:Psi28S-2648	chr2L:8041879-8042859	S2	187HA	OK	4.46524	4.93206	0.143454	0.0148527	0.83925	0.905666	no
XLOC_001935	XLOC_001935	poe	chr2L:8043470-8071624	S2	187HA	OK	68.7946	80.7396	0.230982	0.673587	0.2402	0.394128	no
XLOC_001936	XLOC_001936	MED20	chr2L:8071811-8072848	S2	187HA	OK	28.6181	30.7482	0.103575	0.261917	0.64515	0.777043	no
XLOC_001937	XLOC_001937	Mcr	chr2L:8074116-8082982	S2	187HA	OK	44.2258	52.0773	0.235766	0.770894	0.1787	0.316694	no
XLOC_001938	XLOC_001938	mon2	chr2L:8116964-8124001	S2	187HA	OK	25.0314	42.1137	0.750549	2.44862	5e-05	0.000286933	yes
XLOC_001939	XLOC_001939	CG12375	chr2L:8124328-8126876	S2	187HA	OK	26.7703	13.9345	-0.941965	-2.16685	0.00025	0.00125482	no
XLOC_001940	XLOC_001940	CG8552	chr2L:8134246-8159575	S2	187HA	OK	76.8997	41.8839	-0.876584	-2.85377	5e-05	0.000286933	yes
XLOC_001941	XLOC_001941	mir-4984	chr2L:8134246-8159575	S2	187HA	NOTEST	0	0	0	0	1	1	no
XLOC_001942	XLOC_001942	CG42762	chr2L:8134246-8159575	S2	187HA	NOTEST	0.0744942	0	#NAME?	0	1	1	no
XLOC_001943	XLOC_001943	CG42763	chr2L:8134246-8159575	S2	187HA	NOTEST	0.216337	0	#NAME?	0	1	1	no
XLOC_001944	XLOC_001944	CG8498	chr2L:8159831-8162418	S2	187HA	OK	24.7088	44.048	0.834049	0.818524	0.152	0.28145	no
XLOC_001945	XLOC_001945	CG34134,CG8475	chr2L:8190296-8196918	S2	187HA	OK	26.5527	21.5825	-0.298994	-0.831832	0.14815	0.275763	no
XLOC_001946	XLOC_001946	CG8451	chr2L:8198881-8205298	S2	187HA	OK	39.9253	26.9785	-0.565492	-1.29254	0.0251	0.0671636	no
XLOC_001947	XLOC_001947	CR44120	chr2L:8205366-8205648	S2	187HA	NOTEST	0.400024	0	#NAME?	0	1	1	no
XLOC_001948	XLOC_001948	CR44121	chr2L:8205777-8206044	S2	187HA	NOTEST	0.923916	0	#NAME?	0	1	1	no
XLOC_001949	XLOC_001949	Su(var)205	chr2L:8206170-8211122	S2	187HA	OK	268.833	242.222	-0.150381	-0.491889	0.39265	0.561475	no
XLOC_001950	XLOC_001950	CG8372	chr2L:8212038-8212902	S2	187HA	OK	67.6565	89.0291	0.396049	1.11209	0.05395	0.125007	no
XLOC_001951	XLOC_001951	CG8292	chr2L:8215914-8218017	S2	187HA	OK	118.832	72.0278	-0.722291	-2.19573	0.0001	0.000548265	yes
XLOC_001952	XLOC_001952	Snx6	chr2L:8218070-8220741	S2	187HA	OK	185.107	213.403	0.205216	0.677931	0.2342	0.387009	no
XLOC_001953	XLOC_001953	Pvr	chr2L:8220979-8239878	S2	187HA	OK	182.765	414.284	1.18063	3.49001	5e-05	0.000286933	yes
XLOC_001954	XLOC_001954	Spn28F	chr2L:8240413-8241800	S2	187HA	OK	0.119327	1.12551	3.23759	2.32873	0.0107	0.0329451	no
XLOC_001955	XLOC_001955	CG43057	chr2L:8242631-8244003	S2	187HA	NOTEST	0	0.129078	inf	0	1	1	no
XLOC_001956	XLOC_001956	CG8086	chr2L:8244159-8257502	S2	187HA	OK	1.16527	3.11615	1.4191	2.47572	5e-05	0.000286933	yes
XLOC_001957	XLOC_001957	mir-2b-1	chr2L:8258615-8258692	S2	187HA	NOTEST	0	0	0	0	1	1	no
XLOC_001958	XLOC_001958	Btk29A	chr2L:8258754-8301079	S2	187HA	OK	38.1979	27.0697	-0.496815	-1.5605	0.0073	0.0238192	no
XLOC_001959	XLOC_001959	wol	chr2L:8301344-8302985	S2	187HA	OK	167.484	139.078	-0.268132	-0.870852	0.132	0.253377	no
XLOC_001960	XLOC_001960	Ostgamma	chr2L:8305585-8308192	S2	187HA	OK	354.092	257.957	-0.456997	-1.39722	0.01475	0.043148	no
XLOC_001961	XLOC_001961	CG7810	chr2L:8308426-8311195	S2	187HA	OK	7.86654	12.5583	0.674847	0.869962	0.13015	0.250641	no
XLOC_001962	XLOC_001962	mtsh	chr2L:8311398-8319908	S2	187HA	OK	13.8614	2.88067	-2.2666	-1.34849	0.144	0.270084	no
XLOC_001963	XLOC_001963	CG7781	chr2L:8320327-8325262	S2	187HA	OK	0.661024	1.04437	0.659862	0.291915	0.65035	0.781285	no
XLOC_001964	XLOC_001964	CG7627	chr2L:8355677-8362447	S2	187HA	OK	45.3799	76.3887	0.751304	2.4271	5e-05	0.000286933	yes
XLOC_001965	XLOC_001965	RpS13	chr2L:8363698-8364609	S2	187HA	OK	5375.27	5433.41	0.0155211	0.0420718	0.93915	0.965668	no
XLOC_001966	XLOC_001966	CG13390	chr2L:8374460-8376797	S2	187HA	OK	23.7448	22.1449	-0.100638	-0.166427	0.76785	0.861507	no
XLOC_001967	XLOC_001967	Aats-ala	chr2L:8378261-8381764	S2	187HA	OK	140.982	126.486	-0.156532	-0.517841	0.3634	0.530867	no
XLOC_001968	XLOC_001968	CG13392	chr2L:8381820-8382807	S2	187HA	OK	18.9101	13.8132	-0.453111	-0.871676	0.1311	0.252196	no
XLOC_001969	XLOC_001969	l(2)k12914	chr2L:8382860-8384137	S2	187HA	OK	379.101	310.843	-0.286398	-0.842872	0.14265	0.268405	no
XLOC_001970	XLOC_001970	CG42819	chr2L:8384454-8389331	S2	187HA	NOTEST	0.364037	0.0866066	-2.07153	0	1	1	no
XLOC_001971	XLOC_001971	CG42820	chr2L:8389880-8392398	S2	187HA	NOTEST	0.0100201	0.0109819	0.132233	0	1	1	no
XLOC_001972	XLOC_001972	Acp29AB	chr2L:8392455-8393222	S2	187HA	NOTEST	0	0.0378969	inf	0	1	1	no
XLOC_001973	XLOC_001973	lectin-29Ca	chr2L:8393488-8394280	S2	187HA	NOTEST	0.0330074	0.0292113	-0.176267	0	1	1	no
XLOC_001974	XLOC_001974	Peritrophin-15b	chr2L:8394445-8395122	S2	187HA	NOTEST	0.0520663	0.165682	1.67	0	1	1	no
XLOC_001975	XLOC_001975	Peritrophin-15a	chr2L:8395664-8396096	S2	187HA	NOTEST	0	0.592555	inf	0	1	1	no
XLOC_001976	XLOC_001976	fy	chr2L:8400456-8403280	S2	187HA	OK	5.08923	7.43469	0.546825	0.835979	0.1463	0.273528	no
XLOC_001977	XLOC_001977	CG13397	chr2L:8408969-8411868	S2	187HA	OK	116.557	135.257	0.21467	0.706305	0.2191	0.367339	no
XLOC_001978	XLOC_001978	CG13398	chr2L:8412143-8415256	S2	187HA	OK	22.1504	17.0983	-0.373483	-1.09069	0.0606	0.137889	no
XLOC_001979	XLOC_001979	grk	chr2L:8431085-8433598	S2	187HA	OK	56.9398	50.9069	-0.161577	-0.493884	0.39105	0.559936	no
XLOC_001980	XLOC_001980	D12	chr2L:8434057-8437346	S2	187HA	OK	12.0392	9.33209	-0.367473	-0.974654	0.0942	0.195721	no
XLOC_001981	XLOC_001981	U26	chr2L:8445860-8449571	S2	187HA	OK	13.5475	9.66291	-0.4875	-1.28725	0.0275	0.0724033	no
XLOC_001982	XLOC_001982	fu12	chr2L:8449690-8463990	S2	187HA	OK	5.57911	103.538	4.21398	9.24373	5e-05	0.000286933	yes
XLOC_001983	XLOC_001983	Dh31	chr2L:8491867-8506845	S2	187HA	NOTEST	0.140212	0.216917	0.629536	0	1	1	no
XLOC_001984	XLOC_001984	Bace	chr2L:8491867-8506845	S2	187HA	NOTEST	0.137947	0.0952953	-0.533632	0	1	1	no
XLOC_001985	XLOC_001985	CG13096	chr2L:8509250-8511844	S2	187HA	OK	129.707	101.882	-0.34836	-1.149	0.0464	0.110821	no
XLOC_001986	XLOC_001986	CG13097	chr2L:8512173-8514868	S2	187HA	OK	55.6745	35.0869	-0.666086	-2.13164	0.0004	0.00189385	no
XLOC_001987	XLOC_001987	mRpL51	chr2L:8515095-8517380	S2	187HA	OK	47.8135	29.9324	-0.675713	-0.820201	0.1507	0.27951	no
XLOC_001988	XLOC_001988	lmgA	chr2L:8521932-8528505	S2	187HA	OK	27.5252	21.4108	-0.36241	-1.0277	0.07245	0.158966	no
XLOC_001989	XLOC_001989	CR43855	chr2L:8542146-8671917	S2	187HA	OK	210.441	3.17141	-6.05215	-3.66393	0.00765	0.0247966	no
XLOC_001990	XLOC_001990	CG9287	chr2L:8672697-8679812	S2	187HA	NOTEST	0.0131545	0.0651573	2.30837	0	1	1	no
XLOC_001991	XLOC_001991	CG9289	chr2L:8681324-8684376	S2	187HA	NOTEST	0.190914	0.38423	1.00905	0	1	1	no
XLOC_001992	XLOC_001992	PrBP	chr2L:8684822-8685955	S2	187HA	OK	37.0385	29.1497	-0.345544	-0.901376	0.1185	0.233699	no
XLOC_001993	XLOC_001993	Hnf4	chr2L:8687225-8709611	S2	187HA	OK	47.0479	42.4821	-0.147273	-0.454562	0.4328	0.600572	no
XLOC_001994	XLOC_001994	raw	chr2L:8709879-8740660	S2	187HA	OK	37.4763	30.5457	-0.295012	-0.938103	0.10505	0.21238	no
XLOC_001995	XLOC_001995	CG9463	chr2L:8765360-8768708	S2	187HA	NOTEST	0.00728773	0.338977	5.53957	0	1	1	no
XLOC_001996	XLOC_001996	CG9465	chr2L:8769174-8772344	S2	187HA	NOTEST	0.0232132	0.589569	4.66664	0	1	1	no
XLOC_001997	XLOC_001997	CG9466	chr2L:8772947-8776257	S2	187HA	NOTEST	0	0.0850393	inf	0	1	1	no
XLOC_001998	XLOC_001998	CG9468	chr2L:8777660-8781251	S2	187HA	NOTEST	0.0139037	0.0527466	1.9236	0	1	1	no
XLOC_001999	XLOC_001999	CG42710	chr2L:8781896-8782494	S2	187HA	NOTEST	0	0.0534197	inf	0	1	1	no
[truncated: 12,541 more rows]
