# Supplementary material for: Genome-wide studies reveal novel and distinct biological pathways regulated by SIN3 isoforms
Source: BMC Genomics. 2016 Feb 13;17:111. doi: 10.1186/s12864-016-2428-5 (PMC4752761; doi:10.1186/s12864-016-2428-5)
Supplement: Additional file 12: Table S5. — Table listing the primers used in this study (XLSX 10 kb) [file 12864_2016_2428_MOESM12_ESM.xlsx]

## Sheet: Sheet1
Additional file 12
Table S5
ChIP-qPCR primers
Gene	Gene ID	Forward Primer	Reverse Primer
Su(H)	CG3497	CCACTGCCATCCAAATCC	GCGGCTGGCTTCTGTTTA
Cyt-c1	CG4769	TTGCAGGCGAAGAACCTC	GGTTAGGTCCGATCGGGTA
PyK	CG7070	GACGACGCTTTCAGCGAT	TTTGAAGCTCGGGTCTGC
CG9548	CG9548	CGGGTCCTCCACAGATGA	CATTGGACGCCTGTGTGA
twe	CG4965	ATCAGCCGTGCAGGAGAC	GGCTGGGATTCTCTGGGT
ds	CG17941	TGCCAACCATCCTAACGG	CTGTGGAGGACACAGGGG
CG31819	CG31819	AGCGCTGCCAGAAGAAGA	GGTCAAAGTCTCCCAATT
qRT-PCR primers
Stat92E	CG4257	TGAAGACCAACACACGCTTC	GATGATTGACCGGATAGGCT
Sam-S	CG2674	AAACTTTGACCTCAGGCCC	CGCTGGTATATCGGCTGG
Gclm	CG4919	CATTCCGTCCATTCTCCG	GCGTGGTGGTTGAAAAGG
tum	CG13345	CAGCACCGTCCACTGATG	CCGACATCTCAGCCCAAC
CG1969	CG1969	GGAAGCAACTGGGAAAACTG	TGATCAGCTTGTCCTTGCAG
Ance	CG8827	GGCTACACGCCACTCAAAAT	TCAATGATCGACTTGTCCCA
Taf-1	CG17603	CTGGTCCTGGTGAGGTGA	CCGGATTCTGGGATTTGA
